# Supplementary material for: Proteomic analysis identifies highly expressed plasma membrane proteins for detection and therapeutic targeting of specific breast cancer subtypes
Source: Clin Proteomics. 2018 Sep 19;15:30. doi: 10.1186/s12014-018-9206-0 (PMC6145347; doi:10.1186/s12014-018-9206-0)
Supplement: Supplementary file 1 — Additional file 1. Table S1. Peptide count, NSAF values, EMPAI values, spectral counts, and % sequence coverage for plasma membrane proteins identified by mass spectrometry (FDR < .01). [file 12014_2018_9206_MOESM1_ESM.xlsx]

## Sheet: Sheet1
Table S1. Peptide count, NSAF values , EMPAI values, spectral counts, and % sequence coverage for plasma membrane proteins identified by mass spectrometry (FDR < .01).
Proteins included in this study are shaded.
Uniprot	Protein	peptide_count_MCF7_mem(searched:2018-08-13)	peptide_count_SKBR3_mem(searched:2018-08-13)	peptide_count_DT22_mem(searched:2018-08-13)	peptide_count_DT28_mem(searched:2018-08-13)	peptide_count_MDAmB_mem(searched:2018-08-13)	peptide_count_MCF10A_mem(searched:2018-08-13)	NSAF_MCF7_mem(searched:2018-08-13)	NSAF_SKBR3_mem(searched:2018-08-13)	NSAF_DT22_mem(searched:2018-08-13)	NSAF_DT28_mem(searched:2018-08-13)	NSAF_MDAmB_mem(searched:2018-08-13)	NSAF_MCF10A_mem(searched:2018-08-13)	EMPAI_MCF7_mem(searched:2018-08-13)	EMPAI_SKBR3_mem(searched:2018-08-13)	EMPAI_DT22_mem(searched:2018-08-13)	EMPAI_DT28_mem(searched:2018-08-13)	EMPAI_MDAmB_mem(searched:2018-08-13)	EMPAI_MCF10A_mem(searched:2018-08-13)	spectral_count_MCF7_mem(searched:2018-08-13)	spectral_count_SKBR3_mem(searched:2018-08-13)	spectral_count_DT22_mem(searched:2018-08-13)	spectral_count_DT28_mem(searched:2018-08-13)	spectral_count_MDAmB_mem(searched:2018-08-13)	spectral_count_MCF10A_mem(searched:2018-08-13)	seqcov_MCF7_mem(searched:2018-08-13)	seqcov_SKBR3_mem(searched:2018-08-13)	seqcov_DT22_mem(searched:2018-08-13)	seqcov_DT28_mem(searched:2018-08-13)	seqcov_MDAmB_mem(searched:2018-08-13)	seqcov_MCF10A_mem(searched:2018-08-13)
P68104	Elongation factor 1-alpha 1 OS=Homo sapiens OX=9606 GN=EEF1A1 PE=1 SV=1	55	59	90	69	58	20	0.0241183	0.0204164	0.0101653	0.0139806	0.0121444	0.000653993	2.59749	3.50817	4.49541	2.91742	2.86367	1.74789	894	834	576	486	560	34	0.556	0.654	0.74	0.593	0.587	0.439
Q5VTE0	Putative elongation factor 1-alpha-like 3 OS=Homo sapiens OX=9606 GN=EEF1A1P5 PE=5 SV=1	45	49	86	57	57	17	0.0226075	0.0187272	0.010077	0.0131176	0.0121227	0.000596287	2.47536	2.8815	3.73151	2.37287	2.4435	1.24388	838	765	571	456	559	31	0.541	0.589	0.675	0.528	0.537	0.351
Q05639	Elongation factor 1-alpha 2 OS=Homo sapiens OX=9606 GN=EEF1A2 PE=1 SV=1	36	26	21	25	14	6	0.0198937	0.0128243	0.00276476	0.00249729	0.0033325	0.000211129	2.28095	2.25087	0.986095	1.95801	0.879317	0.207814	739	525	157	87	154	11	0.516	0.512	0.298	0.471	0.274	0.082
P28066	Proteasome subunit alpha type-5 OS=Homo sapiens OX=9606 GN=PSMA5 PE=1 SV=3	10	8	19	12	7	5	0.00129293	0.000516214	0.00172541	0.012077	0.00137191	0.000221243	3.35512	2.56451	3.65586	3.97737	1.6485	1.23357	25	11	51	219	33	6	0.639	0.552	0.668	0.697	0.423	0.349
O95994	Anterior gradient protein 2 homolog OS=Homo sapiens OX=9606 GN=AGR2 PE=1 SV=1	13	0	0	0	0	0	0.00961494	0	0	0	0	0	1.44906	0	0	0	0	0	135	0	0	0	0	0	0.389	0	0	0	0	0
P63261	Actin, cytoplasmic 2 OS=Homo sapiens OX=9606 GN=ACTG1 PE=1 SV=1	25	57	80	50	49	57	0.00697974	0.016075	0.0170243	0.0274663	0.0200115	0.0193846	2.39625	4.40754	4.86138	3.44631	2.90841	3.10204	210	533	783	775	749	818	0.531	0.733	0.768	0.648	0.592	0.613
Q13268	Dehydrogenase/reductase SDR family member 2, mitochondrial OS=Homo sapiens OX=9606 GN=DHRS2 PE=1 SV=4	0	31	0	0	0	0	0	0.00807841	0	0	0	0	0	3.21697	0	0	0	0	0	200	0	0	0	0	0	0.625	0	0	0	0
P60709	Actin, cytoplasmic 1 OS=Homo sapiens OX=9606 GN=ACTB PE=1 SV=1	25	57	77	50	48	57	0.00697974	0.0161051	0.0169156	0.0273955	0.0199848	0.0193846	2.39625	4.40754	4.71479	3.44631	2.69828	3.10204	210	534	778	773	748	818	0.531	0.733	0.757	0.648	0.568	0.613
P08727	Keratin, type I cytoskeletal 19 OS=Homo sapiens OX=9606 GN=KRT19 PE=1 SV=4	17	33	0	11	17	0	0.00196305	0.00718171	0	0.00116289	0.000751435	0	1.55859	3.69894	0	1.01837	1.64241	0	63	254	0	35	30	0	0.408	0.672	0	0.305	0.422	0
P61769	Beta-2-microglobulin OS=Homo sapiens OX=9606 GN=B2M PE=1 SV=1	0	3	35	3	17	2	0	0.00028512	0.00719417	0.000446728	0.00395714	0.000149355	0	0.531088	3.79733	0.857804	2.25837	0.531088	0	3	105	4	47	2	0	0.185	0.681	0.269	0.513	0.185
P08670	Vimentin OS=Homo sapiens OX=9606 GN=VIM PE=1 SV=4	0	0	40	9	35	8	0	0	0.00232704	0.000912629	0.00692309	0.000362329	0	0	2.87258	0.552387	2.2434	0.538155	0	0	133	32	322	19	0	0	0.588	0.191	0.511	0.187
P07355	Annexin A2 OS=Homo sapiens OX=9606 GN=ANXA2 PE=1 SV=2	17	28	53	34	57	27	0.00290455	0.00563821	0.00666221	0.00842886	0.0105807	0.00408941	1.24388	2.5156	4.03501	2.4435	5.01174	2.21366	79	169	277	215	358	156	0.351	0.546	0.702	0.537	0.779	0.507
P80723	Brain acid soluble protein 1 OS=Homo sapiens OX=9606 GN=BASP1 PE=1 SV=2	0	0	0	0	17	2	0	0	0	0	0.0061792	7.82961e-05	0	0	0	0	2.74111	0.342765	0	0	0	0	140	2	0	0	0	0	0.573	0.128
Q9UGT4	Sushi domain-containing protein 2 OS=Homo sapiens OX=9606 GN=SUSD2 PE=1 SV=1	4	77	0	0	0	3	0.000121302	0.00566865	0	0	0	4.32438e-05	0.264736	2.66438	0	0	0	0.25603	8	412	0	0	0	4	0.102	0.564	0	0	0	0.099
P04406	Glyceraldehyde-3-phosphate dehydrogenase OS=Homo sapiens OX=9606 GN=GAPDH PE=1 SV=3	20	20	48	26	19	14	0.00241835	0.00283588	0.00511108	0.00674426	0.00370857	0.00114067	2.4914	2.95367	4.02343	2.89942	2.00608	1.80543	65	84	210	170	124	43	0.543	0.597	0.701	0.591	0.478	0.448
P61978	Heterogeneous nuclear ribonucleoprotein K OS=Homo sapiens OX=9606 GN=HNRNPK PE=1 SV=1	26	27	33	24	16	18	0.00339188	0.00432361	0.00186665	0.00665943	0.0020774	0.00145871	1.58821	1.40991	2.75837	1.79898	1.1928	1.39883	126	177	106	232	96	76	0.413	0.382	0.575	0.447	0.341	0.38
P26038	Moesin OS=Homo sapiens OX=9606 GN=MSN PE=1 SV=3	6	24	61	33	48	8	0.000151207	0.000862444	0.00228917	0.00253365	0.00524398	0.000200218	0.202264	0.496236	2.81944	1.18776	2.05492	0.422329	7	44	162	110	302	13	0.08	0.175	0.582	0.34	0.485	0.153
A6NMY6	Putative annexin A2-like protein OS=Homo sapiens OX=9606 GN=ANXA2P2 PE=5 SV=2	8	18	34	20	40	20	0.00216922	0.00393674	0.00406467	0.00662548	0.0059701	0.00183499	0.503142	1.35505	2.23594	1.30675	2.65595	1.15278	59	118	169	169	202	70	0.177	0.372	0.51	0.363	0.563	0.333
Q9UBI6	Guanine nucleotide-binding protein G(I)/G(S)/G(O) subunit gamma-12 OS=Homo sapiens OX=9606 GN=GNG12 PE=1 SV=3	0	2	4	2	8	2	0	0.00031416	0.00067945	0.000369171	0.00500957	0.00024685	0	1.61216	1.61216	0.667247	1.77971	1.61216	0	2	6	2	36	2	0	0.417	0.417	0.222	0.444	0.417
P62879	Guanine nucleotide-binding protein G(I)/G(S)/G(T) subunit beta-2 OS=Homo sapiens OX=9606 GN=GNB2 PE=1 SV=3	7	14	40	17	19	11	0.000366583	0.00136383	0.00561145	0.00199352	0.0036835	0.000967072	0.95434	2.14051	5.13762	2.92645	3.40555	1.99226	10	41	234	51	125	37	0.291	0.497	0.788	0.594	0.644	0.476
P13646	Keratin, type I cytoskeletal 13 OS=Homo sapiens OX=9606 GN=KRT13 PE=1 SV=4	2	3	0	2	2	2	0.000272136	0.00437081	0	0.000145089	0.000153131	3.88061e-05	0.0839269	0.135011	0	0.0839269	0.0839269	0.111732	10	177	0	5	7	2	0.035	0.055	0	0.035	0.035	0.046
P30464	HLA class I histocompatibility antigen, B-15 alpha chain OS=Homo sapiens OX=9606 GN=HLA-B PE=1 SV=2	0	0	26	0	6	2	0	0	0.00432445	0	0.000304449	7.36459e-05	0	0	1.95121	0	0.749847	0.193988	0	0	192	0	11	3	0	0	0.47	0	0.243	0.077
P30685	HLA class I histocompatibility antigen, B-35 alpha chain OS=Homo sapiens OX=9606 GN=HLA-B PE=1 SV=1	0	0	29	0	6	4	0	0	0.00439202	0	0.000304449	0.000147292	0	0	2.16228	0	0.749847	0.324342	0	0	195	0	11	6	0	0	0.5	0	0.243	0.122
P30491	HLA class I histocompatibility antigen, B-53 alpha chain OS=Homo sapiens OX=9606 GN=HLA-B PE=1 SV=1	0	0	29	0	6	4	0	0	0.00439202	0	0.000304449	0.000147292	0	0	2.16228	0	0.749847	0.324342	0	0	195	0	11	6	0	0	0.5	0	0.243	0.122
P30484	HLA class I histocompatibility antigen, B-46 alpha chain OS=Homo sapiens OX=9606 GN=HLA-B PE=1 SV=1	0	0	25	0	5	2	0	0	0.00430193	0	0.000276772	7.36459e-05	0	0	1.81838	0	0.62181	0.193988	0	0	191	0	10	3	0	0	0.45	0	0.21	0.077
P10319	HLA class I histocompatibility antigen, B-58 alpha chain OS=Homo sapiens OX=9606 GN=HLA-B PE=1 SV=1	0	0	26	0	5	3	0	0	0.00427941	0	0.000636575	0.000122743	0	0	2.08319	0	0.541701	0.210598	0	0	190	0	23	5	0	0	0.489	0	0.188	0.083
P18465	HLA class I histocompatibility antigen, B-57 alpha chain OS=Homo sapiens OX=9606 GN=HLA-B PE=1 SV=1	0	0	22	0	7	0	0	0	0.00412174	0	0.000691929	0	0	0	1.50035	0	0.782379	0	0	0	183	0	25	0	0	0	0.398	0	0.251	0
P30483	HLA class I histocompatibility antigen, B-45 alpha chain OS=Homo sapiens OX=9606 GN=HLA-B PE=1 SV=1	0	0	31	0	4	2	0	0	0.00416679	0	0.000221417	9.81945e-05	0	0	2.37287	0	0.482518	0.172195	0	0	185	0	8	4	0	0	0.528	0	0.171	0.069
Q9UQ80	Proliferation-associated protein 2G4 OS=Homo sapiens OX=9606 GN=PA2G4 PE=1 SV=3	30	27	28	25	12	8	0.00408079	0.00241122	0.00111747	0.00438508	0.000661161	0.000338323	1.83139	1.71644	2.25837	1.41546	0.823896	0.823896	129	84	54	130	26	15	0.452	0.434	0.513	0.383	0.261	0.261
P09382	Galectin-1 OS=Homo sapiens OX=9606 GN=LGALS1 PE=1 SV=2	0	0	22	12	10	5	0	0	0.00477125	0.00541451	0.00274598	0.00138236	0	0	7.14704	3.12098	1.83139	1.38781	0	0	79	55	37	21	0	0	0.911	0.615	0.452	0.378
P21926	CD9 antigen OS=Homo sapiens OX=9606 GN=CD9 PE=1 SV=4	4	3	20	8	8	2	0.00065599	0.000396834	0.00439854	0.0011658	0.00145014	0.00042874	0.425608	0.288249	0.527566	0.425608	0.425608	0.288249	12	8	123	20	33	11	0.154	0.11	0.184	0.154	0.154	0.11
Q29940	HLA class I histocompatibility antigen, B-59 alpha chain OS=Homo sapiens OX=9606 GN=HLA-B PE=1 SV=1	0	0	30	0	5	2	0	0	0.00403165	0	0.000442835	7.36459e-05	0	0	2.16228	0	0.633052	0.193988	0	0	179	0	16	3	0	0	0.5	0	0.213	0.077
P62873	Guanine nucleotide-binding protein G(I)/G(S)/G(T) subunit beta-1 OS=Homo sapiens OX=9606 GN=GNB1 PE=1 SV=3	7	13	41	15	25	11	0.000439899	0.00162994	0.00496398	0.00211079	0.00486223	0.00101935	1.05116	2.0761	5.09537	2.11889	4.01187	2.74973	12	49	207	54	165	39	0.312	0.488	0.785	0.494	0.7	0.574
P30466	HLA class I histocompatibility antigen, B-18 alpha chain OS=Homo sapiens OX=9606 GN=HLA-B PE=1 SV=1	0	0	24	0	5	2	0	0	0.0039866	0	0.000415157	4.90973e-05	0	0	1.71644	0	0.610646	0.172195	0	0	177	0	15	2	0	0	0.434	0	0.207	0.069
P30493	HLA class I histocompatibility antigen, B-55 alpha chain OS=Homo sapiens OX=9606 GN=HLA-B PE=1 SV=1	0	0	29	0	7	2	0	0	0.00400913	0	0.000498189	7.36459e-05	0	0	2.02691	0	0.887991	0.193988	0	0	178	0	18	3	0	0	0.481	0	0.276	0.077
P68133	Actin, alpha skeletal muscle OS=Homo sapiens OX=9606 GN=ACTA1 PE=1 SV=1	11	28	35	20	14	27	0.00310769	0.0048599	0.00276826	0.00902462	0.00279047	0.00509153	0.348963	1.05589	2.21366	1.45471	0.774189	1.19786	94	162	128	256	105	216	0.13	0.313	0.507	0.39	0.249	0.342
Q99832	T-complex protein 1 subunit eta OS=Homo sapiens OX=9606 GN=CCT7 PE=1 SV=2	15	26	35	26	13	14	0.00137722	0.00393655	0.00196703	0.00450348	0.00108863	0.000589167	1.03704	2.25087	2.95367	1.60615	1.29615	1.63027	60	189	131	184	59	36	0.309	0.512	0.597	0.416	0.361	0.42
P30488	HLA class I histocompatibility antigen, B-50 alpha chain OS=Homo sapiens OX=9606 GN=HLA-B PE=1 SV=1	0	0	29	0	5	2	0	0	0.00400913	0	0.000249094	9.81945e-05	0	0	2.11889	0	0.599558	0.172195	0	0	178	0	9	4	0	0	0.494	0	0.204	0.069
P30487	HLA class I histocompatibility antigen, B-49 alpha chain OS=Homo sapiens OX=9606 GN=HLA-B PE=1 SV=2	0	0	29	0	4	2	0	0	0.00400913	0	0.000221417	9.81945e-05	0	0	2.11889	0	0.482518	0.172195	0	0	178	0	8	4	0	0	0.494	0	0.171	0.069
P68032	Actin, alpha cardiac muscle 1 OS=Homo sapiens OX=9606 GN=ACTC1 PE=1 SV=1	11	28	37	20	15	27	0.00310769	0.0048599	0.00281152	0.00898937	0.00281705	0.00509153	0.348963	1.05589	2.63078	1.45471	0.931968	1.19786	94	162	130	255	106	216	0.13	0.313	0.56	0.39	0.286	0.342
P30492	HLA class I histocompatibility antigen, B-54 alpha chain OS=Homo sapiens OX=9606 GN=HLA-B PE=1 SV=1	0	0	27	0	7	0	0	0	0.00389651	0	0.000470512	0	0	0	2.02691	0	0.887991	0	0	0	173	0	17	0	0	0	0.481	0	0.276	0
P30495	HLA class I histocompatibility antigen, B-56 alpha chain OS=Homo sapiens OX=9606 GN=HLA-B PE=1 SV=1	0	0	27	0	6	2	0	0	0.00389651	0	0.000304449	7.36459e-05	0	0	1.80543	0	0.749847	0.193988	0	0	173	0	11	3	0	0	0.448	0	0.243	0.077
P68431	Histone H3.1 OS=Homo sapiens OX=9606 GN=HIST1H3A PE=1 SV=2	7	10	8	4	2	10	0.00898128	0.00948025	0.00113908	0.00293165	0.000810371	0.00568481	0.999862	1.2182	1.49459	0.999862	1.14289	2.16228	98	114	19	30	11	87	0.301	0.346	0.397	0.301	0.331	0.5
P30481	HLA class I histocompatibility antigen, B-44 alpha chain OS=Homo sapiens OX=9606 GN=HLA-B PE=1 SV=1	0	0	25	0	4	0	0	0	0.00376137	0	0.000221417	0	0	0	1.56448	0	0.482518	0	0	0	167	0	8	0	0	0	0.409	0	0.171	0
P30490	HLA class I histocompatibility antigen, B-52 alpha chain OS=Homo sapiens OX=9606 GN=HLA-B PE=1 SV=1	0	0	23	0	6	4	0	0	0.0037839	0	0.000415157	0.000147292	0	0	1.54683	0	0.610646	0.324342	0	0	168	0	15	6	0	0	0.406	0	0.207	0.122
P18464	HLA class I histocompatibility antigen, B-51 alpha chain OS=Homo sapiens OX=9606 GN=HLA-B PE=1 SV=1	0	0	23	0	7	4	0	0	0.0037839	0	0.000442835	0.000147292	0	0	1.54683	0	0.737801	0.324342	0	0	168	0	16	6	0	0	0.406	0	0.24	0.122
P30498	HLA class I histocompatibility antigen, B-78 alpha chain OS=Homo sapiens OX=9606 GN=HLA-B PE=1 SV=1	0	0	22	0	7	4	0	0	0.00376137	0	0.000442835	0.000147292	0	0	1.43781	0	0.737801	0.324342	0	0	167	0	16	6	0	0	0.387	0	0.24	0.122
P30485	HLA class I histocompatibility antigen, B-47 alpha chain OS=Homo sapiens OX=9606 GN=HLA-B PE=1 SV=1	0	0	23	0	4	0	0	0	0.00360371	0	0.000221417	0	0	0	1.37684	0	0.482518	0	0	0	160	0	8	0	0	0	0.376	0	0.171	0
P30462	HLA class I histocompatibility antigen, B-14 alpha chain OS=Homo sapiens OX=9606 GN=HLA-B PE=1 SV=1	0	0	24	2	4	0	0	0	0.00355866	7.34263e-05	0.00038748	0	0	0	1.58226	0.193988	0.492794	0	0	0	158	2	14	0	0	0	0.412	0.077	0.174	0
Q8IUE6	Histone H2A type 2-B OS=Homo sapiens OX=9606 GN=HIST2H2AB PE=1 SV=3	11	10	9	10	7	18	0.0043144	0.00304494	0.00633456	0.00705401	0.0102503	0.00669913	2.33426	3.12098	2.33426	2.33426	0.892344	2.90841	45	35	101	69	133	98	0.523	0.615	0.523	0.523	0.277	0.592
Q95365	HLA class I histocompatibility antigen, B-38 alpha chain OS=Homo sapiens OX=9606 GN=HLA-B PE=1 SV=1	0	0	25	2	4	0	0	0	0.00353614	7.34263e-05	0.000221417	0	0	0	1.67917	0.193988	0.492794	0	0	0	157	2	8	0	0	0	0.428	0.077	0.174	0
P18463	HLA class I histocompatibility antigen, B-37 alpha chain OS=Homo sapiens OX=9606 GN=HLA-B PE=1 SV=1	0	0	25	2	4	2	0	0	0.00358119	7.34263e-05	0.00038748	4.90973e-05	0	0	1.69774	0.193988	0.492794	0.172195	0	0	159	2	14	2	0	0	0.431	0.077	0.174	0.069
Q29836	HLA class I histocompatibility antigen, B-67 alpha chain OS=Homo sapiens OX=9606 GN=HLA-B PE=1 SV=1	0	0	24	2	5	0	0	0	0.00351362	7.34263e-05	0.000249094	0	0	0	1.56448	0.193988	0.599558	0	0	0	156	2	9	0	0	0	0.409	0.077	0.204	0
P30475	HLA class I histocompatibility antigen, B-39 alpha chain OS=Homo sapiens OX=9606 GN=HLA-B PE=1 SV=1	0	0	24	2	4	0	0	0	0.00351362	7.34263e-05	0.000221417	0	0	0	1.56448	0.193988	0.482518	0	0	0	156	2	8	0	0	0	0.409	0.077	0.171	0
Q96A08	Histone H2B type 1-A OS=Homo sapiens OX=9606 GN=HIST1H2BA PE=1 SV=3	0	0	3	0	3	2	0	0	0.0001926	0	0.00370787	0.00020992	0	0	0.412538	0	0.412538	0.721869	0	0	3	0	47	3	0	0	0.15	0	0.15	0.236
P03989	HLA class I histocompatibility antigen, B-27 alpha chain OS=Homo sapiens OX=9606 GN=HLA-B PE=1 SV=2	0	0	22	0	4	2	0	0	0.00353614	0	0.000221417	4.90973e-05	0	0	1.26986	0	0.492794	0.172195	0	0	157	0	8	2	0	0	0.356	0	0.174	0.069
Q29718	HLA class I histocompatibility antigen, B-82 alpha chain OS=Homo sapiens OX=9606 GN=HLA-B PE=1 SV=1	0	0	22	2	4	0	0	0	0.00344605	7.34263e-05	0.000221417	0	0	0	1.38781	0.193988	0.492794	0	0	0	153	2	8	0	0	0	0.378	0.077	0.174	0
P15311	Ezrin OS=Homo sapiens OX=9606 GN=EZR PE=1 SV=4	21	54	39	33	41	9	0.000574271	0.0024318	0.00126614	0.00197311	0.00355628	0.000181978	1.40436	2.47536	2.00608	1.20293	1.69153	0.419058	27	126	91	87	208	12	0.381	0.541	0.478	0.343	0.43	0.152
P0DP25	Calmodulin-3 OS=Homo sapiens OX=9606 GN=CALM3 PE=1 SV=1	0	0	4	2	10	4	0	0	0.000218883	0.000178391	0.00363109	0.000298208	0	0	0.30017	0.717908	1.95121	1.5293	0	0	4	2	54	5	0	0	0.114	0.235	0.47	0.403
P0DP24	Calmodulin-2 OS=Homo sapiens OX=9606 GN=CALM2 PE=1 SV=1	0	0	4	2	10	4	0	0	0.000218883	0.000178391	0.00363109	0.000298208	0	0	0.30017	0.717908	1.95121	1.5293	0	0	4	2	54	5	0	0	0.114	0.235	0.47	0.403
P0DP23	Calmodulin-1 OS=Homo sapiens OX=9606 GN=CALM1 PE=1 SV=1	0	0	4	2	10	4	0	0	0.000218883	0.000178391	0.00363109	0.000298208	0	0	0.30017	0.717908	1.95121	1.5293	0	0	4	2	54	5	0	0	0.114	0.235	0.47	0.403
P60900	Proteasome subunit alpha type-6 OS=Homo sapiens OX=9606 GN=PSMA6 PE=1 SV=1	9	8	18	9	11	3	0.00167198	0.00206886	0.00116004	0.0034576	0.000855292	0.000180622	0.455459	0.625549	3.22669	0.706082	0.853532	0.803018	33	45	35	64	21	5	0.163	0.211	0.626	0.232	0.268	0.256
P08708	40S ribosomal protein S17 OS=Homo sapiens OX=9606 GN=RPS17 PE=1 SV=2	8	9	12	11	12	8	0.00193882	0.00150797	0.00229503	0.00423316	0.00267177	0.000987401	2.71535	2.65595	2.65595	2.65595	2.71535	1.1928	21	18	38	43	36	15	0.57	0.563	0.563	0.563	0.57	0.341
O00560	Syntenin-1 OS=Homo sapiens OX=9606 GN=SDCBP PE=1 SV=1	3	0	16	5	19	7	0.000250949	0	0.00109442	0.000579772	0.00369834	0.000536775	0.279381	0	2.4435	0.901078	2.4435	1.24905	6	0	40	13	110	18	0.107	0	0.537	0.279	0.537	0.352
P31942	Heterogeneous nuclear ribonucleoprotein H3 OS=Homo sapiens OX=9606 GN=HNRNPH3 PE=1 SV=2	14	14	7	16	12	11	0.00169306	0.00424934	0.000259212	0.00265035	0.00112932	0.00113009	1.95801	1.88403	1.17771	1.48886	1.55859	1.23872	47	130	11	69	39	44	0.471	0.46	0.338	0.396	0.408	0.35
P60660	Myosin light polypeptide 6 OS=Homo sapiens OX=9606 GN=MYL6 PE=1 SV=2	3	7	11	2	6	4	0.000247626	0.000823891	0.00388771	0.000440072	0.000796222	0.000823924	0.465548	2.28852	3.52898	0.465548	2.38844	1.208	3	11	72	5	12	14	0.166	0.517	0.656	0.166	0.53	0.344
Q00610	Clathrin heavy chain 1 OS=Homo sapiens OX=9606 GN=CLTC PE=1 SV=5	95	61	88	132	68	38	0.00163704	0.000823757	0.000744758	0.00335626	0.00135782	0.00030241	2.77572	1.47172	2.01301	2.97192	1.86418	1.01837	220	122	153	423	227	57	0.577	0.393	0.479	0.599	0.457	0.305
P62273	40S ribosomal protein S29 OS=Homo sapiens OX=9606 GN=RPS29 PE=1 SV=2	2	2	2	4	0	2	0.00111284	0.00383725	0.000291193	0.00142395	0	0.000793447	0.570363	0.570363	0.778279	1.91072	0	0.570363	5	19	2	6	0	5	0.196	0.196	0.25	0.464	0	0.196
P35241	Radixin OS=Homo sapiens OX=9606 GN=RDX PE=1 SV=1	7	31	42	27	31	5	0.00017103	0.00106696	0.00128664	0.00150455	0.00314494	0.0001067	0.241652	0.737801	1.77332	0.845015	1.03704	0.267652	8	55	92	66	183	7	0.094	0.24	0.443	0.266	0.309	0.103
Q71DI3	Histone H3.2 OS=Homo sapiens OX=9606 GN=HIST2H3A PE=1 SV=3	9	7	7	5	2	14	0.011639	0.00374221	0.00083932	0.00185671	0.000810371	0.00862524	0.999862	1.2182	1.49459	0.999862	1.14289	1.53513	127	45	14	19	11	132	0.301	0.346	0.397	0.301	0.331	0.404
P62841	40S ribosomal protein S15 OS=Homo sapiens OX=9606 GN=RPS15 PE=1 SV=2	8	7	9	10	5	4	0.00421191	0.00382192	0.00101215	0.00219975	0.000690975	0.00122574	2.28852	2.28852	3.2462	2.91742	1.71644	2.39625	49	49	18	24	10	20	0.517	0.517	0.628	0.593	0.434	0.531
Q16777	Histone H2A type 2-C OS=Homo sapiens OX=9606 GN=HIST2H2AC PE=1 SV=4	9	8	9	9	7	16	0.00328504	0.00333156	0.0068893	0.00700567	0.0105628	0.00757773	1.71644	1.71644	2.54813	2.0761	2.13329	2.36512	34	38	109	68	136	110	0.434	0.434	0.55	0.488	0.496	0.527
P32969	60S ribosomal protein L9 OS=Homo sapiens OX=9606 GN=RPL9 PE=1 SV=1	19	13	13	9	8	15	0.00467393	0.00176715	0.000849312	0.00179971	0.000991477	0.00175881	2.31894	2.31894	2.64754	2.12608	1.77332	2.35738	72	30	20	26	19	38	0.521	0.521	0.562	0.495	0.443	0.526
Q6FI13	Histone H2A type 2-A OS=Homo sapiens OX=9606 GN=HIST2H2AA3 PE=1 SV=3	11	10	10	11	7	17	0.00354739	0.00356693	0.00689903	0.00746294	0.0104816	0.00758779	2.05492	2.05492	2.98107	2.45144	2.10456	2.70681	37	41	110	73	136	111	0.485	0.485	0.6	0.538	0.492	0.569
P05787	Keratin, type II cytoskeletal 8 OS=Homo sapiens OX=9606 GN=KRT8 PE=1 SV=7	20	22	0	3	17	7	0.00265792	0.0032782	0	8.25476e-05	0.000601563	0.000423172	1.02302	1.63027	0	0.3122	1.2182	0.506607	103	140	0	3	29	23	0.306	0.42	0	0.118	0.346	0.178
P63267	Actin, gamma-enteric smooth muscle OS=Homo sapiens OX=9606 GN=ACTG2 PE=1 SV=1	8	23	32	16	14	23	0.0010939	0.00207546	0.00262383	0.00519589	0.00277125	0.00241073	0.261828	0.927525	2.40408	1.30144	0.790606	1.06063	33	69	121	147	104	102	0.101	0.285	0.532	0.362	0.253	0.314
O43707	Alpha-actinin-4 OS=Homo sapiens OX=9606 GN=ACTN4 PE=1 SV=2	42	55	71	44	83	26	0.00105347	0.00178771	0.00165574	0.00169227	0.00334338	0.000565777	1.78612	2.76704	3.27563	1.41546	3.32514	1.06538	77	144	185	116	304	58	0.445	0.576	0.631	0.383	0.636	0.315
P04899	Guanine nucleotide-binding protein G(i) subunit alpha-2 OS=Homo sapiens OX=9606 GN=GNAI2 PE=1 SV=3	6	7	32	8	20	13	0.000245765	0.000318585	0.00293982	0.00108568	0.00364075	0.000876144	0.455459	0.513561	3.19759	0.927525	1.89734	1.24905	7	10	128	29	129	35	0.163	0.18	0.623	0.285	0.462	0.352
P62736	Actin, aortic smooth muscle OS=Homo sapiens OX=9606 GN=ACTA2 PE=1 SV=1	8	23	32	16	15	23	0.001091	0.00206996	0.00261687	0.00514685	0.00281705	0.00240433	0.261828	0.923092	2.39625	1.29615	0.931968	1.05589	33	69	121	146	106	102	0.101	0.284	0.531	0.361	0.286	0.313
P35268	60S ribosomal protein L22 OS=Homo sapiens OX=9606 GN=RPL22 PE=1 SV=2	3	4	9	2	4	2	0.00301858	0.0016788	0.00121027	0.000519147	0.00070447	0.000277706	1.01837	1.46037	2.22107	0.595879	0.94536	0.595879	31	19	19	5	9	4	0.305	0.391	0.508	0.203	0.289	0.203
P35222	Catenin beta-1 OS=Homo sapiens OX=9606 GN=CTNNB1 PE=1 SV=1	15	2	44	42	23	31	0.000351093	2.89623e-05	0.00165991	0.00376072	0.00073123	0.00103544	0.644372	0.0914403	2.28095	2.25837	1.12814	1.71019	22	2	159	221	57	91	0.216	0.038	0.516	0.513	0.328	0.433
Q15286	Ras-related protein Rab-35 OS=Homo sapiens OX=9606 GN=RAB35 PE=1 SV=1	7	6	10	5	8	5	0.000868127	0.000562676	0.00121692	0.000859563	0.00373848	0.00101688	1.71019	1.12814	1.90402	1.12814	1.58821	0.815516	14	10	30	13	75	23	0.433	0.328	0.463	0.328	0.413	0.259
P25787	Proteasome subunit alpha type-2 OS=Homo sapiens OX=9606 GN=PSMA2 PE=1 SV=2	6	6	19	10	9	4	0.0020773	0.00299661	0.0016028	0.00227182	0.00124169	0.000303816	0.717908	0.840772	3.12098	2.01301	1.19786	0.383566	39	62	46	40	29	8	0.235	0.265	0.615	0.479	0.342	0.141
P62081	40S ribosomal protein S7 OS=Homo sapiens OX=9606 GN=RPS7 PE=1 SV=1	12	6	11	8	6	4	0.00314808	0.00274	0.00268978	0.0023292	0.0020658	0.00050388	1.97852	1.37684	2.27341	1.37684	1.34963	1.16272	49	47	64	34	40	11	0.474	0.376	0.515	0.376	0.371	0.335
P05362	Intercellular adhesion molecule 1 OS=Homo sapiens OX=9606 GN=ICAM1 PE=1 SV=2	0	0	0	0	22	4	0	0	0	0	0.00297561	0.000334083	0	0	0	0	1.69153	0.324342	0	0	0	0	158	20	0	0	0	0	0.43	0.122
P18754	Regulator of chromosome condensation OS=Homo sapiens OX=9606 GN=RCC1 PE=1 SV=1	11	18	4	13	7	11	0.00133224	0.00338487	0.000135567	0.00104175	0.000309379	0.000781008	1.95121	1.98538	0.458814	2.6141	0.949845	1.26986	45	126	7	33	13	37	0.47	0.475	0.164	0.558	0.29	0.356
P40227	T-complex protein 1 subunit zeta OS=Homo sapiens OX=9606 GN=CCT6A PE=1 SV=3	14	22	34	30	19	6	0.00211251	0.00298186	0.0024107	0.00247783	0.000698132	0.000384919	1.23872	1.5527	2.97192	2.21366	1.7227	0.531088	90	140	157	99	37	23	0.35	0.407	0.599	0.507	0.435	0.185
P62263	40S ribosomal protein S14 OS=Homo sapiens OX=9606 GN=RPS14 PE=1 SV=3	6	9	12	2	10	0	0.00115559	0.00089879	0.00080994	0.000176029	0.00258772	0	1.95121	2.54813	2.38844	0.629296	2.54813	0	14	12	15	2	39	0	0.47	0.55	0.53	0.212	0.55	0
P19105	Myosin regulatory light chain 12A OS=Homo sapiens OX=9606 GN=MYL12A PE=1 SV=2	0	2	11	2	4	0	0	0.000198417	0.00157346	0.00163213	0.00257802	0	0	0.667247	3.22669	0.667247	1.12324	0	0	3	33	21	44	0	0	0.222	0.626	0.222	0.327	0
O14950	Myosin regulatory light chain 12B OS=Homo sapiens OX=9606 GN=MYL12B PE=1 SV=2	0	2	11	2	4	0	0	0.000197264	0.00156431	0.00162264	0.00256303	0	0	0.663413	3.18794	0.663413	1.11836	0	0	3	33	21	44	0	0	0.221	0.622	0.221	0.326	0
Q9HAV0	Guanine nucleotide-binding protein subunit beta-4 OS=Homo sapiens OX=9606 GN=GNB4 PE=1 SV=3	4	4	42	5	12	5	0.000146633	0.000299376	0.0027098	0.000195444	0.00111979	0.00018296	0.321296	0.3122	4.29663	0.927525	1.99226	0.8281	4	9	113	5	38	7	0.121	0.118	0.724	0.285	0.476	0.262
P04626	Receptor tyrosine-protein kinase erbB-2 OS=Homo sapiens OX=9606 GN=ERBB2 PE=1 SV=1	0	82	36	3	3	0	0	0.00248725	0.000292353	3.17693e-05	2.39501e-05	0	0	2.25087	1.30144	0.0789467	0.0839269	0	0	276	45	3	3	0	0	0.512	0.362	0.033	0.035	0
P68363	Tubulin alpha-1B chain OS=Homo sapiens OX=9606 GN=TUBA1B PE=1 SV=1	14	16	30	11	19	6	0.000884351	0.000727236	0.00122934	0.00082511	0.00262141	0.00013793	1.10863	1.8774	4.47016	0.845015	2.47536	0.422329	32	29	68	28	118	7	0.324	0.459	0.738	0.266	0.541	0.153
P17987	T-complex protein 1 subunit alpha OS=Homo sapiens OX=9606 GN=TCP1 PE=1 SV=1	10	23	45	28	30	5	0.000358671	0.00134253	0.00155442	0.00260545	0.00133348	0.000127865	0.981527	1.94442	4.22396	1.92415	2.3266	0.458814	16	66	106	109	74	8	0.297	0.469	0.718	0.466	0.522	0.164
P27105	Erythrocyte band 7 integral membrane protein OS=Homo sapiens OX=9606 GN=STOM PE=1 SV=3	4	5	22	4	2	12	0.000346217	0.00027489	0.00362373	0.000184586	0.000139155	0.00117254	0.972423	1.02302	2.37287	0.503142	0.342765	1.44906	8	7	128	4	4	38	0.295	0.306	0.528	0.177	0.128	0.389
Q9BYX7	Putative beta-actin-like protein 3 OS=Homo sapiens OX=9606 GN=POTEKP PE=5 SV=1	4	11	16	6	6	5	0.00206068	0.00331753	0.000739241	0.00496166	0.00141604	0.00251195	0.145513	0.367729	0.44544	0.261828	0.333522	0.261828	62	110	34	140	53	106	0.059	0.136	0.16	0.101	0.125	0.101
P07737	Profilin-1 OS=Homo sapiens OX=9606 GN=PFN1 PE=1 SV=2	0	2	18	5	9	2	0	0.000161568	0.00180539	0.000664508	0.00257635	0.000126952	0	0.435489	6.31139	1.68534	2.16228	0.559552	0	2	31	7	36	2	0	0.157	0.864	0.429	0.5	0.193
Q03135	Caveolin-1 OS=Homo sapiens OX=9606 GN=CAV1 PE=1 SV=4	0	0	5	3	14	4	0	0	0.000366445	0.000447983	0.0026455	0.000199699	0	0	1.50611	0.678804	2.2434	1.50611	0	0	8	6	47	4	0	0	0.399	0.225	0.511	0.399
P05534	HLA class I histocompatibility antigen, A-24 alpha chain OS=Homo sapiens OX=9606 GN=HLA-A PE=1 SV=2	0	0	39	0	12	3	0	0	0.00272524	0	0.00159208	0.000292162	0	0	2.4435	0	1.05116	0.207814	0	0	122	0	58	12	0	0	0.537	0	0.312	0.082
P05783	Keratin, type I cytoskeletal 18 OS=Homo sapiens OX=9606 GN=KRT18 PE=1 SV=2	25	22	0	5	13	23	0.00466669	0.00299841	0	0.000370888	0.00158442	0.00225265	2.4435	1.96483	0	0.534617	1.25424	2.59749	161	114	0	12	68	109	0.537	0.472	0	0.186	0.353	0.556
P49368	T-complex protein 1 subunit gamma OS=Homo sapiens OX=9606 GN=CCT3 PE=1 SV=4	15	20	47	26	32	10	0.000617473	0.00101684	0.00164564	0.00265803	0.00240827	0.000260891	1.7227	1.82488	3.47713	2.70681	2.33426	0.967886	27	49	110	109	131	16	0.435	0.451	0.651	0.569	0.523	0.294
P62987	Ubiquitin-60S ribosomal protein L40 OS=Homo sapiens OX=9606 GN=UBA52 PE=1 SV=2	3	5	7	4	4	4	0.000973736	0.00185551	0.00133767	0.00280339	0.000782745	0.00041656	0.406048	0.874995	0.845015	0.874995	0.566751	0.65577	10	21	21	27	10	6	0.148	0.273	0.266	0.273	0.195	0.219
Q71U36	Tubulin alpha-1A chain OS=Homo sapiens OX=9606 GN=TUBA1A PE=1 SV=1	11	14	31	9	19	5	0.000746171	0.000551696	0.00112087	0.000648301	0.00248812	0.000118225	0.8281	1.49459	4.47016	0.599558	2.23594	0.324342	27	22	62	22	112	6	0.262	0.397	0.738	0.204	0.51	0.122
P62913	60S ribosomal protein L11 OS=Homo sapiens OX=9606 GN=RPL11 PE=1 SV=2	5	5	6	4	4	4	0.00280086	0.000571843	0.000274834	0.000298655	0.000562873	0.000449323	0.883649	0.766038	0.986095	0.492794	0.909853	0.435489	40	9	6	4	10	9	0.275	0.247	0.298	0.174	0.281	0.157
P43121	Cell surface glycoprotein MUC18 OS=Homo sapiens OX=9606 GN=MCAM PE=1 SV=2	0	0	0	3	26	2	0	0	0	6.1719e-05	0.00237295	2.75127e-05	0	0	0	0.253141	1.46604	0.0399202	0	0	0	3	153	2	0	0	0	0.098	0.392	0.017
P13726	Tissue factor OS=Homo sapiens OX=9606 GN=F3 PE=1 SV=1	0	0	0	2	17	0	0	0	0	9.01028e-05	0.00230949	0	0	0	0	0.244515	1.30675	0	0	0	0	2	68	0	0	0	0	0.095	0.363	0
P01892	HLA class I histocompatibility antigen, A-2 alpha chain OS=Homo sapiens OX=9606 GN=HLA-A PE=1 SV=1	0	0	30	0	20	4	0	0	0.00174237	0	0.00277242	0.000486937	0	0	2.19154	0	1.69153	0.294196	0	0	78	0	101	20	0	0	0.504	0	0.43	0.112
P30447	HLA class I histocompatibility antigen, A-23 alpha chain OS=Homo sapiens OX=9606 GN=HLA-A PE=1 SV=1	0	0	35	0	12	3	0	0	0.00256888	0	0.00159208	0.000292162	0	0	2.19154	0	1.05116	0.207814	0	0	115	0	58	12	0	0	0.504	0	0.312	0.082
P68366	Tubulin alpha-4A chain OS=Homo sapiens OX=9606 GN=TUBA4A PE=1 SV=1	11	15	23	9	16	5	0.000751168	0.000706861	0.00103737	0.000771304	0.0023706	0.000119017	0.761976	1.61216	2.63078	0.548817	1.77971	0.321296	27	28	57	26	106	6	0.246	0.417	0.56	0.19	0.444	0.121
Q00839	Heterogeneous nuclear ribonucleoprotein U OS=Homo sapiens OX=9606 GN=HNRNPU PE=1 SV=6	51	61	55	62	32	54	0.00234169	0.00163135	0.00140337	0.00388234	0.00139661	0.00164806	1.74789	1.6485	1.79898	1.74157	1.03236	1.55859	155	119	142	241	115	153	0.439	0.423	0.447	0.438	0.308	0.408
P09471	Guanine nucleotide-binding protein G(o) subunit alpha OS=Homo sapiens OX=9606 GN=GNAO1 PE=1 SV=4	2	2	25	3	3	2	7.04171e-05	0.000159743	0.00246444	0.000638228	0.00101889	0.000251034	0.081434	0.081434	1.76058	0.224616	0.177606	0.081434	2	5	107	17	36	10	0.034	0.034	0.441	0.088	0.071	0.034
Q12905	Interleukin enhancer-binding factor 2 OS=Homo sapiens OX=9606 GN=ILF2 PE=1 SV=2	22	23	31	26	17	14	0.00115051	0.00104398	0.00152615	0.00327142	0.00174693	0.00107095	2.90841	2.59749	4.188	3.56037	1.76058	2.0903	36	36	73	96	68	47	0.592	0.556	0.715	0.659	0.441	0.49
Q6PEY2	Tubulin alpha-3E chain OS=Homo sapiens OX=9606 GN=TUBA3E PE=1 SV=2	11	14	18	8	15	4	0.000747829	0.000552923	0.000815339	0.000620208	0.00220421	9.87401e-05	0.8281	1.50035	1.79898	0.482518	1.60615	0.227439	27	22	45	21	99	5	0.262	0.398	0.447	0.171	0.416	0.089
P0DPH8	Tubulin alpha-3D chain OS=Homo sapiens OX=9606 GN=TUBA3D PE=1 SV=1	11	14	21	8	15	4	0.000747829	0.000552923	0.000869695	0.000620208	0.00220421	9.87401e-05	0.8281	1.50035	2.03389	0.482518	1.60615	0.227439	27	22	48	21	99	5	0.262	0.398	0.482	0.171	0.416	0.089
P0DPH7	Tubulin alpha-3C chain OS=Homo sapiens OX=9606 GN=TUBA3C PE=1 SV=1	11	14	21	8	15	4	0.000747829	0.000552923	0.000869695	0.000620208	0.00220421	9.87401e-05	0.8281	1.50035	2.03389	0.482518	1.60615	0.227439	27	22	48	21	99	5	0.262	0.398	0.482	0.171	0.416	0.089
P09622	Dihydrolipoyl dehydrogenase, mitochondrial OS=Homo sapiens OX=9606 GN=DLD PE=1 SV=2	13	22	15	13	9	18	0.000881527	0.00313296	0.000304351	0.000835531	0.000236207	0.00108245	0.883649	1.15774	0.972423	0.815516	0.737801	0.95434	36	141	19	32	12	62	0.275	0.334	0.295	0.259	0.24	0.291
Q6S8J3	POTE ankyrin domain family member E OS=Homo sapiens OX=9606 GN=POTEE PE=2 SV=3	10	23	31	25	21	15	0.00166957	0.00324038	0.00342822	0.00677489	0.0043059	0.00473677	0.169499	0.261828	0.336596	0.355189	0.285287	0.258925	144	308	452	548	462	573	0.068	0.101	0.126	0.132	0.109	0.1
Q15758	Neutral amino acid transporter B(0) OS=Homo sapiens OX=9606 GN=SLC1A5 PE=1 SV=2	11	8	17	5	14	4	0.000414693	0.000209053	0.000512413	0.000343923	0.00212976	9.85576e-05	0.462177	0.435489	1.19786	0.336596	0.798871	0.330454	18	10	34	14	115	6	0.165	0.157	0.342	0.126	0.255	0.124
P63000	Ras-related C3 botulinum toxin substrate 1 OS=Homo sapiens OX=9606 GN=RAC1 PE=1 SV=1	7	12	24	6	13	5	0.000973736	0.00276854	0.0014863	0.000969074	0.00229605	0.000740551	2.31894	3.12098	3.42588	1.18273	1.23357	0.415794	15	47	35	14	44	16	0.521	0.615	0.646	0.339	0.349	0.151
Q9BQE3	Tubulin alpha-1C chain OS=Homo sapiens OX=9606 GN=TUBA1C PE=1 SV=1	13	15	27	8	19	3	0.000777254	0.000680098	0.0010169	0.000591989	0.00209755	7.9168e-05	1.11349	1.6485	3.53942	0.636817	2.20627	0.172195	28	27	56	20	94	4	0.325	0.423	0.657	0.214	0.506	0.069
P62979	Ubiquitin-40S ribosomal protein S27a OS=Homo sapiens OX=9606 GN=RPS27A PE=1 SV=2	5	8	12	4	8	4	0.00111855	0.00181246	0.0013589	0.00230022	0.00109183	0.000284827	0.51008	1.35505	1.6485	0.914256	1.31739	0.75388	14	25	26	27	17	5	0.179	0.372	0.423	0.282	0.365	0.244
P12814	Alpha-actinin-1 OS=Homo sapiens OX=9606 GN=ACTN1 PE=1 SV=2	24	31	64	45	66	31	0.000516997	0.000735389	0.00108773	0.00159422	0.00249355	0.000488166	0.823896	0.905461	2.68129	1.60016	2.82825	1.1928	37	58	119	107	222	49	0.261	0.28	0.566	0.415	0.583	0.341
P08754	Guanine nucleotide-binding protein G(k) subunit alpha OS=Homo sapiens OX=9606 GN=GNAI3 PE=1 SV=3	8	7	23	7	14	9	0.000457711	0.000351434	0.0020729	0.000938571	0.00263214	0.000652689	1.12814	0.737801	3.15911	0.967886	1.37684	0.914256	13	11	90	25	93	26	0.328	0.24	0.619	0.294	0.376	0.282
P10515	Dihydrolipoyllysine-residue acetyltransferase component of pyruvate dehydrogenase complex, mitochondrial OS=Homo sapiens OX=9606 GN=DLAT PE=1 SV=3	4	22	21	7	14	16	0.000231168	0.00269197	0.000604889	0.000287577	0.00108399	0.000714225	0.270574	1.34963	1.25944	0.468926	1.03704	0.909853	12	154	48	14	70	52	0.104	0.371	0.354	0.167	0.309	0.281
P23528	Cofilin-1 OS=Homo sapiens OX=9606 GN=CFL1 PE=1 SV=3	7	5	11	5	12	4	0.000900999	0.000613181	0.000834986	0.00224171	0.00181069	0.000267669	1.02768	0.790606	2.25087	0.892344	2.2961	1.02768	12	9	17	28	30	5	0.307	0.253	0.512	0.277	0.518	0.307
P63218	Guanine nucleotide-binding protein G(I)/G(S)/G(O) subunit gamma-5 OS=Homo sapiens OX=9606 GN=GNG5 PE=1 SV=3	0	5	2	3	0	0	0	0.00116424	0.000719417	0.00195444	0	0	0	1.49459	0.355189	1.49459	0	0	0	7	6	10	0	0	0	0.397	0.132	0.397	0	0
P78371	T-complex protein 1 subunit beta OS=Homo sapiens OX=9606 GN=CCT2 PE=1 SV=4	16	33	35	33	25	14	0.000745499	0.00150092	0.00124968	0.0021612	0.00131091	0.000232547	1.00909	2.36512	3.2658	2.12608	2.03389	1.01837	32	71	82	87	70	14	0.303	0.527	0.63	0.495	0.482	0.305
P48509	CD151 antigen OS=Homo sapiens OX=9606 GN=CD151 PE=1 SV=3	0	5	5	6	13	5	0	0.000223513	0.000161134	0.000367712	0.00213847	0.00021075	0	0.438799	0.188502	0.348963	0.840772	0.336596	0	5	5	7	54	6	0	0.158	0.075	0.13	0.265	0.126
Q00688	Peptidyl-prolyl cis-trans isomerase FKBP3 OS=Homo sapiens OX=9606 GN=FKBP3 PE=1 SV=1	11	11	10	7	4	5	0.00228132	0.00156519	0.00080078	0.00118662	0.000984022	0.000357051	1.37137	1.09411	1.25424	0.870682	0.972423	0.892344	41	31	22	20	22	9	0.375	0.321	0.353	0.272	0.295	0.277
P20618	Proteasome subunit beta type-1 OS=Homo sapiens OX=9606 GN=PSMB1 PE=1 SV=2	13	9	20	8	10	2	0.00134464	0.000797785	0.00202989	0.00148894	0.000873036	0.000110622	1.85759	1.5527	3.31519	1.5527	1.4322	0.425608	26	17	60	27	21	3	0.456	0.407	0.635	0.407	0.386	0.154
Q09666	Neuroblast differentiation-associated protein AHNAK OS=Homo sapiens OX=9606 GN=AHNAK PE=1 SV=2	62	191	415	84	309	63	0.000192565	0.000817991	0.00128876	0.000320408	0.00207357	0.000155402	0.513561	1.5704	3.66659	0.749847	2.58096	0.425608	91	426	931	142	1219	103	0.18	0.41	0.669	0.243	0.554	0.154
Q93077	Histone H2A type 1-C OS=Homo sapiens OX=9606 GN=HIST1H2AC PE=1 SV=3	11	12	10	12	5	16	0.00488965	0.00443691	0.00671087	0.00868972	0.0100962	0.00820302	2.05492	2.90841	2.98107	2.58096	0.857804	2.64754	51	51	107	85	131	120	0.485	0.592	0.6	0.554	0.269	0.562
Q7L7L0	Histone H2A type 3 OS=Homo sapiens OX=9606 GN=HIST3H2A PE=1 SV=3	11	11	10	12	5	16	0.00488965	0.00434991	0.00671087	0.00868972	0.0100962	0.00820302	2.05492	2.16228	2.98107	2.58096	0.857804	2.64754	51	50	107	85	131	120	0.485	0.5	0.6	0.554	0.269	0.562
P04908	Histone H2A type 1-B/E OS=Homo sapiens OX=9606 GN=HIST1H2AB PE=1 SV=2	11	11	10	12	5	16	0.00488965	0.00434991	0.00671087	0.00868972	0.0100962	0.00820302	2.05492	2.16228	2.98107	2.58096	0.857804	2.64754	51	50	107	85	131	120	0.485	0.5	0.6	0.554	0.269	0.562
P53396	ATP-citrate synthase OS=Homo sapiens OX=9606 GN=ACLY PE=1 SV=3	34	74	51	35	34	13	0.000645266	0.00204418	0.000540597	0.00100189	0.000709802	0.000153357	1.24905	2.31894	1.76058	0.981527	1.09894	0.303167	57	199	73	83	78	19	0.352	0.521	0.441	0.297	0.322	0.115
P50991	T-complex protein 1 subunit delta OS=Homo sapiens OX=9606 GN=CCT4 PE=1 SV=4	12	17	37	24	19	12	0.000716843	0.00167863	0.00108914	0.00224379	0.00146848	0.000362719	0.849269	0.914256	3.14954	1.75423	1.63633	1.01372	31	80	72	91	79	22	0.267	0.282	0.618	0.44	0.421	0.304
P11234	Ras-related protein Ral-B OS=Homo sapiens OX=9606 GN=RALB PE=1 SV=1	4	13	12	6	14	4	0.000484032	0.00252548	0.00162276	0.00116128	0.00170228	0.000647083	0.931968	2.74111	1.67301	1.47172	3.14	1.23872	8	46	41	18	35	15	0.286	0.573	0.427	0.393	0.617	0.35
P07437	Tubulin beta chain OS=Homo sapiens OX=9606 GN=TUBB PE=1 SV=2	18	22	45	18	27	11	0.00112287	0.00155382	0.00192817	0.00179597	0.002234	0.000360268	1.42661	1.83792	4.50808	0.931968	3.33511	0.807174	40	61	105	60	99	18	0.385	0.453	0.741	0.286	0.637	0.257
P10316	HLA class I histocompatibility antigen, A-69 alpha chain OS=Homo sapiens OX=9606 GN=HLA-A PE=1 SV=2	0	0	34	0	16	4	0	0	0.00189874	0	0.00230577	0.000486937	0	0	2.35738	0	1.4322	0.321296	0	0	85	0	84	20	0	0	0.526	0	0.386	0.121
P25786	Proteasome subunit alpha type-1 OS=Homo sapiens OX=9606 GN=PSMA1 PE=1 SV=1	15	12	17	15	10	4	0.00165868	0.00154811	0.000992048	0.00197078	0.00068572	0.000168947	2.04088	1.69153	2.65595	1.85759	1.29615	0.96336	35	36	32	39	18	5	0.483	0.43	0.563	0.456	0.361	0.293
P11166	Solute carrier family 2, facilitated glucose transporter member 1 OS=Homo sapiens OX=9606 GN=SLC2A1 PE=1 SV=2	2	10	6	9	12	2	7.59989e-05	0.000689621	0.000116004	0.000864401	0.00183277	3.61244e-05	0.199499	0.581248	0.2218	0.348963	0.324342	0.0423174	3	30	7	32	90	2	0.079	0.199	0.087	0.13	0.122	0.018
Q14108	Lysosome membrane protein 2 OS=Homo sapiens OX=9606 GN=SCARB2 PE=1 SV=2	11	5	18	5	8	7	0.000730098	0.000283927	0.00221745	0.000278037	0.000230566	0.000427598	0.603245	0.399587	0.887991	0.374042	0.61808	0.468926	28	12	130	10	11	23	0.205	0.146	0.276	0.138	0.209	0.167
P63173	60S ribosomal protein L38 OS=Homo sapiens OX=9606 GN=RPL38 PE=1 SV=2	4	3	4	0	3	0	0.00178055	0.00113098	0.000931816	0	0.00100191	0	0.534617	0.534617	1.95801	0	0.534617	0	10	7	8	0	7	0	0.186	0.186	0.471	0	0.186	0
P01891	HLA class I histocompatibility antigen, A-68 alpha chain OS=Homo sapiens OX=9606 GN=HLA-A PE=1 SV=4	0	0	41	0	11	4	0	0	0.00225614	0	0.00134503	0.000486937	0	0	3.2658	0	1.13305	0.321296	0	0	101	0	49	20	0	0	0.63	0	0.329	0.121
P63241	Eukaryotic translation initiation factor 5A-1 OS=Homo sapiens OX=9606 GN=EIF5A PE=1 SV=2	7	6	11	9	9	4	0.000728405	0.000807841	0.00185304	0.00198489	0.00104095	0.000230821	2.20627	2.16228	1.97852	2.16228	2.02691	0.566751	9	11	35	23	16	4	0.506	0.5	0.474	0.5	0.481	0.195
P62314	Small nuclear ribonucleoprotein Sm D1 OS=Homo sapiens OX=9606 GN=SNRPD1 PE=1 SV=1	6	6	5	6	6	5	0.000942642	0.000760321	0.000616643	0.00234532	0.000841944	0.000597419	1.73527	2.5156	2.5156	1.73527	2.5156	2.5156	9	8	9	21	10	8	0.437	0.546	0.546	0.437	0.546	0.546
P62937	Peptidyl-prolyl cis-trans isomerase A OS=Homo sapiens OX=9606 GN=PPIA PE=1 SV=2	2	10	27	11	10	9	0.00045323	0.00191924	0.00276721	0.0012082	0.00121444	0.00102331	0.458814	1.80543	3.38531	1.85102	1.58226	2.71535	6	28	56	15	20	19	0.164	0.448	0.642	0.455	0.412	0.57
O43491	Band 4.1-like protein 2 OS=Homo sapiens OX=9606 GN=EPB41L2 PE=1 SV=1	0	4	85	24	33	7	0	7.87746e-05	0.00180105	0.000674426	0.000468556	7.07392e-05	0	0.0280163	3.01791	0.892344	1.40991	0.196741	0	7	222	51	47	8	0	0.012	0.604	0.277	0.382	0.078
P60763	Ras-related C3 botulinum toxin substrate 3 OS=Homo sapiens OX=9606 GN=RAC3 PE=1 SV=1	4	8	17	4	11	0	0.000324579	0.000706861	0.00118904	0.000276878	0.00172204	0	1.34423	2.48337	2.35738	0.909853	0.86638	0	5	12	28	4	33	0	0.37	0.542	0.526	0.281	0.271	0
P62701	40S ribosomal protein S4, X isoform OS=Homo sapiens OX=9606 GN=RPS4X PE=1 SV=2	18	12	11	17	5	17	0.00265389	0.00184913	0.000465023	0.00146546	0.000304764	0.000946103	1.17771	0.690441	1.08449	1.71019	0.782379	1.37684	56	43	15	29	8	28	0.338	0.228	0.319	0.433	0.251	0.376
P26599	Polypyrimidine tract-binding protein 1 OS=Homo sapiens OX=9606 GN=PTBP1 PE=1 SV=1	59	44	48	63	28	48	0.00542211	0.00308836	0.00320915	0.00535611	0.00384916	0.0037153	4.71479	3.69894	3.7863	3.90908	2.36512	4.97035	231	145	209	214	204	222	0.757	0.672	0.68	0.691	0.527	0.776
P50897	Palmitoyl-protein thioesterase 1 OS=Homo sapiens OX=9606 GN=PPT1 PE=1 SV=1	21	12	8	2	2	3	0.00179218	0.000480481	0.000452966	8.68638e-05	6.54845e-05	8.71236e-05	2.70681	1.37684	1.04174	0.352073	0.253141	0.383566	44	13	17	2	2	3	0.569	0.376	0.31	0.131	0.098	0.141
Q9BTM1	Histone H2A.J OS=Homo sapiens OX=9606 GN=H2AFJ PE=1 SV=1	9	9	9	9	5	17	0.00473432	0.00403294	0.00676289	0.00834499	0.0101745	0.00847328	1.71644	2.36512	2.54813	2.0761	0.86638	2.36512	49	46	107	81	131	123	0.434	0.527	0.55	0.488	0.271	0.527
P11177	Pyruvate dehydrogenase E1 component subunit beta, mitochondrial OS=Homo sapiens OX=9606 GN=PDHB PE=1 SV=3	6	14	14	7	11	11	0.000486054	0.00248878	0.000454228	0.000444239	0.00212104	0.000792121	0.862087	1.63633	1.84446	0.972423	1.56448	1.10378	14	79	20	12	76	32	0.27	0.421	0.454	0.295	0.409	0.323
Q9NY65	Tubulin alpha-8 chain OS=Homo sapiens OX=9606 GN=TUBA8 PE=1 SV=1	5	10	12	4	10	0	0.00030535	0.000377832	0.000671883	0.000325594	0.00169589	0	0.279381	0.896706	1.10378	0.258925	0.896706	0	11	15	37	11	76	0	0.107	0.278	0.323	0.1	0.278	0
Q96EL3	39S ribosomal protein L53, mitochondrial OS=Homo sapiens OX=9606 GN=MRPL53 PE=1 SV=1	4	3	0	2	2	2	0.00222568	0.00272646	0	0.000711973	0.000178913	0.00103148	1.37137	0.671091	0	0.671091	0.419058	0.448772	20	27	0	6	2	13	0.375	0.223	0	0.223	0.152	0.161
P49327	Fatty acid synthase OS=Homo sapiens OX=9606 GN=FASN PE=1 SV=3	58	135	37	17	33	23	0.000531114	0.00177011	0.000149365	0.000111148	0.000239406	0.000106172	0.981527	2.28852	0.570363	0.233105	0.496236	0.367729	107	393	46	21	60	30	0.297	0.517	0.196	0.091	0.175	0.136
Q9H4M9	EH domain-containing protein 1 OS=Homo sapiens OX=9606 GN=EHD1 PE=1 SV=2	19	38	15	12	25	7	0.000793576	0.00177907	0.000244296	0.000348431	0.00110698	0.000116491	1.55859	2.27341	0.995262	0.62181	1.80543	0.499685	34	84	16	14	59	7	0.408	0.515	0.3	0.21	0.448	0.176
Q02543	60S ribosomal protein L18a OS=Homo sapiens OX=9606 GN=RPL18A PE=1 SV=2	11	10	7	12	5	7	0.00297432	0.0022491	0.000370609	0.0012082	0.000284634	0.00131279	1.37137	0.999862	1.13796	1.40436	0.462177	0.949845	42	35	8	16	5	26	0.375	0.301	0.33	0.381	0.165	0.29
Q9BVK6	Transmembrane emp24 domain-containing protein 9 OS=Homo sapiens OX=9606 GN=TMED9 PE=1 SV=2	9	4	3	4	8	6	0.00243973	0.000240634	0.000138781	0.000282769	0.000426346	0.000794122	1.41546	0.870682	0.538155	0.682674	1.41546	1.14783	46	5	4	5	10	21	0.383	0.272	0.187	0.226	0.383	0.332
Q99878	Histone H2A type 1-J OS=Homo sapiens OX=9606 GN=HIST1H2AJ PE=1 SV=3	11	11	10	11	5	18	0.00506343	0.00432952	0.00681573	0.00892933	0.010254	0.0086089	2.10456	2.85478	3.06443	2.52371	0.874995	2.78443	52	49	107	86	131	124	0.492	0.586	0.609	0.547	0.273	0.578
Q96KK5	Histone H2A type 1-H OS=Homo sapiens OX=9606 GN=HIST1H2AH PE=1 SV=3	11	11	10	11	5	18	0.00506343	0.00432952	0.00681573	0.00892933	0.010254	0.0086089	2.10456	2.85478	3.06443	2.52371	0.874995	2.78443	52	49	107	86	131	124	0.492	0.586	0.609	0.547	0.273	0.578
P67809	Nuclease-sensitive element-binding protein 1 OS=Homo sapiens OX=9606 GN=YBX1 PE=1 SV=3	8	12	15	12	13	3	0.000923246	0.000698134	0.00057879	0.00180484	0.00102047	0.000164567	0.588547	0.790606	2.14051	1.66686	2.0761	0.386756	24	20	23	44	33	6	0.201	0.253	0.497	0.426	0.488	0.142
P29992	Guanine nucleotide-binding protein subunit alpha-11 OS=Homo sapiens OX=9606 GN=GNA11 PE=1 SV=2	4	8	28	7	13	5	0.000138873	0.000315036	0.00186234	0.000481259	0.00159078	0.000222784	0.595879	0.909853	2.63078	0.545254	0.986095	0.629296	4	10	82	13	57	9	0.203	0.281	0.56	0.189	0.298	0.212
P62906	60S ribosomal protein L10a OS=Homo sapiens OX=9606 GN=RPL10A PE=1 SV=2	17	18	12	6	8	9	0.00241235	0.00218899	0.000563599	0.00061245	0.000461711	0.00077809	2.0761	1.68534	1.26464	0.790606	0.972423	0.790606	42	42	15	10	10	19	0.488	0.429	0.355	0.253	0.295	0.253
P20671	Histone H2A type 1-D OS=Homo sapiens OX=9606 GN=HIST1H2AD PE=1 SV=2	11	10	10	11	5	18	0.00498553	0.00417592	0.00671087	0.00879195	0.0100962	0.00847646	2.05492	2.05492	2.98107	2.45144	0.857804	2.70681	52	48	107	86	131	124	0.485	0.485	0.6	0.538	0.269	0.569
P0C0S8	Histone H2A type 1 OS=Homo sapiens OX=9606 GN=HIST1H2AG PE=1 SV=2	11	11	10	11	5	18	0.00498553	0.00426292	0.00677359	0.00879195	0.0100962	0.00847646	2.05492	2.77572	2.98107	2.45144	0.857804	2.70681	52	49	108	86	131	124	0.485	0.577	0.6	0.538	0.269	0.569
P48643	T-complex protein 1 subunit epsilon OS=Homo sapiens OX=9606 GN=CCT5 PE=1 SV=1	13	21	34	28	27	7	0.00046077	0.00129613	0.000919329	0.00174418	0.000981542	0.00013141	0.97697	1.72898	2.2961	2.2961	2.68129	0.674943	20	62	61	71	53	8	0.296	0.436	0.518	0.518	0.566	0.224
Q15599	Na(+)/H(+) exchange regulatory cofactor NHE-RF2 OS=Homo sapiens OX=9606 GN=SLC9A3R2 PE=1 SV=2	8	12	0	2	15	0	0.000369846	0.00161089	0	0.00011831	0.000743259	0	1.00909	1.11836	0	0.315225	1.61818	0	10	48	0	3	25	0	0.303	0.326	0	0.119	0.418	0
P02786	Transferrin receptor protein 1 OS=Homo sapiens OX=9606 GN=TFRC PE=1 SV=2	26	27	50	30	27	25	0.00142678	0.00132443	0.000708058	0.00222086	0.00102828	0.000619724	1.22331	1.18273	1.79254	1.15278	0.862087	0.981527	87	89	66	127	78	53	0.347	0.339	0.446	0.333	0.27	0.297
Q9NZM1	Myoferlin OS=Homo sapiens OX=9606 GN=MYOF PE=1 SV=1	31	16	58	37	108	45	0.000314468	0.000104263	0.000300659	0.000361111	0.00197369	0.000375126	0.458814	0.241652	1.1677	0.577611	2.25087	0.667247	52	19	76	56	406	87	0.164	0.094	0.336	0.198	0.512	0.222
P63104	14-3-3 protein zeta/delta OS=Homo sapiens OX=9606 GN=YWHAZ PE=1 SV=1	6	5	19	7	9	0	0.000305236	0.000230812	0.000998375	0.000596701	0.00159488	0	0.614359	0.584893	3.20727	0.914256	0.986095	0	6	5	30	11	39	0	0.208	0.2	0.624	0.282	0.298	0
P63244	Receptor of activated protein C kinase 1 OS=Homo sapiens OX=9606 GN=RACK1 PE=1 SV=3	12	13	26	15	8	6	0.00125818	0.00139142	0.00138891	0.00176084	0.000537304	0.000168201	1.76694	1.99226	3.69894	1.86418	0.815516	0.545254	32	39	54	42	17	6	0.442	0.476	0.672	0.457	0.259	0.189
Q13283	Ras GTPase-activating protein-binding protein 1 OS=Homo sapiens OX=9606 GN=G3BP1 PE=1 SV=1	8	13	12	21	9	8	0.00120359	0.00184451	0.000279945	0.00213897	0.000279504	0.000553029	0.737801	0.949845	1.0797	1.71019	0.65577	0.757924	45	76	16	75	13	29	0.24	0.29	0.318	0.433	0.219	0.245
Q9NVJ2	ADP-ribosylation factor-like protein 8B OS=Homo sapiens OX=9606 GN=ARL8B PE=1 SV=1	11	15	3	7	4	10	0.00167524	0.00316187	0.000131506	0.00278665	0.000323198	0.00157666	0.766038	1.86418	0.503142	1.18273	0.682674	0.97697	25	52	3	39	6	33	0.247	0.457	0.177	0.339	0.226	0.296
P61019	Ras-related protein Rab-2A OS=Homo sapiens OX=9606 GN=RAB2A PE=1 SV=1	11	10	18	6	8	12	0.00205771	0.00250736	0.001423	0.000689584	0.000472601	0.000922195	0.879317	1.5704	3.47713	0.577611	1.25944	1.43781	35	47	37	11	10	22	0.274	0.41	0.651	0.198	0.354	0.387
P63096	Guanine nucleotide-binding protein G(i) subunit alpha-1 OS=Homo sapiens OX=9606 GN=GNAI1 PE=1 SV=2	4	4	20	4	13	5	0.000176043	0.00022364	0.00181954	0.000713314	0.00198118	0.000401655	0.297179	0.238797	2.10456	0.339677	0.853532	0.774189	5	7	79	19	70	16	0.113	0.093	0.492	0.127	0.268	0.249
P49411	Elongation factor Tu, mitochondrial OS=Homo sapiens OX=9606 GN=TUFM PE=1 SV=2	14	14	13	6	14	23	0.00198539	0.00295255	0.000288616	0.000235224	0.000554156	0.00137624	0.807174	0.967886	1.26986	0.370882	0.901078	1.61818	72	118	16	8	25	70	0.257	0.294	0.356	0.137	0.279	0.418
Q9P0S9	Transmembrane protein 14C OS=Homo sapiens OX=9606 GN=TMEM14C PE=1 SV=1	2	4	4	0	3	3	0.000222568	0.000504901	0.00189275	0	0.000536739	0.000317379	1.57632	2.16228	1.57632	0	1.57632	2.16228	2	5	26	0	6	4	0.411	0.5	0.411	0	0.411	0.5
P24534	Elongation factor 1-beta OS=Homo sapiens OX=9606 GN=EEF1B2 PE=1 SV=3	7	6	8	12	8	3	0.000997105	0.000452391	0.000471085	0.00177202	0.000757001	0.00019748	1.58821	1.56448	1.56448	2.41193	3.32514	0.96336	18	9	13	30	17	5	0.413	0.409	0.409	0.533	0.636	0.293
P51665	26S proteasome non-ATPase regulatory subunit 7 OS=Homo sapiens OX=9606 GN=PSMD7 PE=1 SV=2	13	8	12	9	6	6	0.00180802	0.000837761	0.000704614	0.00147668	0.000340156	0.00024685	1.39883	1.0797	1.82488	1.1677	1.02302	0.633052	47	24	28	36	11	9	0.38	0.318	0.451	0.336	0.306	0.213
P32322	Pyrroline-5-carboxylate reductase 1, mitochondrial OS=Homo sapiens OX=9606 GN=PYCR1 PE=1 SV=2	20	8	10	8	4	5	0.00179729	0.000425446	0.000357829	0.000833239	0.00015704	0.000250719	1.66686	0.610646	0.862087	0.552387	0.531088	0.729816	46	12	14	20	5	9	0.426	0.207	0.27	0.191	0.185	0.238
P08174	Complement decay-accelerating factor OS=Homo sapiens OX=9606 GN=CD55 PE=1 SV=4	0	0	13	0	13	3	0	0	0.0003638	0	0.00160411	6.99733e-05	0	0	1.23357	0	1.04174	0.377209	0	0	17	0	61	3	0	0	0.349	0	0.31	0.139
P68371	Tubulin beta-4B chain OS=Homo sapiens OX=9606 GN=TUBB4B PE=1 SV=1	17	20	37	19	22	11	0.00103632	0.00132159	0.00155739	0.0018218	0.00189125	0.000359458	1.42103	1.66073	2.80189	1.10863	2.4435	0.803018	37	52	85	61	84	18	0.384	0.425	0.58	0.324	0.537	0.256
Q8NFJ5	Retinoic acid-induced protein 3 OS=Homo sapiens OX=9606 GN=GPRC5A PE=1 SV=2	0	7	0	4	16	4	0	0.000348481	0	0.000260591	0.00165582	0.000124462	0	0.570363	0	0.327394	0.674943	0.51008	0	11	0	7	59	5	0	0.196	0	0.123	0.224	0.179
P06733	Alpha-enolase OS=Homo sapiens OX=9606 GN=ENO1 PE=1 SV=2	5	8	31	5	14	5	0.000315903	0.000573307	0.00178473	0.000918675	0.00122353	0.000266189	0.527566	0.745822	2.68978	0.636817	1.54683	0.610646	11	22	95	30	53	13	0.184	0.242	0.567	0.214	0.406	0.207
P13010	X-ray repair cross-complementing protein 5 OS=Homo sapiens OX=9606 GN=XRCC5 PE=1 SV=3	52	30	44	26	20	31	0.00229866	0.000973383	0.0010693	0.000998578	0.000862302	0.000789111	3.10204	1.77971	2.89045	1.71019	1.52348	1.50611	135	63	96	55	63	65	0.613	0.444	0.59	0.433	0.402	0.399
Q14568	Heat shock protein HSP 90-alpha A2 OS=Homo sapiens OX=9606 GN=HSP90AA2P PE=1 SV=2	0	5	8	2	3	2	0	0.0017146	0.000546729	0.000154987	0.000817888	0.000207268	0	0.318257	0.733804	0.230269	0.318257	0.191242	0	52	23	4	28	8	0	0.12	0.239	0.09	0.12	0.076
P35579	Myosin-9 OS=Homo sapiens OX=9606 GN=MYH9 PE=1 SV=4	11	56	143	52	93	29	8.26682e-05	0.000859774	0.00126045	0.000820464	0.00170734	0.000204029	0.180321	0.836538	2.16957	0.905461	1.32274	0.545254	13	149	303	121	334	45	0.072	0.264	0.501	0.28	0.366	0.189
O43504	Ragulator complex protein LAMTOR5 OS=Homo sapiens OX=9606 GN=LAMTOR5 PE=1 SV=1	3	6	5	2	4	3	0.000410895	0.00198853	0.000447989	0.000292091	0.001101	0.000488275	1.13796	2.53997	2.53997	1.13796	4.04661	1.75423	3	16	5	2	10	5	0.33	0.549	0.549	0.33	0.703	0.44
P35221	Catenin alpha-1 OS=Homo sapiens OX=9606 GN=CTNNA1 PE=1 SV=1	19	9	67	45	26	46	0.000481494	0.000262147	0.00152989	0.00234705	0.000508698	0.000872967	0.8281	0.399587	3.14954	2.13329	1.22843	1.4322	35	21	170	160	46	89	0.262	0.146	0.618	0.496	0.348	0.386
P00367	Glutamate dehydrogenase 1, mitochondrial OS=Homo sapiens OX=9606 GN=GLUD1 PE=1 SV=2	34	33	31	23	19	36	0.00426629	0.00184443	0.000628308	0.00114324	0.00131075	0.00280294	2.2434	1.85102	2.16228	1.23357	1.07491	1.81838	191	91	43	48	73	176	0.511	0.455	0.5	0.349	0.317	0.45
P61254	60S ribosomal protein L26 OS=Homo sapiens OX=9606 GN=RPL26 PE=1 SV=1	6	5	2	6	3	7	0.0012034	0.00249595	0.000224921	0.0014665	0.00138195	0.00104188	0.610646	0.442115	0.442115	0.713957	0.534617	0.713957	14	32	4	16	20	17	0.207	0.159	0.159	0.234	0.186	0.234
P02794	Ferritin heavy chain OS=Homo sapiens OX=9606 GN=FTH1 PE=1 SV=2	2	0	4	11	8	0	0.000136217	0	0.000178216	0.00145248	0.000492744	0	0.318257	0	0.949845	1.80543	2.02691	0	2	0	4	20	9	0	0.12	0	0.29	0.448	0.481	0
Q15366	Poly(rC)-binding protein 2 OS=Homo sapiens OX=9606 GN=PCBP2 PE=1 SV=1	15	15	12	25	10	3	0.00157078	0.00114647	0.000335071	0.00152928	0.000603893	0.000121734	1.21309	1.13305	1.74157	2.23594	1.87078	0.406048	46	37	15	42	22	5	0.345	0.329	0.438	0.51	0.458	0.148
P17858	ATP-dependent 6-phosphofructokinase, liver type OS=Homo sapiens OX=9606 GN=PFKL PE=1 SV=6	32	10	6	14	5	2	0.00147009	0.000202996	7.31715e-05	0.000391889	7.70702e-05	2.27862e-05	1.51189	0.62181	0.352073	0.588547	0.309182	0.161449	92	14	7	23	6	2	0.4	0.21	0.131	0.201	0.117	0.065
P07195	L-lactate dehydrogenase B chain OS=Homo sapiens OX=9606 GN=LDHB PE=1 SV=2	0	2	16	0	5	7	0	0.000101585	0.00168438	0	0.000209982	0.000239459	0	0.291219	2.01301	0	0.588547	0.65577	0	3	69	0	7	9	0	0.111	0.479	0	0.201	0.219
Q29960	HLA class I histocompatibility antigen, Cw-16 alpha chain OS=Homo sapiens OX=9606 GN=HLA-C PE=1 SV=1	0	2	29	3	7	3	0	6.18021e-05	0.00153712	0.000108936	0.000520119	9.71214e-05	0	0.111732	1.95121	0.207814	0.782379	0.216186	0	2	69	3	19	4	0	0.046	0.47	0.082	0.251	0.085
P11940	Polyadenylate-binding protein 1 OS=Homo sapiens OX=9606 GN=PABPC1 PE=1 SV=2	14	20	28	27	13	5	0.000744694	0.000746872	0.000525612	0.00150455	0.000315067	6.98633e-05	0.648162	0.770109	1.47172	0.883649	0.710015	0.177606	38	42	41	72	20	5	0.217	0.248	0.393	0.275	0.233	0.071
Q8NC51	Plasminogen activator inhibitor 1 RNA-binding protein OS=Homo sapiens OX=9606 GN=SERBP1 PE=1 SV=2	18	18	22	14	13	3	0.00109975	0.0011088	0.001239	0.0014984	0.000515691	6.53427e-05	1.5527	1.04644	2.16228	0.990673	1.36048	0.288249	36	40	62	46	21	3	0.407	0.311	0.5	0.299	0.373	0.11
Q8TD06	Anterior gradient protein 3 OS=Homo sapiens OX=9606 GN=AGR3 PE=1 SV=1	5	0	0	0	0	0	0.00142658	0	0	0	0	0	0.741807	0	0	0	0	0	19	0	0	0	0	0	0.241	0	0	0	0	0
P22090	40S ribosomal protein S4, Y isoform 1 OS=Homo sapiens OX=9606 GN=RPS4Y1 PE=1 SV=2	13	10	2	11	0	11	0.00213259	0.00159111	6.2003e-05	0.000960126	0	0.000709577	0.51008	0.524053	0.169499	0.61808	0	0.61808	45	37	2	19	0	21	0.179	0.183	0.068	0.209	0	0.209
Q9BVA1	Tubulin beta-2B chain OS=Homo sapiens OX=9606 GN=TUBB2B PE=1 SV=1	16	18	35	17	22	10	0.00100831	0.00127076	0.00142913	0.00176207	0.00164359	0.000339488	1.10863	1.13796	2.70681	1.00909	2.75837	0.721869	36	50	78	59	73	17	0.324	0.33	0.569	0.303	0.575	0.236
Q13885	Tubulin beta-2A chain OS=Homo sapiens OX=9606 GN=TUBB2A PE=1 SV=1	14	16	33	17	21	10	0.000868266	0.00121993	0.00139249	0.00176207	0.00162107	0.000339488	0.721869	0.749847	2.0903	1.00909	2.0761	0.721869	31	48	76	59	72	17	0.236	0.243	0.49	0.303	0.488	0.236
P14174	Macrophage migration inhibitory factor OS=Homo sapiens OX=9606 GN=MIF PE=1 SV=4	0	2	13	2	3	0	0	0.000196692	0.00141798	0.000231133	0.000522737	0	0	1.13796	5.69885	0.896706	1.22843	0	0	2	20	2	6	0	0	0.33	0.826	0.278	0.348	0
Q06830	Peroxiredoxin-1 OS=Homo sapiens OX=9606 GN=PRDX1 PE=1 SV=1	8	11	9	8	6	4	0.00125264	0.00181866	0.00106527	0.00126891	0.000302084	0.000401907	2.1842	2.14051	1.70396	1.32809	0.97697	0.588547	20	32	26	19	6	9	0.503	0.497	0.432	0.367	0.296	0.201
Q96QV6	Histone H2A type 1-A OS=Homo sapiens OX=9606 GN=HIST1H2AA PE=1 SV=3	7	6	10	8	6	15	0.00361546	0.00267636	0.00672188	0.00659436	0.0100956	0.0086831	0.694338	0.725838	1.24388	0.914256	0.883649	0.986095	38	31	108	65	132	128	0.229	0.237	0.351	0.282	0.275	0.298
P30508	HLA class I histocompatibility antigen, Cw-12 alpha chain OS=Homo sapiens OX=9606 GN=HLA-C PE=1 SV=2	0	3	31	0	6	5	0	9.27031e-05	0.00158167	0	0.000492744	0.000169962	0	0.230269	2.22107	0	0.663413	0.342765	0	3	71	0	18	7	0	0.09	0.508	0	0.221	0.128
P21291	Cysteine and glycine-rich protein 1 OS=Homo sapiens OX=9606 GN=CSRP1 PE=1 SV=3	4	5	16	3	9	0	0.000258317	0.000996198	0.00118288	0.000275444	0.00140164	0	0.836538	0.836538	2.94457	0.836538	2.37287	0	4	17	28	4	27	0	0.264	0.264	0.596	0.264	0.528	0
Q9Y3U8	60S ribosomal protein L36 OS=Homo sapiens OX=9606 GN=RPL36 PE=1 SV=3	3	4	4	0	2	0	0.00106833	0.00140026	0.000465908	0	0.000190841	0	0.330454	0.330454	0.931968	0	0.584893	0	9	13	6	0	2	0	0.124	0.124	0.286	0	0.2	0
Q12906	Interleukin enhancer-binding factor 3 OS=Homo sapiens OX=9606 GN=ILF3 PE=1 SV=3	30	26	43	37	34	33	0.0010038	0.000683141	0.000756971	0.00211097	0.000784496	0.0007157	1.2856	0.95434	2.21366	1.66073	1.79254	1.23872	72	54	83	142	70	72	0.359	0.291	0.507	0.425	0.446	0.35
Q07000	HLA class I histocompatibility antigen, Cw-15 alpha chain OS=Homo sapiens OX=9606 GN=HLA-C PE=1 SV=1	0	3	30	0	6	5	0	9.27031e-05	0.00155939	0	0.000492744	0.000169962	0	0.230269	2.02691	0	0.663413	0.342765	0	3	70	0	18	7	0	0.09	0.481	0	0.221	0.128
Q14802	FXYD domain-containing ion transport regulator 3 OS=Homo sapiens OX=9606 GN=FXYD3 PE=1 SV=1	0	3	0	0	0	2	0	0.00168997	0	0	0	0.000306435	0	0.651962	0	0	0	0.651962	0	13	0	0	0	3	0	0.218	0	0	0	0.218
P14618	Pyruvate kinase PKM OS=Homo sapiens OX=9606 GN=PKM PE=1 SV=4	18	11	37	15	28	6	0.000938894	0.000404681	0.0011209	0.000575657	0.00152834	0.00015062	1.49459	0.725838	3.13048	0.967886	1.79254	0.472312	40	19	73	23	81	9	0.397	0.237	0.616	0.294	0.446	0.168
P27635	60S ribosomal protein L10 OS=Homo sapiens OX=9606 GN=RPL10 PE=1 SV=4	10	9	8	5	4	6	0.00174726	0.00121554	0.0003429	0.000745243	0.000374547	0.000373736	1.29087	1.09894	0.786488	0.845015	0.520548	0.674943	30	23	9	12	8	9	0.36	0.322	0.252	0.266	0.182	0.224
P46783	40S ribosomal protein S10 OS=Homo sapiens OX=9606 GN=RPS10 PE=1 SV=1	8	6	12	11	6	0	0.00135969	0.000479809	0.00133419	0.0012082	0.00060722	0	1.34423	0.901078	1.65461	2.31894	1.09411	0	18	7	27	15	10	0	0.37	0.279	0.424	0.521	0.321	0
P62829	60S ribosomal protein L23 OS=Homo sapiens OX=9606 GN=RPL23 PE=1 SV=1	5	4	5	4	2	8	0.0009793	0.000807841	0.000465908	0.00113916	0.00243322	0.00107909	0.995262	1.06063	1.02768	0.482518	0.778279	1.2751	11	10	8	12	34	17	0.3	0.314	0.307	0.171	0.25	0.357
P0CG47	Polyubiquitin-B OS=Homo sapiens OX=9606 GN=UBB PE=1 SV=1	2	4	7	3	4	3	0.000598699	0.00103714	0.0008189	0.00150893	0.000437517	0.000155225	0.3122	1.12814	1.78612	1.12814	1.12814	0.721869	11	21	23	26	10	4	0.118	0.328	0.445	0.328	0.328	0.236
Q9UNM6	26S proteasome non-ATPase regulatory subunit 13 OS=Homo sapiens OX=9606 GN=PSMD13 PE=1 SV=2	14	6	15	12	8	2	0.00139223	0.000330871	0.000368638	0.000777616	0.000266466	4.72692e-05	1.18776	0.64059	1.79898	1.35505	0.545254	0.137627	42	11	17	22	10	2	0.34	0.215	0.447	0.372	0.189	0.056
Q13509	Tubulin beta-3 chain OS=Homo sapiens OX=9606 GN=TUBB3 PE=1 SV=2	5	8	18	9	19	9	0.000166184	0.000301594	0.000652272	0.000531606	0.0015808	0.000236976	0.297179	0.44544	1.25424	0.986095	1.77971	0.710015	6	12	36	18	71	12	0.113	0.16	0.353	0.298	0.444	0.233
P62249	40S ribosomal protein S16 OS=Homo sapiens OX=9606 GN=RPS16 PE=1 SV=2	7	9	12	11	9	5	0.000853686	0.00123943	0.0011169	0.00163851	0.00150973	0.000304336	1.45471	1.34423	1.70396	1.66073	1.03236	0.879317	10	16	20	18	22	5	0.39	0.37	0.432	0.425	0.308	0.274
Q01628	Interferon-induced transmembrane protein 3 OS=Homo sapiens OX=9606 GN=IFITM3 PE=1 SV=2	3	0	6	4	0	4	0.00253025	0	0.000674341	0.00359734	0	0.00227176	1.03236	0	1.68534	0.541701	0	0.541701	27	0	11	36	0	34	0.308	0	0.429	0.188	0	0.188
P50990	T-complex protein 1 subunit theta OS=Homo sapiens OX=9606 GN=CCT8 PE=1 SV=4	12	30	37	21	24	5	0.000409395	0.00115574	0.000610017	0.00140662	0.000786173	8.10822e-05	0.698244	1.60615	3.18794	1.66073	1.38781	0.25603	18	56	41	58	43	5	0.23	0.416	0.622	0.425	0.378	0.099
P62244	40S ribosomal protein S15a OS=Homo sapiens OX=9606 GN=RPS15A PE=1 SV=2	7	4	8	4	2	7	0.00182163	0.00113098	0.00200699	0.000613392	0.000539492	0.000683585	1.03236	0.729816	2.10456	0.892344	0.555966	2.5156	19	13	32	6	7	10	0.308	0.238	0.492	0.277	0.192	0.546
Q9Y696	Chloride intracellular channel protein 4 OS=Homo sapiens OX=9606 GN=CLIC4 PE=1 SV=4	7	6	17	6	10	3	0.000738962	0.000581135	0.000708991	0.00152338	0.000554418	0.00021075	0.790606	0.757924	2.84592	0.94536	2.20627	0.244515	15	13	22	29	14	6	0.253	0.245	0.585	0.289	0.506	0.095
Q99436	Proteasome subunit beta type-7 OS=Homo sapiens OX=9606 GN=PSMB7 PE=1 SV=1	7	5	9	13	6	3	0.000584944	0.000530784	0.000853604	0.00163128	0.000542552	0.000320816	2.14775	1.41546	2.22849	1.58226	0.927525	0.1324	13	13	29	34	15	10	0.498	0.383	0.509	0.412	0.285	0.054
P50148	Guanine nucleotide-binding protein G(q) subunit alpha OS=Homo sapiens OX=9606 GN=GNAQ PE=1 SV=4	2	6	21	5	11	7	6.94363e-05	0.000189021	0.00152166	0.00029616	0.00072562	0.000222784	0.258925	0.690441	1.93765	0.377209	0.8281	0.790606	2	6	67	8	26	9	0.1	0.228	0.468	0.139	0.262	0.253
P23396	40S ribosomal protein S3 OS=Homo sapiens OX=9606 GN=RPS3 PE=1 SV=2	11	10	25	14	11	8	0.00123099	0.000930846	0.00154344	0.00158607	0.00177293	0.000475415	0.958845	1.34423	3.14	2.14775	1.39332	0.531088	24	20	46	29	43	13	0.292	0.37	0.617	0.498	0.379	0.185
Q9NRR8	CDC42 small effector protein 1 OS=Homo sapiens OX=9606 GN=CDC42SE1 PE=1 SV=1	0	3	3	2	0	0	0	0.00128846	0.000309623	0.00050469	0	0	0	3.16869	2.9355	1.93765	0	0	0	9	3	3	0	0	0	0.62	0.595	0.468	0	0
P39019	40S ribosomal protein S19 OS=Homo sapiens OX=9606 GN=RPS19 PE=1 SV=2	5	7	17	3	5	2	0.000601702	0.000701986	0.00140576	0.000641594	0.00055278	0.000122574	0.636817	0.636817	2.50752	0.690441	0.770109	0.309182	7	9	25	7	8	2	0.214	0.214	0.545	0.228	0.248	0.117
P22626	Heterogeneous nuclear ribonucleoproteins A2/B1 OS=Homo sapiens OX=9606 GN=HNRNPA2B1 PE=1 SV=2	24	31	27	16	23	31	0.00692042	0.00480585	0.00115487	0.00263544	0.0056198	0.00563909	1.44343	2.78443	4.34564	1.2182	1.69774	1.69774	196	150	50	70	198	224	0.388	0.578	0.728	0.346	0.431	0.431
P05026	Sodium/potassium-transporting ATPase subunit beta-1 OS=Homo sapiens OX=9606 GN=ATP1B1 PE=1 SV=1	0	3	10	0	7	2	0	0.000111978	0.000457451	0	0.00142186	0.000146644	0	0.462177	0.923092	0	0.588547	0.377209	0	3	17	0	43	5	0	0.165	0.284	0	0.201	0.139
P25789	Proteasome subunit alpha type-4 OS=Homo sapiens OX=9606 GN=PSMA4 PE=1 SV=1	7	4	7	10	5	2	0.000573049	0.000216662	0.000281152	0.00137484	0.000383875	0.000102145	1.15278	1.04174	1.43781	1.1727	0.887991	0.247383	12	5	9	27	10	3	0.333	0.31	0.387	0.337	0.276	0.096
Q14849	StAR-related lipid transfer protein 3 OS=Homo sapiens OX=9606 GN=STARD3 PE=1 SV=2	0	11	4	2	3	4	0	0.00137242	7.32889e-05	5.97311e-05	9.00596e-05	9.98495e-05	0	0.520548	0.496236	0.267652	0.216186	0.422329	0	54	4	2	4	5	0	0.182	0.175	0.103	0.085	0.153
P16188	HLA class I histocompatibility antigen, A-30 alpha chain OS=Homo sapiens OX=9606 GN=HLA-A PE=1 SV=2	0	0	29	0	6	3	0	0	0.00156366	0	0.000411745	0.000292162	0	0	1.64241	0	0.644372	0.207814	0	0	70	0	15	12	0	0	0.422	0	0.216	0.082
P59998	Actin-related protein 2/3 complex subunit 4 OS=Homo sapiens OX=9606 GN=ARPC4 PE=1 SV=3	4	7	6	6	2	0	0.000445136	0.000673201	0.000388257	0.00126573	0.000357826	0	1.40436	1.24388	1.47172	1.24388	0.51008	0	6	10	8	16	6	0	0.381	0.351	0.393	0.351	0.179	0
P11233	Ras-related protein Ral-A OS=Homo sapiens OX=9606 GN=RALA PE=1 SV=1	4	7	14	5	8	4	0.000544536	0.00186666	0.00166234	0.000903215	0.00121591	0.000603944	0.599558	1.11349	2.0903	1.11349	1.76694	1.44343	9	34	42	14	25	14	0.204	0.325	0.49	0.325	0.442	0.388
O43324	Eukaryotic translation elongation factor 1 epsilon-1 OS=Homo sapiens OX=9606 GN=EEF1E1 PE=1 SV=1	4	4	2	7	0	2	0.00136099	0.00051999	9.37172e-05	0.0011457	0	0.000102145	0.862087	0.633052	0.321296	1.07014	0	0.633052	19	8	2	15	0	2	0.27	0.213	0.121	0.316	0	0.213
P13987	CD59 glycoprotein OS=Homo sapiens OX=9606 GN=CD59 PE=1 SV=1	0	3	10	3	6	0	0	0.000618504	0.00101917	0.000311488	0.00125239	0	0	0.432188	1.2856	0.778279	0.541701	0	0	7	16	3	16	0	0	0.156	0.359	0.25	0.188	0
P04350	Tubulin beta-4A chain OS=Homo sapiens OX=9606 GN=TUBB4A PE=1 SV=2	16	17	32	17	17	9	0.000982508	0.00117173	0.00132217	0.00152657	0.0013765	0.000280208	1.42661	1.42661	2.26588	0.931968	1.98538	0.798871	35	46	72	51	61	14	0.385	0.385	0.514	0.286	0.475	0.255
P26641	Elongation factor 1-gamma OS=Homo sapiens OX=9606 GN=EEF1G PE=1 SV=3	26	21	18	20	15	4	0.0013405	0.000879937	0.000429126	0.000912368	0.000664885	0.000101677	1.58226	1.5704	1.50035	1.82488	1.36048	0.485936	47	34	23	30	29	5	0.412	0.41	0.398	0.451	0.373	0.172
P08865	40S ribosomal protein SA OS=Homo sapiens OX=9606 GN=RPSA PE=1 SV=4	10	11	22	6	11	3	0.000845005	0.000728426	0.00132665	0.00063072	0.00054341	9.03723e-05	1.25424	1.5293	2.5156	0.853532	1.87078	0.455459	20	19	48	14	16	3	0.353	0.403	0.546	0.268	0.458	0.163
P60866	40S ribosomal protein S20 OS=Homo sapiens OX=9606 GN=RPS20 PE=1 SV=1	4	3	4	0	2	0	0.000837904	0.00123552	0.000479611	0	0.000336778	0	1.29615	0.559552	0.857804	0	0.261828	0	8	13	7	0	4	0	0.361	0.193	0.269	0	0.101	0
Q562R1	Beta-actin-like protein 2 OS=Homo sapiens OX=9606 GN=ACTBL2 PE=1 SV=2	8	18	17	9	5	17	0.000696117	0.00165436	0.00099749	0.00250958	0.000905985	0.00127627	0.651962	0.914256	1.06063	0.534617	0.399587	0.857804	21	55	46	71	34	54	0.218	0.282	0.314	0.186	0.146	0.269
P11586	C-1-tetrahydrofolate synthase, cytoplasmic OS=Homo sapiens OX=9606 GN=MTHFD1 PE=1 SV=3	25	26	37	30	34	12	0.00113307	0.000907201	0.000523212	0.00139298	0.00122158	0.000161575	1.14783	1.15278	1.91072	1.18273	1.56448	0.592209	85	75	60	98	114	17	0.332	0.333	0.464	0.339	0.409	0.202
P49720	Proteasome subunit beta type-3 OS=Homo sapiens OX=9606 GN=PSMB3 PE=1 SV=2	6	4	5	6	5	2	0.00121598	0.000551696	0.000556817	0.00136143	0.000586486	0.000130048	0.733804	0.465548	1.24388	1.09894	1.02768	0.238797	20	10	14	21	12	3	0.239	0.166	0.351	0.322	0.307	0.093
Q32P51	Heterogeneous nuclear ribonucleoprotein A1-like 2 OS=Homo sapiens OX=9606 GN=HNRNPA1L2 PE=2 SV=2	23	21	12	16	13	22	0.00580346	0.00781082	0.00129945	0.00494228	0.00353801	0.00658164	1.09894	1.07014	1.40436	1.58226	0.729816	1.1928	149	221	51	119	113	237	0.322	0.316	0.381	0.412	0.238	0.341
P98179	RNA-binding protein 3 OS=Homo sapiens OX=9606 GN=RBM3 PE=1 SV=1	4	3	2	3	2	3	0.0019053	0.00122463	0.000311595	0.000761857	0.000255265	0.000679231	1.0797	1.0797	0.96336	1.0797	0.599558	1.0797	24	17	6	9	4	12	0.318	0.318	0.293	0.318	0.204	0.318
Q7KZF4	Staphylococcal nuclease domain-containing protein 1 OS=Homo sapiens OX=9606 GN=SND1 PE=1 SV=1	9	40	68	29	21	17	0.000424592	0.00147897	0.00114685	0.000905484	0.000462421	0.000253903	0.555966	1.52348	2.64754	0.972423	0.845015	0.990673	31	119	128	62	42	26	0.192	0.402	0.562	0.295	0.266	0.299
P60842	Eukaryotic initiation factor 4A-I OS=Homo sapiens OX=9606 GN=EIF4A1 PE=1 SV=1	11	12	15	14	16	7	0.000736777	0.000557132	0.00044181	0.00137484	0.000616942	0.000153217	1.60615	1.01837	1.80543	1.79254	1.79254	0.940886	24	20	22	42	25	7	0.416	0.305	0.448	0.446	0.446	0.288
P12956	X-ray repair cross-complementing protein 6 OS=Homo sapiens OX=9606 GN=XRCC6 PE=1 SV=2	26	14	44	8	17	11	0.000961904	0.000334279	0.00151286	0.000283698	0.00046065	0.000291843	1.12814	0.563148	1.85102	0.442115	0.798871	0.336596	47	18	113	13	28	20	0.328	0.194	0.455	0.159	0.255	0.126
P48960	CD97 antigen OS=Homo sapiens OX=9606 GN=CD97 PE=1 SV=4	2	4	28	17	30	6	2.98535e-05	0.000230259	0.00127916	0.000557073	0.0011879	6.38559e-05	0.0715193	0.148154	0.931968	0.770109	1.05589	0.285287	2	17	131	35	99	6	0.03	0.06	0.286	0.248	0.313	0.109
P09543	2',3'-cyclic-nucleotide 3'-phosphodiesterase OS=Homo sapiens OX=9606 GN=CNP PE=1 SV=2	6	13	32	6	18	11	0.0005625	0.00110143	0.00156871	0.000252545	0.000785348	0.000358842	0.465548	0.905461	1.66073	0.358313	0.815516	0.905461	19	41	81	8	33	17	0.166	0.28	0.425	0.133	0.259	0.28
P30479	HLA class I histocompatibility antigen, B-41 alpha chain OS=Homo sapiens OX=9606 GN=HLA-B PE=1 SV=1	0	0	22	0	6	2	0	0	0.00130634	0	0.000553543	9.81945e-05	0	0	1.32809	0	0.592209	0.172195	0	0	58	0	20	4	0	0	0.367	0	0.202	0.069
P29966	Myristoylated alanine-rich C-kinase substrate OS=Homo sapiens OX=9606 GN=MARCKS PE=1 SV=4	0	2	12	0	8	0	0	6.81312e-05	0.000834986	0	0.00120712	0	0	0.465548	2.41193	0	0.94536	0	0	2	34	0	40	0	0	0.166	0.533	0	0.289	0
P63092	Guanine nucleotide-binding protein G(s) subunit alpha isoforms short OS=Homo sapiens OX=9606 GN=GNAS PE=1 SV=1	4	18	31	9	12	8	0.000126536	0.00100468	0.00151065	0.000539702	0.000788307	0.000315768	0.270574	1.44343	2.43558	0.644372	0.794734	1.00447	4	35	73	16	31	14	0.104	0.388	0.536	0.216	0.254	0.302
P16989	Y-box-binding protein 3 OS=Homo sapiens OX=9606 GN=YBX3 PE=1 SV=4	5	9	12	9	8	2	0.000268039	0.000364832	0.000394519	0.0013576	0.00051173	0.000167221	0.396368	1.14289	1.40991	0.949845	0.64059	0.161449	8	12	18	38	19	7	0.145	0.331	0.382	0.29	0.215	0.065
P15880	40S ribosomal protein S2 OS=Homo sapiens OX=9606 GN=RPS2 PE=1 SV=2	12	11	18	11	8	6	0.00153139	0.0015054	0.00161398	0.00136077	0.000376145	0.000424616	0.967886	0.832314	1.91072	0.936422	0.492794	0.733804	36	39	58	30	11	14	0.294	0.263	0.464	0.287	0.174	0.239
Q16658	Fascin OS=Homo sapiens OX=9606 GN=FSCN1 PE=1 SV=3	0	0	13	13	4	8	0	0	0.000264613	0.0014018	0.000101614	0.000216307	0	0	1.34963	1.21309	0.282331	0.588547	0	0	16	52	5	12	0	0	0.371	0.345	0.108	0.201
O43390	Heterogeneous nuclear ribonucleoprotein R OS=Homo sapiens OX=9606 GN=HNRNPR PE=1 SV=1	21	26	30	11	21	16	0.0011814	0.00171523	0.000502342	0.000272942	0.000838885	0.000533477	0.713957	1.12324	1.45471	0.573983	1.12324	0.770109	60	96	39	13	53	38	0.234	0.327	0.39	0.197	0.327	0.248
P04083	Annexin A1 OS=Homo sapiens OX=9606 GN=ANXA1 PE=1 SV=2	0	0	20	5	9	0	0	0	0.00117824	0.000192054	0.000463312	0	0	0	2.66438	0.462177	1.29615	0	0	0	50	5	16	0	0	0	0.564	0.165	0.361	0
Q96BM9	ADP-ribosylation factor-like protein 8A OS=Homo sapiens OX=9606 GN=ARL8A PE=1 SV=1	10	13	2	6	3	12	0.00160823	0.00304026	8.76709e-05	0.00271519	0.000269331	0.00186332	0.659587	0.857804	0.34586	0.64059	0.233105	1.15278	24	50	2	38	5	39	0.22	0.269	0.129	0.215	0.091	0.333
Q96L21	60S ribosomal protein L10-like OS=Homo sapiens OX=9606 GN=RPL10L PE=1 SV=3	6	6	2	3	2	3	0.00133957	0.000845591	7.62e-05	0.000558932	0.000140455	0.000166105	0.489361	0.659587	0.137627	0.199499	0.137627	0.227439	23	16	2	9	3	4	0.173	0.22	0.056	0.079	0.056	0.089
P25398	40S ribosomal protein S12 OS=Homo sapiens OX=9606 GN=RPS12 PE=1 SV=3	5	10	13	10	5	4	0.000755383	0.00102816	0.00111183	0.00171161	0.000455415	0.000538582	1.11836	2.76704	3.64515	1.99916	1.11836	0.778279	8	12	18	17	6	8	0.326	0.576	0.667	0.477	0.326	0.25
P18621	60S ribosomal protein L17 OS=Homo sapiens OX=9606 GN=RPL17 PE=1 SV=3	9	10	7	6	9	9	0.00189667	0.00141372	0.000576055	0.000938979	0.000707873	0.000724452	0.757924	1.09411	1.06538	0.671091	1.11836	1.01372	28	23	13	13	13	15	0.245	0.321	0.315	0.223	0.326	0.304
Q04826	HLA class I histocompatibility antigen, B-40 alpha chain OS=Homo sapiens OX=9606 GN=HLA-B PE=1 SV=1	0	0	21	0	6	2	0	0	0.00121625	0	0.00038748	4.90973e-05	0	0	1.22843	0	0.592209	0.172195	0	0	54	0	14	2	0	0	0.348	0	0.202	0.069
P13746	HLA class I histocompatibility antigen, A-11 alpha chain OS=Homo sapiens OX=9606 GN=HLA-A PE=1 SV=1	0	0	27	0	6	4	0	0	0.00147431	0	0.000247047	0.000316509	0	0	1.59418	0	0.636817	0.34586	0	0	66	0	9	13	0	0	0.414	0	0.214	0.129
Q95604	HLA class I histocompatibility antigen, Cw-17 alpha chain OS=Homo sapiens OX=9606 GN=HLA-C PE=1 SV=1	0	0	23	0	10	3	0	0	0.00127123	0	0.00043093	0.000119444	0	0	1.15278	0	0.832314	0.205036	0	0	58	0	16	5	0	0	0.333	0	0.263	0.081
P09758	Tumor-associated calcium signal transducer 2 OS=Homo sapiens OX=9606 GN=TACSTD2 PE=1 SV=3	7	9	0	5	6	8	0.000540227	0.00318635	0	0.00041146	0.000806494	0.00203594	0.625549	0.741807	0	0.348963	0.479108	0.625549	14	91	0	10	26	74	0.211	0.241	0	0.13	0.17	0.211
P05388	60S acidic ribosomal protein P0 OS=Homo sapiens OX=9606 GN=RPLP0 PE=1 SV=1	9	12	22	9	15	13	0.00224113	0.000784906	0.000745894	0.00125774	0.000884971	0.0010933	1.49459	2.12608	3.90908	1.49459	2.89045	3.03645	57	22	29	30	28	39	0.397	0.495	0.691	0.397	0.59	0.606
P13639	Elongation factor 2 OS=Homo sapiens OX=9606 GN=EEF2 PE=1 SV=4	29	28	53	32	34	7	0.00123476	0.000751349	0.000978788	0.000805464	0.000875798	9.32161e-05	1.2751	1.21309	2.63915	1.49459	1.32809	0.261828	85	57	103	52	75	9	0.357	0.345	0.561	0.397	0.367	0.101
P29692	Elongation factor 1-delta OS=Homo sapiens OX=9606 GN=EEF1D PE=1 SV=5	11	14	13	12	14	0	0.00110888	0.000845215	0.000522282	0.0011351	0.000855727	0	1.40436	2.83707	1.8774	1.21309	2.89942	0	25	21	18	24	24	0	0.381	0.584	0.459	0.345	0.591	0
Q9P0U1	Mitochondrial import receptor subunit TOM7 homolog OS=Homo sapiens OX=9606 GN=TOMM7 PE=1 SV=1	3	0	2	0	0	0	0.00113307	0	0.000296487	0	0	0	2.66438	0	1.12324	0	0	0	5	0	2	0	0	0	0.564	0	0.327	0	0	0
P04075	Fructose-bisphosphate aldolase A OS=Homo sapiens OX=9606 GN=ALDOA PE=1 SV=2	6	14	21	11	18	8	0.00027393	0.000621416	0.000828779	0.00076674	0.00134873	0.000219724	0.659587	1.91072	2.45144	1.34963	1.75423	0.905461	8	20	37	21	49	9	0.22	0.464	0.538	0.371	0.44	0.28
P30480	HLA class I histocompatibility antigen, B-42 alpha chain OS=Homo sapiens OX=9606 GN=HLA-B PE=1 SV=1	0	0	22	2	8	0	0	0	0.00112616	7.34263e-05	0.000608898	0	0	0	1.18776	0.193988	0.840772	0	0	0	50	2	22	0	0	0	0.34	0.077	0.265	0
Q99460	26S proteasome non-ATPase regulatory subunit 1 OS=Homo sapiens OX=9606 GN=PSMD1 PE=1 SV=2	26	24	40	30	22	7	0.000823946	0.000664583	0.000607441	0.00119932	0.00042053	7.4599e-05	1.00909	0.887991	1.57632	1.18273	0.790606	0.273503	63	56	71	86	40	8	0.303	0.276	0.411	0.339	0.253	0.105
P07900	Heat shock protein HSP 90-alpha OS=Homo sapiens OX=9606 GN=HSP90AA1 PE=1 SV=5	8	17	25	8	22	7	0.000170271	0.00128239	0.000779696	0.000199716	0.000985488	0.000157822	0.238797	0.527566	1.00447	0.386756	1.0893	0.230269	10	83	70	11	72	13	0.093	0.184	0.302	0.142	0.32	0.09
P62136	Serine/threonine-protein phosphatase PP1-alpha catalytic subunit OS=Homo sapiens OX=9606 GN=PPP1CA PE=1 SV=1	8	18	22	13	19	11	0.000302153	0.000925345	0.000667096	0.000604098	0.00157877	0.000457795	0.927525	3.00867	2.81944	1.40991	3.06443	1.28034	8	27	27	15	52	17	0.285	0.603	0.582	0.382	0.609	0.358
P62330	ADP-ribosylation factor 6 OS=Homo sapiens OX=9606 GN=ARF6 PE=1 SV=2	0	5	10	2	7	3	0	0.000517018	0.000698862	0.000227831	0.0013168	0.000203122	0	0.782379	2.8815	0.879317	2.35738	0.857804	0	8	15	3	23	4	0	0.251	0.589	0.274	0.526	0.269
P04439	HLA class I histocompatibility antigen, A-3 alpha chain OS=Homo sapiens OX=9606 GN=HLA-A PE=1 SV=2	0	0	27	0	4	5	0	0	0.00145197	0	0.000192148	0.000340856	0	0	1.59418	0	0.415794	0.442115	0	0	65	0	7	14	0	0	0.414	0	0.151	0.159
Q8N726	Tumor suppressor ARF OS=Homo sapiens OX=9606 GN=CDKN2A PE=1 SV=2	0	0	0	6	0	0	0	0	0	0.00110751	0	0	0	0	0	1.11836	0	0	0	0	0	11	0	0	0	0	0	0.326	0	0
P24752	Acetyl-CoA acetyltransferase, mitochondrial OS=Homo sapiens OX=9606 GN=ACAT1 PE=1 SV=1	4	11	27	7	18	16	0.000145946	0.000423786	0.00185218	0.00034237	0.00147823	0.000749222	0.2218	1.09411	2.78443	0.782379	2.06902	1.12814	5	16	97	11	63	36	0.087	0.321	0.578	0.251	0.487	0.328
P09104	Gamma-enolase OS=Homo sapiens OX=9606 GN=ENO2 PE=1 SV=3	0	3	10	2	7	2	0	0.000130297	0.00118356	9.18675e-05	0.000507882	8.19042e-05	0	0.318257	0.717908	0.16681	0.862087	0.235947	0	5	63	3	22	4	0	0.12	0.235	0.067	0.27	0.092
P08134	Rho-related GTP-binding protein RhoC OS=Homo sapiens OX=9606 GN=RHOC PE=1 SV=1	6	7	13	9	5	6	0.000774952	0.0015822	0.000718175	0.00165266	0.000571039	0.000552535	0.710015	0.927525	2.80189	1.24905	1.28034	0.690441	12	27	17	24	11	12	0.233	0.285	0.58	0.352	0.358	0.228
P62826	GTP-binding nuclear protein Ran OS=Homo sapiens OX=9606 GN=RAN PE=1 SV=3	11	11	7	6	2	6	0.000980949	0.00146608	0.000339725	0.000369171	9.27697e-05	0.000370275	1.44906	0.778279	0.778279	0.531088	0.224616	0.435489	17	28	9	6	2	9	0.389	0.25	0.25	0.185	0.088	0.157
P49448	Glutamate dehydrogenase 2, mitochondrial OS=Homo sapiens OX=9606 GN=GLUD2 PE=1 SV=2	23	23	19	17	6	23	0.00283675	0.00131745	0.000394519	0.00085743	0.000143643	0.00175184	1.00909	0.766038	0.710015	0.468926	0.358313	0.531088	127	65	27	36	8	110	0.303	0.247	0.233	0.167	0.133	0.185
O75955	Flotillin-1 OS=Homo sapiens OX=9606 GN=FLOT1 PE=1 SV=3	6	10	29	8	21	10	0.00040865	0.000688652	0.00122205	0.000373494	0.00147823	0.000395423	0.435489	0.64059	3.2462	0.698244	1.98538	0.770109	14	26	64	12	63	19	0.157	0.215	0.628	0.23	0.475	0.248
Q29963	HLA class I histocompatibility antigen, Cw-6 alpha chain OS=Homo sapiens OX=9606 GN=HLA-C PE=1 SV=2	0	3	29	2	5	4	0	9.27031e-05	0.00120296	7.26238e-05	0.000437995	0.000121402	0	0.230269	1.95121	0.193988	0.524053	0.230269	0	3	54	2	16	5	0	0.09	0.47	0.077	0.183	0.09
Q07666	KH domain-containing, RNA-binding, signal transduction-associated protein 1 OS=Homo sapiens OX=9606 GN=KHDRBS1 PE=1 SV=1	7	7	6	7	6	5	0.00123794	0.000791429	0.00011043	0.000240003	0.000316632	0.00016048	0.193988	0.336596	0.250259	0.432188	0.282331	0.264736	44	31	6	8	14	8	0.077	0.126	0.097	0.156	0.108	0.102
P43243	Matrin-3 OS=Homo sapiens OX=9606 GN=MATR3 PE=1 SV=2	44	50	26	52	30	39	0.00136852	0.00145545	0.000327291	0.00178876	0.00110009	0.000713447	1.22843	1.19786	0.990673	1.47742	1.38232	1.17771	93	109	34	114	93	68	0.348	0.342	0.299	0.394	0.377	0.338
P82909	28S ribosomal protein S36, mitochondrial OS=Homo sapiens OX=9606 GN=MRPS36 PE=1 SV=2	6	5	4	3	2	2	0.00133109	0.000658822	0.000316637	0.000387092	0.000194546	0.000258833	0.914256	2.12608	2.49945	0.870682	0.95434	0.8281	11	6	4	3	2	3	0.282	0.495	0.544	0.272	0.291	0.262
Q9NUP9	Protein lin-7 homolog C OS=Homo sapiens OX=9606 GN=LIN7C PE=1 SV=1	3	8	7	6	5	3	0.000189804	0.00120561	0.000703592	0.00074209	0.000254293	0.000135329	0.524053	0.901078	1.69774	0.901078	0.774189	0.75388	3	21	17	11	5	3	0.183	0.279	0.431	0.279	0.249	0.244
Q8TD47	40S ribosomal protein S4, Y isoform 2 OS=Homo sapiens OX=9606 GN=RPS4Y2 PE=2 SV=3	8	5	2	7	0	8	0.00137434	0.00103207	6.2003e-05	0.000707461	0	0.000304104	0.34586	0.358313	0.169499	0.44544	0	0.44544	29	24	2	14	0	9	0.129	0.133	0.068	0.16	0	0.16
P21589	5'-nucleotidase OS=Homo sapiens OX=9606 GN=NT5E PE=1 SV=1	0	0	18	9	27	15	0	0	0.000312499	0.000231536	0.00151858	0.000448975	0	0	1.42661	0.663413	1.47742	1.06063	0	0	22	10	87	29	0	0	0.385	0.221	0.394	0.314
P01112	GTPase HRas OS=Homo sapiens OX=9606 GN=HRAS PE=1 SV=1	2	4	7	4	12	5	0.000263784	0.00023936	0.000733374	0.00042191	0.00153733	0.000470191	0.355189	1.07491	1.37684	0.862087	1.49459	1.61818	4	4	17	6	29	10	0.132	0.317	0.376	0.27	0.397	0.418
P37802	Transgelin-2 OS=Homo sapiens OX=9606 GN=TAGLN2 PE=1 SV=3	0	0	16	5	5	0	0	0	0.00106527	0.000801417	0.000805558	0	0	0	3.19759	1.1727	1.64241	0	0	0	26	12	16	0	0	0	0.623	0.337	0.422	0
P61247	40S ribosomal protein S3a OS=Homo sapiens OX=9606 GN=RPS3A PE=1 SV=2	10	13	22	6	9	9	0.00146355	0.00145656	0.00123536	0.00140956	0.000986733	0.000403937	0.840772	1.15278	2.38844	0.629296	1.13796	0.614359	31	34	40	28	26	12	0.265	0.333	0.53	0.212	0.33	0.208
Q9Y2T7	Y-box-binding protein 2 OS=Homo sapiens OX=9606 GN=YBX2 PE=1 SV=2	2	6	7	10	5	0	0.000136965	0.000217496	0.000246394	0.00105883	0.000440401	0	0.0990058	0.355189	0.435489	0.778279	0.224616	0	4	7	11	29	16	0	0.041	0.132	0.157	0.25	0.088	0
P30461	HLA class I histocompatibility antigen, B-13 alpha chain OS=Homo sapiens OX=9606 GN=HLA-B PE=1 SV=1	0	0	21	0	4	0	0	0	0.00105859	0	0.000221417	0	0	0	0.999862	0	0.492794	0	0	0	47	0	8	0	0	0	0.301	0	0.174	0
P30460	HLA class I histocompatibility antigen, B-8 alpha chain OS=Homo sapiens OX=9606 GN=HLA-B PE=1 SV=1	0	0	20	2	6	0	0	0	0.00105859	7.34263e-05	0.000553543	0	0	0	1.03704	0.193988	0.592209	0	0	0	47	2	20	0	0	0	0.309	0.077	0.202	0
P51398	28S ribosomal protein S29, mitochondrial OS=Homo sapiens OX=9606 GN=DAP3 PE=1 SV=1	8	10	7	10	4	10	0.00109606	0.00201757	0.000184373	0.00056767	0.000151042	0.000960111	0.674943	1.02768	0.702159	1.06063	0.432188	1.43781	35	71	9	17	6	43	0.224	0.307	0.231	0.314	0.156	0.387
P01111	GTPase NRas OS=Homo sapiens OX=9606 GN=NRAS PE=1 SV=1	2	3	9	5	10	4	0.000263784	0.00017952	0.000819653	0.000492228	0.00137829	0.000329134	0.355189	0.862087	1.74789	1.23357	1.23357	1.18273	4	3	19	7	26	7	0.132	0.27	0.439	0.349	0.349	0.339
P62495	Eukaryotic peptide chain release factor subunit 1 OS=Homo sapiens OX=9606 GN=ETF1 PE=1 SV=3	12	15	18	20	14	7	0.000513384	0.000439968	0.000671676	0.00118608	0.000687812	0.000142348	0.710015	1.2856	1.48886	1.32274	1.22843	0.581248	18	17	36	39	30	7	0.233	0.359	0.396	0.366	0.348	0.199
P13929	Beta-enolase OS=Homo sapiens OX=9606 GN=ENO3 PE=1 SV=5	0	3	8	2	4	3	0	0.000130297	0.00114598	9.18675e-05	0.000438626	0.00010238	0	0.318257	0.489361	0.16681	0.339677	0.412538	0	5	61	3	19	5	0	0.12	0.173	0.067	0.127	0.15
P28072	Proteasome subunit beta type-6 OS=Homo sapiens OX=9606 GN=PSMB6 PE=1 SV=4	8	5	7	6	0	0	0.001043	0.000709819	0.00044349	0.000778503	0	0	0.94536	0.749847	0.782379	0.455459	0	0	20	15	13	14	0	0	0.289	0.243	0.251	0.163	0	0
P36873	Serine/threonine-protein phosphatase PP1-gamma catalytic subunit OS=Homo sapiens OX=9606 GN=PPP1CC PE=1 SV=1	8	15	21	13	16	9	0.000308701	0.00087537	0.000631068	0.00061719	0.00142687	0.000385178	1.12814	1.87078	2.2434	1.89068	2.58096	1.04174	8	25	25	15	46	14	0.328	0.458	0.511	0.461	0.554	0.31
O60506	Heterogeneous nuclear ribonucleoprotein Q OS=Homo sapiens OX=9606 GN=SYNCRIP PE=1 SV=2	23	23	34	17	19	14	0.0013004	0.00132522	0.000759064	0.000597311	0.000788022	0.000285284	0.995262	1.14289	1.69153	0.887991	1.51189	1.01837	65	73	58	28	49	20	0.3	0.331	0.43	0.276	0.4	0.305
P30505	HLA class I histocompatibility antigen, Cw-8 alpha chain OS=Homo sapiens OX=9606 GN=HLA-C PE=1 SV=1	0	3	27	0	5	4	0	9.27031e-05	0.00115841	0	0.000437995	0.000121402	0	0.230269	1.68534	0	0.524053	0.230269	0	3	52	0	16	5	0	0.09	0.429	0	0.183	0.09
P29144	Tripeptidyl-peptidase 2 OS=Homo sapiens OX=9606 GN=TPP2 PE=1 SV=4	22	53	93	25	36	5	0.000449057	0.00107755	0.000979191	0.000436266	0.00046526	4.26899e-05	0.592209	1.53513	3.25598	0.702159	1.12324	0.174898	45	119	150	41	58	6	0.202	0.404	0.629	0.231	0.327	0.07
P61586	Transforming protein RhoA OS=Homo sapiens OX=9606 GN=RHOA PE=1 SV=1	7	8	15	8	7	9	0.000839532	0.0015822	0.00118288	0.00172152	0.00114208	0.000690669	0.972423	1.22331	3.38531	1.60016	1.56448	1.99916	13	27	28	25	22	15	0.295	0.347	0.642	0.415	0.409	0.477
O00232	26S proteasome non-ATPase regulatory subunit 12 OS=Homo sapiens OX=9606 GN=PSMD12 PE=1 SV=3	11	6	26	13	19	6	0.000683323	0.000173615	0.00067945	0.0011658	0.000834928	0.000136417	0.815516	0.534617	1.84446	1.39332	1.59418	0.458814	25	7	38	40	38	7	0.259	0.186	0.454	0.379	0.414	0.164
P84095	Rho-related GTP-binding protein RhoG OS=Homo sapiens OX=9606 GN=RHOG PE=1 SV=1	0	2	13	3	3	0	0	0.00017764	0.00102451	0.000208746	0.000157369	0	0	0.419058	2.22107	0.8281	0.721869	0	0	3	24	3	3	0	0	0.152	0.508	0.262	0.236	0
P21333	Filamin-A OS=Homo sapiens OX=9606 GN=FLNA PE=1 SV=4	41	30	216	75	102	55	0.000235433	0.000187998	0.00134298	0.000788272	0.00100305	0.000325652	0.644372	0.419058	3.76431	1.37137	1.81838	0.936422	50	44	436	157	265	97	0.216	0.152	0.678	0.375	0.45	0.287
P46778	60S ribosomal protein L21 OS=Homo sapiens OX=9606 GN=RPL21 PE=1 SV=2	9	7	8	9	6	8	0.00179167	0.00134304	0.000815339	0.00116289	0.000626196	0.000777578	0.995262	0.629296	0.909853	0.629296	1.11349	0.8281	23	19	16	14	10	14	0.3	0.212	0.281	0.212	0.325	0.262
P01889	HLA class I histocompatibility antigen, B-7 alpha chain OS=Homo sapiens OX=9606 GN=HLA-B PE=1 SV=3	0	0	20	2	4	0	0	0	0.00101354	7.34263e-05	0.000221417	0	0	0	1.02768	0.193988	0.492794	0	0	0	45	2	8	0	0	0	0.307	0.077	0.174	0
P34910	Protein EVI2B OS=Homo sapiens OX=9606 GN=EVI2B PE=1 SV=2	0	0	0	0	6	0	0	0	0	0	0.00100639	0	0	0	0	0	0.396368	0	0	0	0	0	45	0	0	0	0	0	0.145	0
P10321	HLA class I histocompatibility antigen, Cw-7 alpha chain OS=Homo sapiens OX=9606 GN=HLA-C PE=1 SV=3	0	0	22	0	6	0	0	0	0.00100247	0	0.00046537	0	0	0	1.00909	0	0.633052	0	0	0	45	0	17	0	0	0	0.303	0	0.213	0
Q9Y6G3	39S ribosomal protein L42, mitochondrial OS=Homo sapiens OX=9606 GN=MRPL42 PE=1 SV=1	2	5	0	3	0	5	0.00105328	0.00175222	0	0.000374371	0	0.000750981	0.406048	1.32274	0	1.04174	0	1.69153	12	22	0	4	0	12	0.148	0.366	0	0.31	0	0.43
P05198	Eukaryotic translation initiation factor 2 subunit 1 OS=Homo sapiens OX=9606 GN=EIF2S1 PE=1 SV=3	11	11	15	8	10	5	0.0012266	0.00104122	0.00054356	0.000717247	0.000636135	0.000225692	1.23357	1.1727	1.15278	0.633052	1.26986	0.563148	31	29	21	17	20	8	0.349	0.337	0.333	0.213	0.356	0.194
P03928	ATP synthase protein 8 OS=Homo sapiens OX=9606 GN=MT-ATP8 PE=1 SV=1	3	0	0	0	0	2	0.00164962	0	0	0	0	0.000653427	0.552387	0	0	0	0	0.663413	9	0	0	0	0	5	0.191	0	0	0	0	0.221
Q9TNN7	HLA class I histocompatibility antigen, Cw-5 alpha chain OS=Homo sapiens OX=9606 GN=HLA-C PE=1 SV=1	0	3	25	0	5	4	0	9.27031e-05	0.00111385	0	0.000437995	0.000121402	0	0.230269	1.46037	0	0.524053	0.230269	0	3	50	0	16	5	0	0.09	0.391	0	0.183	0.09
P61981	14-3-3 protein gamma OS=Homo sapiens OX=9606 GN=YWHAG PE=1 SV=2	2	4	19	5	3	0	0.000100922	0.000274731	0.000990291	0.000322838	0.000283943	0	0.0964782	0.438799	3.44631	0.438799	0.309182	0	2	6	30	6	7	0	0.04	0.158	0.648	0.158	0.117	0
Q99417	c-Myc-binding protein OS=Homo sapiens OX=9606 GN=MYCBP PE=1 SV=3	2	4	0	2	3	0	0.00060504	0.000988233	0	0.000387092	0.000291819	0	0.462177	2.27341	0	0.462177	1.04644	0	5	9	0	3	3	0	0.165	0.515	0	0.165	0.311	0
Q13155	Aminoacyl tRNA synthase complex-interacting multifunctional protein 2 OS=Homo sapiens OX=9606 GN=AIMP2 PE=1 SV=2	6	5	9	13	4	7	0.000545292	0.000212058	0.000331232	0.00120442	0.000125239	0.000222165	0.8281	0.573983	1.08449	1.08449	0.422329	0.766038	14	6	13	29	4	8	0.262	0.197	0.319	0.319	0.153	0.247
O95837	Guanine nucleotide-binding protein subunit alpha-14 OS=Homo sapiens OX=9606 GN=GNA14 PE=1 SV=1	2	2	10	4	4	2	7.02187e-05	6.37171e-05	0.00107946	0.000299497	0.000818464	0.000100131	0.230269	0.247383	0.636817	0.247383	0.247383	0.279381	2	2	47	8	29	4	0.09	0.096	0.214	0.096	0.096	0.107
Q9BPW8	Protein NipSnap homolog 1 OS=Homo sapiens OX=9606 GN=NIPSNAP1 PE=1 SV=1	10	5	5	0	0	6	0.00122883	0.000278762	0.000143546	0	0	0.000250327	1.79898	0.489361	0.733804	0	0	1.50035	28	7	5	0	0	8	0.447	0.173	0.239	0	0	0.398
P31946	14-3-3 protein beta/alpha OS=Homo sapiens OX=9606 GN=YWHAB PE=1 SV=3	5	7	14	6	4	0	0.00025333	0.000459747	0.000828597	0.0004322	0.000977476	0	0.737801	0.721869	2.16228	1.07491	0.374042	0	5	10	25	8	24	0	0.24	0.236	0.5	0.317	0.138	0
Q9H4G0	Band 4.1-like protein 1 OS=Homo sapiens OX=9606 GN=EPB41L1 PE=1 SV=2	3	32	11	2	20	4	4.24421e-05	0.00102699	0.000240622	4.52559e-05	0.000307056	5.04348e-05	0.137627	1.11836	0.188502	0.0543869	0.86638	0.114295	3	80	26	3	27	5	0.056	0.326	0.075	0.023	0.271	0.047
P46782	40S ribosomal protein S5 OS=Homo sapiens OX=9606 GN=RPS5 PE=1 SV=4	8	8	7	9	4	4	0.00103865	0.000609841	0.00083932	0.00175899	0.000687587	0.000784112	1.10863	1.10863	1.08449	1.12814	0.883649	0.737801	17	11	21	27	14	18	0.324	0.324	0.319	0.328	0.275	0.24
Q9UMS4	Pre-mRNA-processing factor 19 OS=Homo sapiens OX=9606 GN=PRPF19 PE=1 SV=1	13	11	4	15	8	11	0.000618245	0.00029172	8.08869e-05	0.00155579	0.000337947	0.000581861	1.84446	1.44906	0.428894	1.42661	0.949845	1.2856	25	13	5	59	17	33	0.454	0.389	0.155	0.385	0.29	0.359
O00264	Membrane-associated progesterone receptor component 1 OS=Homo sapiens OX=9606 GN=PGRMC1 PE=1 SV=3	0	3	4	0	4	5	0	0.00156597	0.000250874	0	0.000411041	0.000592441	0	0.721869	1.03236	0	1.15278	0.721869	0	27	6	0	8	13	0	0.236	0.308	0	0.333	0.236
Q15365	Poly(rC)-binding protein 1 OS=Homo sapiens OX=9606 GN=PCBP1 PE=1 SV=2	13	12	13	11	16	3	0.000665204	0.000508305	0.000343542	0.00104529	0.000844309	7.48871e-05	1.87078	1.44343	1.65461	1.29087	2.64754	0.492794	19	16	15	28	30	3	0.458	0.388	0.424	0.36	0.562	0.174
P08238	Heat shock protein HSP 90-beta OS=Homo sapiens OX=9606 GN=HSP90AB1 PE=1 SV=4	11	14	29	7	23	8	0.000275443	0.00114035	0.000900928	0.000183566	0.00105173	0.00017184	0.315225	0.51705	1.48313	0.482518	1.37684	0.25603	16	73	80	10	76	14	0.119	0.181	0.395	0.171	0.376	0.099
Q31612	HLA class I histocompatibility antigen, B-73 alpha chain OS=Homo sapiens OX=9606 GN=HLA-B PE=1 SV=1	0	0	20	0	7	2	0	0	0.00101075	0	0.000358812	4.8962e-05	0	0	0.883649	0	0.577611	0.172195	0	0	45	0	13	2	0	0	0.275	0	0.198	0.069
P62277	40S ribosomal protein S13 OS=Homo sapiens OX=9606 GN=RPS13 PE=1 SV=2	7	6	0	4	6	9	0.00148575	0.000599193	0	0.00114419	0.000862574	0.000529665	1.86418	0.729816	0	0.729816	0.729816	1.01837	18	8	0	13	13	9	0.457	0.238	0	0.238	0.238	0.305
P35998	26S proteasome regulatory subunit 7 OS=Homo sapiens OX=9606 GN=PSMC2 PE=1 SV=3	4	8	20	11	10	4	0.000402987	0.000548511	0.00048958	0.00113565	0.000300805	0.00018471	0.230269	0.555966	1.72898	0.682674	0.923092	0.285287	14	21	26	37	13	9	0.09	0.192	0.436	0.226	0.284	0.109
P30455	HLA class I histocompatibility antigen, A-36 alpha chain OS=Homo sapiens OX=9606 GN=HLA-A PE=1 SV=1	0	0	22	0	6	6	0	0	0.00134028	0	0.000247047	0.00038955	0	0	1.18776	0	0.636817	0.555966	0	0	60	0	9	16	0	0	0.34	0	0.214	0.192
P30443	HLA class I histocompatibility antigen, A-1 alpha chain OS=Homo sapiens OX=9606 GN=HLA-A PE=1 SV=1	0	0	22	0	6	6	0	0	0.00134028	0	0.000247047	0.00038955	0	0	1.18776	0	0.636817	0.555966	0	0	60	0	9	16	0	0	0.34	0	0.214	0.192
P62280	40S ribosomal protein S11 OS=Homo sapiens OX=9606 GN=RPS11 PE=1 SV=3	10	7	15	9	7	6	0.00173547	0.000715809	0.00118689	0.00151407	0.000634122	0.000787421	1.39883	0.981527	2.25837	1.10378	1.07014	0.713957	22	10	23	18	10	14	0.38	0.297	0.513	0.323	0.316	0.234
P11279	Lysosome-associated membrane glycoprotein 1 OS=Homo sapiens OX=9606 GN=LAMP1 PE=1 SV=3	3	2	5	3	2	2	0.000209225	0.000108487	0.000136868	0.000159354	0.00103315	8.52432e-05	0.185769	0.0864257	0.21899	0.148154	0.142878	0.185769	7	4	7	5	43	4	0.074	0.036	0.086	0.06	0.058	0.074
P30486	HLA class I histocompatibility antigen, B-48 alpha chain OS=Homo sapiens OX=9606 GN=HLA-B PE=1 SV=1	0	0	19	2	6	0	0	0	0.000945974	7.34263e-05	0.00038748	0	0	0	1.05116	0.193988	0.592209	0	0	0	42	2	14	0	0	0	0.312	0.077	0.202	0
P60953	Cell division control protein 42 homolog OS=Homo sapiens OX=9606 GN=CDC42 PE=1 SV=2	5	4	11	8	6	9	0.000783067	0.00124348	0.00243321	0.00132206	0.00125895	0.00148886	0.870682	0.336596	1.89068	0.870682	1.11349	0.678804	12	21	57	19	24	32	0.272	0.126	0.461	0.272	0.325	0.225
P30510	HLA class I histocompatibility antigen, Cw-14 alpha chain OS=Homo sapiens OX=9606 GN=HLA-C PE=1 SV=2	0	3	26	0	5	5	0	9.27031e-05	0.00111385	0	0.00046537	0.000169962	0	0.230269	1.84446	0	0.496236	0.342765	0	3	50	0	17	7	0	0.09	0.454	0	0.175	0.128
P33947	ER lumen protein-retaining receptor 2 OS=Homo sapiens OX=9606 GN=KDELR2 PE=1 SV=1	3	0	2	0	0	0	0.000940665	0	0.000115378	0	0	0	0.479108	0	0.339677	0	0	0	16	0	3	0	0	0	0.17	0	0.127	0	0	0
P62195	26S proteasome regulatory subunit 8 OS=Homo sapiens OX=9606 GN=PSMC5 PE=1 SV=1	12	8	21	19	7	5	0.000491185	0.000278566	0.000662714	0.00111297	0.000345487	0.000175106	0.918669	0.396368	1.85759	1.29087	0.815516	0.513561	16	10	33	34	14	8	0.283	0.145	0.456	0.36	0.259	0.18
O00299	Chloride intracellular channel protein 1 OS=Homo sapiens OX=9606 GN=CLIC1 PE=1 SV=4	0	2	10	0	14	3	0	9.38571e-05	0.00043981	0	0.0010809	0.000147496	0	0.0889301	2.11889	0	2.74111	0.2218	0	2	13	0	26	4	0	0.037	0.494	0	0.573	0.087
Q6P1M3	Lethal(2) giant larvae protein homolog 2 OS=Homo sapiens OX=9606 GN=LLGL2 PE=1 SV=2	13	34	0	6	14	7	0.000305486	0.00100901	0	9.1207e-05	0.000186631	7.84112e-05	0.595879	1.36048	0	0.202264	0.506607	0.358313	25	91	0	7	19	9	0.203	0.373	0	0.08	0.178	0.133
P04792	Heat shock protein beta-1 OS=Homo sapiens OX=9606 GN=HSPB1 PE=1 SV=2	4	8	2	0	6	3	0.000607991	0.00110339	0.000119318	0	0.000537612	0.000173397	1.1727	1.60016	0.584893	0	1.34963	1.5704	10	20	3	0	11	4	0.337	0.415	0.2	0	0.371	0.41
P62745	Rho-related GTP-binding protein RhoB OS=Homo sapiens OX=9606 GN=RHOB PE=1 SV=1	3	8	8	4	4	4	0.000317955	0.00115406	0.000582385	0.000406842	0.000357826	0.000226699	0.438799	1.24905	1.1727	0.909853	0.95434	0.438799	5	20	14	6	7	5	0.158	0.352	0.337	0.281	0.291	0.158
P46776	60S ribosomal protein L27a OS=Homo sapiens OX=9606 GN=RPL27A PE=1 SV=2	3	5	7	6	0	6	0.000421075	0.000917009	0.000550905	0.00134698	0	0.000420312	0.644372	0.778279	0.923092	1.14289	0	1.35505	5	12	10	15	0	7	0.216	0.25	0.284	0.331	0	0.372
P05556	Integrin beta-1 OS=Homo sapiens OX=9606 GN=ITGB1 PE=1 SV=2	9	2	28	16	36	25	0.000218663	2.83453e-05	0.000398474	0.000449667	0.0017703	0.000846344	0.428894	0.161449	0.874995	0.914256	1.04644	1.2751	14	2	39	27	141	76	0.155	0.065	0.273	0.282	0.311	0.357
Q31610	HLA class I histocompatibility antigen, B-81 alpha chain OS=Homo sapiens OX=9606 GN=HLA-B PE=1 SV=1	0	0	18	2	6	0	0	0	0.000923451	7.34263e-05	0.00038748	0	0	0	0.96336	0.193988	0.592209	0	0	0	41	2	14	0	0	0	0.293	0.077	0.202	0
Q15008	26S proteasome non-ATPase regulatory subunit 6 OS=Homo sapiens OX=9606 GN=PSMD6 PE=1 SV=1	14	13	20	12	9	3	0.000608773	0.000523332	0.000544957	0.000990783	0.000489366	6.85342e-05	1.14783	0.786488	1.87078	0.883649	0.725838	0.244515	19	18	26	29	19	3	0.332	0.252	0.458	0.275	0.237	0.095
Q9Y4F1	FERM, ARHGEF and pleckstrin domain-containing protein 1 OS=Homo sapiens OX=9606 GN=FARP1 PE=1 SV=1	6	15	49	0	13	17	7.15626e-05	0.000248923	0.00120936	0	0.000210929	0.000289134	0.253141	0.570363	1.71019	0	0.442115	0.713957	6	23	155	0	22	34	0.098	0.196	0.433	0	0.159	0.234
P59768	Guanine nucleotide-binding protein G(I)/G(S)/G(O) subunit gamma-2 OS=Homo sapiens OX=9606 GN=GNG2 PE=1 SV=2	0	0	7	0	0	0	0	0	0.000918692	0	0	0	0	0	2.31894	0	0	0	0	0	8	0	0	0	0	0	0.521	0	0	0
P61353	60S ribosomal protein L27 OS=Homo sapiens OX=9606 GN=RPL27 PE=1 SV=2	6	4	5	4	5	0	0.000916457	0.000831601	0.00041966	0.000684053	0.000663031	0	1.17771	0.901078	0.380384	0.901078	0.717908	0	10	10	7	7	9	0	0.338	0.279	0.14	0.279	0.235	0
P01116	GTPase KRas OS=Homo sapiens OX=9606 GN=KRAS PE=1 SV=1	2	5	12	5	10	5	0.000263784	0.0002992	0.000949072	0.000703183	0.00137829	0.000470191	0.355189	1.07491	2.22107	1.07491	1.23357	1.52348	4	5	22	10	26	10	0.132	0.317	0.508	0.317	0.349	0.402
Q8TF74	WAS/WASL-interacting protein family member 2 OS=Homo sapiens OX=9606 GN=WIPF2 PE=1 SV=1	0	13	0	4	0	0	0	0.000899641	0	0.000241639	0	0	0	0.671091	0	0.285287	0	0	0	35	0	8	0	0	0	0.223	0	0.109	0	0
Q13740	CD166 antigen OS=Homo sapiens OX=9606 GN=ALCAM PE=1 SV=2	7	5	9	3	29	19	0.000213788	9.69964e-05	0.000139852	6.83885e-05	0.00158106	0.00068593	0.599558	0.3122	0.706082	0.273503	1.44906	1.24905	10	5	10	3	92	45	0.204	0.118	0.232	0.105	0.389	0.352
Q6IS14	Eukaryotic translation initiation factor 5A-1-like OS=Homo sapiens OX=9606 GN=EIF5AL1 PE=2 SV=2	5	5	9	8	6	4	0.000566537	0.000587521	0.00090005	0.0011219	0.000455415	0.000230821	1.24388	1.24388	1.11349	1.24388	1.11349	0.566751	7	8	17	13	7	4	0.351	0.351	0.325	0.351	0.325	0.195
P08582	Melanotransferrin OS=Homo sapiens OX=9606 GN=MELTF PE=1 SV=2	0	0	48	7	13	7	0	0	0.000983268	0.000162075	0.000203641	9.63318e-05	0	0	2.75837	0.396368	0.721869	0.44544	0	0	89	9	15	8	0	0	0.575	0.145	0.236	0.16
P0CG39	POTE ankyrin domain family member J OS=Homo sapiens OX=9606 GN=POTEJ PE=3 SV=1	7	16	20	15	13	6	0.00078049	0.0012748	0.000541989	0.00161326	0.000395746	0.000727709	0.0914403	0.21899	0.213389	0.270574	0.174898	0.106624	65	117	69	126	41	85	0.038	0.086	0.084	0.104	0.07	0.044
Q96CW1	AP-2 complex subunit mu OS=Homo sapiens OX=9606 GN=AP2M1 PE=1 SV=2	8	14	18	10	13	10	0.000515744	0.000779985	0.000581047	0.00131374	0.000852202	0.000429009	0.552387	0.761976	1.05589	0.761976	0.879317	0.761976	18	30	31	43	37	21	0.191	0.246	0.313	0.246	0.274	0.246
O15347	High mobility group protein B3 OS=Homo sapiens OX=9606 GN=HMGB3 PE=1 SV=4	9	3	6	4	2	0	0.000872467	0.000169647	0.000244602	0.000265803	0.000100191	0	1.11349	0.62181	0.778279	0.778279	0.364583	0	14	3	6	4	2	0	0.325	0.21	0.25	0.25	0.135	0
Q9H361	Polyadenylate-binding protein 3 OS=Homo sapiens OX=9606 GN=PABPC3 PE=1 SV=2	7	9	15	13	7	4	0.000375297	0.000412242	0.000258428	0.000926731	0.000142904	5.63335e-05	0.177606	0.267652	0.492794	0.273503	0.261828	0.116863	19	23	20	44	9	4	0.071	0.103	0.174	0.105	0.101	0.048
Q58FG1	Putative heat shock protein HSP 90-alpha A4 OS=Homo sapiens OX=9606 GN=HSP90AA4P PE=5 SV=1	2	2	0	0	0	0	8.94532e-05	0.00086582	0	0	0	0	0.193988	0.0616956	0	0	0	0	3	32	0	0	0	0	0.077	0.026	0	0	0	0
P51572	B-cell receptor-associated protein 31 OS=Homo sapiens OX=9606 GN=BCAP31 PE=1 SV=3	5	3	10	7	4	4	0.000506659	0.000229874	0.000861741	0.0010805	0.000285097	0.000216747	0.386756	0.161449	0.819701	0.386756	0.455459	0.161449	10	5	26	20	7	6	0.142	0.065	0.26	0.142	0.163	0.065
P52943	Cysteine-rich protein 2 OS=Homo sapiens OX=9606 GN=CRIP2 PE=1 SV=1	0	7	13	2	4	0	0	0.000380618	0.000862378	0.00012779	0.000192676	0	0	1.09894	1.79898	0.778279	0.425608	0	0	7	22	2	4	0	0	0.322	0.447	0.25	0.154	0
Q14451	Growth factor receptor-bound protein 7 OS=Homo sapiens OX=9606 GN=GRB7 PE=1 SV=2	2	21	0	2	0	0	4.68565e-05	0.000850359	0	4.9963e-05	0	0	0.135011	1.39883	0	0.148154	0	0	2	40	0	2	0	0	0.055	0.38	0	0.06	0	0
P05161	Ubiquitin-like protein ISG15 OS=Homo sapiens OX=9606 GN=ISG15 PE=1 SV=5	0	0	0	0	6	0	0	0	0	0	0.000850108	0	0	0	0	0	2.1842	0	0	0	0	0	14	0	0	0	0	0	0.503	0
P43686	26S proteasome regulatory subunit 6B OS=Homo sapiens OX=9606 GN=PSMC4 PE=1 SV=2	21	12	22	16	13	7	0.0010138	0.000487024	0.000624183	0.00101743	0.0006232	0.000170079	2.60579	0.905461	2.83707	1.81838	2.23594	0.936422	34	18	32	32	26	8	0.557	0.28	0.584	0.45	0.51	0.287
P26373	60S ribosomal protein L13 OS=Homo sapiens OX=9606 GN=RPL13 PE=1 SV=4	4	4	4	2	4	4	0.000295351	0.000321605	0.000154567	0.000251946	0.00113962	0.000294816	0.482518	0.823896	0.548817	0.127197	0.482518	0.496236	5	6	4	4	24	7	0.171	0.261	0.19	0.052	0.171	0.175
O00159	Unconventional myosin-Ic OS=Homo sapiens OX=9606 GN=MYO1C PE=1 SV=4	18	40	69	25	47	41	0.000304854	0.000989473	0.000974112	0.0005001	0.00146093	0.000618635	0.61808	1.01837	1.95801	0.741807	1.60016	1.16272	26	93	127	40	155	74	0.209	0.305	0.471	0.241	0.415	0.335
P23284	Peptidyl-prolyl cis-trans isomerase B OS=Homo sapiens OX=9606 GN=PPIB PE=1 SV=2	8	11	17	8	4	11	0.000865543	0.0018326	0.00252906	0.00104598	0.000278309	0.00168681	1.17771	1.32274	1.7227	0.651962	0.224616	1.08449	15	35	67	17	6	41	0.338	0.366	0.435	0.218	0.088	0.319
P61158	Actin-related protein 3 OS=Homo sapiens OX=9606 GN=ACTR3 PE=1 SV=3	5	17	16	9	12	4	0.000208724	0.000946991	0.000429126	0.000349741	0.000503353	0.000106299	0.303167	1.79898	1.75423	0.845015	1.57632	0.633052	7	35	22	11	21	5	0.115	0.447	0.44	0.266	0.411	0.213
Q9P0M9	39S ribosomal protein L27, mitochondrial OS=Homo sapiens OX=9606 GN=MRPL27 PE=1 SV=1	3	7	3	7	0	7	0.000252645	0.00168118	0.000275452	0.000987782	0	0.000840625	0.61808	1.17771	0.499685	1.17771	0	0.923092	3	22	5	11	0	14	0.209	0.338	0.176	0.338	0	0.284
P27449	V-type proton ATPase 16 kDa proteolipid subunit OS=Homo sapiens OX=9606 GN=ATP6V0C PE=1 SV=1	5	2	2	0	0	2	0.00112576	0.000145933	0.000263013	0	0	0.000286665	2.42768	1.07014	0.306171	0	0	1.07014	14	2	5	0	0	5	0.535	0.316	0.116	0	0	0.316
P28070	Proteasome subunit beta type-4 OS=Homo sapiens OX=9606 GN=PSMB4 PE=1 SV=4	6	5	11	8	8	2	0.000566537	0.000642601	0.000802986	0.000906148	0.00060722	6.73228e-05	0.545254	0.545254	1.82488	1.26986	0.905461	0.210598	12	15	26	18	16	2	0.189	0.189	0.451	0.356	0.28	0.083
P50395	Rab GDP dissociation inhibitor beta OS=Homo sapiens OX=9606 GN=GDI2 PE=1 SV=2	0	5	37	10	13	3	0	0.000152491	0.00089779	0.000388252	0.000405268	5.99097e-05	0	0.309182	3.06443	0.823896	0.958845	0.282331	0	6	49	13	18	3	0	0.117	0.609	0.261	0.292	0.108
P11908	Ribose-phosphate pyrophosphokinase 2 OS=Homo sapiens OX=9606 GN=PRPS2 PE=1 SV=2	6	2	11	8	4	0	0.000313555	0.000248957	0.000384594	0.000835859	0.000157534	0	1.00447	0.129796	0.721869	1.04644	0.614359	0	8	7	15	20	5	0	0.302	0.053	0.236	0.311	0.208	0
P30504	HLA class I histocompatibility antigen, Cw-4 alpha chain OS=Homo sapiens OX=9606 GN=HLA-C PE=1 SV=1	0	3	21	0	5	5	0	9.27031e-05	0.00100247	0	0.000383245	0.000169962	0	0.230269	1.32274	0	0.468926	0.342765	0	3	45	0	14	7	0	0.09	0.366	0	0.167	0.128
O43684	Mitotic checkpoint protein BUB3 OS=Homo sapiens OX=9606 GN=BUB3 PE=1 SV=1	10	11	7	5	6	2	0.000911987	0.000586177	0.000198863	0.000202594	0.000244369	8.12799e-05	1.63633	1.72898	0.853532	0.86638	0.75388	0.62181	24	17	8	5	8	3	0.421	0.436	0.268	0.271	0.244	0.21
Q9NQ39	Putative 40S ribosomal protein S10-like OS=Homo sapiens OX=9606 GN=RPS10P5 PE=5 SV=1	5	4	6	7	4	0	0.000637354	0.00025704	0.000370609	0.000830635	0.000398488	0	0.499685	0.499685	0.499685	0.644372	0.462177	0	9	4	8	11	7	0	0.176	0.176	0.176	0.216	0.165	0
Q96AC1	Fermitin family homolog 2 OS=Homo sapiens OX=9606 GN=FERMT2 PE=1 SV=1	2	4	23	13	24	2	3.66583e-05	6.65281e-05	0.00041966	0.000351798	0.000854573	2.61371e-05	0.161449	0.216186	2.0903	1.01372	1.77332	0.122018	2	4	35	18	58	2	0.065	0.085	0.49	0.304	0.443	0.05
P30419	Glycylpeptide N-tetradecanoyltransferase 1 OS=Homo sapiens OX=9606 GN=NMT1 PE=1 SV=2	9	10	23	17	6	5	0.000276415	0.000319228	0.000953421	0.000723456	0.000181799	0.000125416	0.606941	0.659587	1.43781	0.97697	0.422329	0.244515	11	14	58	27	9	7	0.206	0.22	0.387	0.296	0.153	0.095
P05387	60S acidic ribosomal protein P2 OS=Homo sapiens OX=9606 GN=RPLP2 PE=1 SV=1	6	3	8	6	5	3	0.000975429	0.000295038	0.000708991	0.000924533	0.0011326	0.000309099	2.00608	2.74973	7.18465	0.97697	2.89942	1.13796	9	3	10	8	13	4	0.478	0.574	0.913	0.296	0.591	0.33
Q5VYK3	Proteasome adapter and scaffold protein ECM29 OS=Homo sapiens OX=9606 GN=ECPAS PE=1 SV=2	32	41	64	59	33	6	0.000398572	0.000435227	0.000481691	0.000849994	0.000238939	2.88995e-05	0.633052	0.729816	1.56448	1.09411	0.710015	0.122018	59	71	109	118	44	6	0.213	0.238	0.409	0.321	0.233	0.05
A5A3E0	POTE ankyrin domain family member F OS=Homo sapiens OX=9606 GN=POTEF PE=1 SV=2	8	22	28	16	18	11	0.00076522	0.00132561	0.00068261	0.00192862	0.000680369	0.00110773	0.114295	0.250259	0.336596	0.270574	0.336596	0.25603	66	126	90	156	73	134	0.047	0.097	0.126	0.104	0.126	0.099
P11142	Heat shock cognate 71 kDa protein OS=Homo sapiens OX=9606 GN=HSPA8 PE=1 SV=1	13	18	40	16	24	22	0.000520934	0.000787833	0.00103495	0.000884639	0.00164401	0.000825381	0.538155	0.749847	1.65461	0.465548	0.857804	0.995262	27	45	82	43	106	60	0.187	0.243	0.424	0.166	0.269	0.3
O43731	ER lumen protein-retaining receptor 3 OS=Homo sapiens OX=9606 GN=KDELR3 PE=2 SV=1	2	0	0	0	0	0	0.00081539	0	0	0	0	0	0.227439	0	0	0	0	0	14	0	0	0	0	0	0.089	0	0	0	0	0
P29401	Transketolase OS=Homo sapiens OX=9606 GN=TKT PE=1 SV=3	3	12	15	10	8	2	8.00245e-05	0.000871379	0.000235572	0.00034132	0.000273395	5.70569e-05	0.367729	0.990673	1.45471	0.967886	0.534617	0.216186	4	48	18	16	17	4	0.136	0.299	0.39	0.294	0.186	0.085
O75131	Copine-3 OS=Homo sapiens OX=9606 GN=CPNE3 PE=1 SV=1	4	16	9	4	12	2	0.00011605	0.000863503	0.000136649	0.000148493	0.000354494	4.96458e-05	0.342765	0.967886	0.702159	0.294196	0.967886	0.122018	5	41	9	6	19	3	0.128	0.294	0.231	0.112	0.294	0.05
P08559	Pyruvate dehydrogenase E1 component subunit alpha, somatic form, mitochondrial OS=Homo sapiens OX=9606 GN=PDHA1 PE=1 SV=3	6	20	14	6	17	12	0.000255668	0.00133397	0.000522654	0.000238541	0.000847773	0.000524082	0.690441	1.38232	1.67917	1.03236	1.76058	1.72898	8	46	25	7	33	23	0.228	0.377	0.428	0.308	0.441	0.436
Q13200	26S proteasome non-ATPase regulatory subunit 2 OS=Homo sapiens OX=9606 GN=PSMD2 PE=1 SV=3	28	19	44	37	29	11	0.000645154	0.00034876	0.000673463	0.000966025	0.000474474	0.000156592	1.208	0.606941	1.91743	1.85102	1.47742	0.330454	47	28	75	66	43	16	0.344	0.206	0.465	0.455	0.394	0.124
P62854	40S ribosomal protein S26 OS=Homo sapiens OX=9606 GN=RPS26 PE=1 SV=3	3	4	4	4	0	0	0.000650286	0.000393384	0.000283596	0.000808966	0	0	0.270574	0.584893	0.61808	0.97697	0	0	6	4	4	7	0	0	0.104	0.2	0.209	0.296	0	0
Q9NZ45	CDGSH iron-sulfur domain-containing protein 1 OS=Homo sapiens OX=9606 GN=CISD1 PE=1 SV=1	7	5	4	0	2	0	0.00080784	0.000628321	0.000377472	0	0.000278309	0	1.02302	1.02302	1.7227	0	0.667247	0	7	6	5	0	3	0	0.306	0.306	0.435	0	0.222	0
P30453	HLA class I histocompatibility antigen, A-34 alpha chain OS=Homo sapiens OX=9606 GN=HLA-A PE=1 SV=1	0	0	29	0	8	5	0	0	0.00131795	0	0.000796041	0.000511284	0	0	1.79898	0	0.927525	0.468926	0	0	59	0	29	21	0	0	0.447	0	0.285	0.167
P08133	Annexin A6 OS=Homo sapiens OX=9606 GN=ANXA6 PE=1 SV=3	10	18	0	0	25	0	0.000370396	0.000638591	0	0	0.000803912	0	0.485936	0.815516	0	0	1.23357	0	20	38	0	0	54	0	0.172	0.259	0	0	0.349	0
Q9BV40	Vesicle-associated membrane protein 8 OS=Homo sapiens OX=9606 GN=VAMP8 PE=1 SV=1	0	3	0	0	4	0	0	0.000339293	0	0	0.000801531	0	0	0.380384	0	0	0.659587	0	0	3	0	0	8	0	0	0.14	0	0	0.22	0
P62258	14-3-3 protein epsilon OS=Homo sapiens OX=9606 GN=YWHAE PE=1 SV=1	4	4	12	6	4	0	0.000195511	0.000310464	0.000799352	0.000677538	0.000628651	0	0.513561	0.599558	1.79898	0.815516	0.629296	0	4	7	25	13	16	0	0.18	0.204	0.447	0.259	0.212	0
P55795	Heterogeneous nuclear ribonucleoprotein H2 OS=Homo sapiens OX=9606 GN=HNRNPH2 PE=1 SV=1	14	10	11	13	10	10	0.00147123	0.00085642	0.000308703	0.00136158	0.000468601	0.000672928	1.32809	0.958845	1.50611	1.2856	0.967886	0.729816	53	34	17	46	21	34	0.367	0.292	0.399	0.359	0.294	0.238
P49721	Proteasome subunit beta type-2 OS=Homo sapiens OX=9606 GN=PSMB2 PE=1 SV=1	8	4	12	2	3	2	0.000930136	0.00045014	0.000770719	0.00013224	0.00069785	0.000132636	1.55859	0.442115	2.60579	0.148154	0.315225	0.61808	15	8	19	2	14	3	0.408	0.159	0.557	0.06	0.119	0.209
Q93096	Protein tyrosine phosphatase type IVA 1 OS=Homo sapiens OX=9606 GN=PTP4A1 PE=1 SV=2	2	6	5	3	2	2	0.00014409	0.000457621	0.000895459	0.000307287	0.000115828	0.000102735	0.412538	1.67917	1.54097	1.28034	0.725838	0.725838	2	7	19	4	2	2	0.15	0.428	0.405	0.358	0.237	0.237
P28074	Proteasome subunit beta type-5 OS=Homo sapiens OX=9606 GN=PSMB5 PE=1 SV=3	2	4	7	9	8	2	0.000142173	0.000215015	0.000248012	0.00085906	0.000609529	6.75788e-05	0.276439	0.524053	1.16272	1.5527	1.66686	0.169499	3	5	8	17	16	2	0.106	0.183	0.335	0.407	0.426	0.068
P30501	HLA class I histocompatibility antigen, Cw-2 alpha chain OS=Homo sapiens OX=9606 GN=HLA-C PE=1 SV=1	0	3	22	0	3	5	0	9.27031e-05	0.000957912	0	0.000164248	0.000169962	0	0.230269	1.04644	0	0.270574	0.342765	0	3	43	0	6	7	0	0.09	0.311	0	0.104	0.128
O14672	Disintegrin and metalloproteinase domain-containing protein 10 OS=Homo sapiens OX=9606 GN=ADAM10 PE=1 SV=1	4	7	16	6	10	5	6.66514e-05	0.00111888	0.000272507	0.000355352	0.000214313	0.000332654	0.104079	0.438799	0.8281	0.315225	0.603245	0.327394	4	74	25	20	16	28	0.043	0.158	0.262	0.119	0.205	0.123
Q12907	Vesicular integral-membrane protein VIP36 OS=Homo sapiens OX=9606 GN=LMAN2 PE=1 SV=1	15	4	6	6	5	7	0.00108533	0.00031769	0.000183222	0.000223991	0.000168862	0.000299549	1.8119	0.552387	0.909853	0.678804	0.667247	1.00909	31	10	8	6	6	12	0.449	0.191	0.281	0.225	0.222	0.303
P62140	Serine/threonine-protein phosphatase PP1-beta catalytic subunit OS=Homo sapiens OX=9606 GN=PPP1CB PE=1 SV=3	10	15	19	14	14	10	0.000381157	0.00069173	0.000598414	0.000812854	0.0011643	0.000380466	1.40991	1.89734	2.7325	1.73527	2.01995	1.44343	10	20	24	20	38	14	0.382	0.462	0.572	0.437	0.48	0.388
P20042	Eukaryotic translation initiation factor 2 subunit 2 OS=Homo sapiens OX=9606 GN=EIF2S2 PE=1 SV=2	12	9	24	4	13	3	0.000860864	0.000441523	0.000612117	0.000319283	0.000571662	8.00595e-05	1.18273	1.1677	2.28852	0.188502	1.61216	0.318257	23	13	25	8	19	3	0.339	0.336	0.517	0.075	0.417	0.12
P50579	Methionine aminopeptidase 2 OS=Homo sapiens OX=9606 GN=METAP2 PE=1 SV=1	15	5	10	9	12	4	0.000860473	0.000118303	0.000272917	0.00052827	0.000356329	9.29561e-05	1.20293	0.492794	0.603245	0.499685	1.15278	0.315225	33	5	16	19	17	5	0.343	0.174	0.205	0.176	0.333	0.119
P10301	Ras-related protein R-Ras OS=Homo sapiens OX=9606 GN=RRAS PE=1 SV=1	0	2	8	2	9	4	0	0.000103759	0.000523612	0.000243856	0.0010111	0.000244586	0	0.462177	1.75423	0.235947	1.18273	0.644372	0	2	14	4	22	6	0	0.165	0.44	0.092	0.339	0.216
O60716	Catenin delta-1 OS=Homo sapiens OX=9606 GN=CTNND1 PE=1 SV=1	13	19	54	46	30	39	0.000296144	0.000467346	0.00100233	0.00159262	0.000434714	0.000826234	0.428894	0.717908	2.49945	1.56448	1.02768	1.11836	23	40	119	116	42	90	0.155	0.235	0.544	0.409	0.307	0.326
Q99584	Protein S100-A13 OS=Homo sapiens OX=9606 GN=S100A13 PE=1 SV=1	2	2	0	0	2	0	0.000763091	0.000461624	0	0	0.000204472	0	0.324342	0.324342	0	0	0.674943	0	6	4	0	0	2	0	0.122	0.122	0	0	0.224	0
P38405	Guanine nucleotide-binding protein G(olf) subunit alpha OS=Homo sapiens OX=9606 GN=GNAL PE=1 SV=1	3	6	10	3	5	3	9.81403e-05	0.000593689	0.000877399	0.000174412	0.000368157	0.000116622	0.191242	0.191242	0.3122	0.191242	0.191242	0.191242	3	20	41	5	14	5	0.076	0.076	0.118	0.076	0.076	0.076
P24844	Myosin regulatory light polypeptide 9 OS=Homo sapiens OX=9606 GN=MYL9 PE=1 SV=4	0	0	5	0	3	0	0	0	0.000521438	0	0.00075726	0	0	0	1.0893	0	0.61808	0	0	0	11	0	13	0	0	0	0.32	0	0.209	0
P67936	Tropomyosin alpha-4 chain OS=Homo sapiens OX=9606 GN=TPM4 PE=1 SV=3	0	0	15	0	5	0	0	0	0.000756162	0	0.000242398	0	0	0	1.69774	0	0.606941	0	0	0	23	0	6	0	0	0	0.431	0	0.206	0
P30050	60S ribosomal protein L12 OS=Homo sapiens OX=9606 GN=RPL12 PE=1 SV=1	5	7	9	5	8	4	0.00113307	0.000959618	0.000889461	0.000966557	0.001093	0.000377008	0.606941	2.01301	2.50752	0.927525	1.54683	0.541701	15	14	18	12	18	7	0.206	0.479	0.545	0.285	0.406	0.188
P47897	Glutamine--tRNA ligase OS=Homo sapiens OX=9606 GN=QARS PE=1 SV=1	32	27	23	30	10	15	0.0008202	0.000846409	0.000315615	0.00102892	0.000168063	0.000275198	1.11349	1.39332	1.16272	1.15278	0.678804	0.725838	51	58	30	60	13	24	0.325	0.379	0.335	0.333	0.225	0.237
Q92504	Zinc transporter SLC39A7 OS=Homo sapiens OX=9606 GN=SLC39A7 PE=1 SV=2	6	0	0	0	0	4	0.000956711	0	0	0	0	0.000208428	0.577611	0	0	0	0	0.64059	36	0	0	0	0	11	0.198	0	0	0	0	0.215
P39748	Flap endonuclease 1 OS=Homo sapiens OX=9606 GN=FEN1 PE=1 SV=1	9	13	14	9	8	0	0.000524792	0.000744064	0.000386213	0.000524612	0.00034276	0	0.757924	1.09411	1.05589	0.545254	0.887991	0	16	25	18	15	13	0	0.245	0.321	0.313	0.189	0.276	0
Q6YHK3	CD109 antigen OS=Homo sapiens OX=9606 GN=CD109 PE=1 SV=2	0	0	93	4	0	53	0	0	0.00164761	4.59867e-05	0	0.000904035	0	0	1.94442	0.124605	0	1.13796	0	0	292	5	0	147	0	0	0.469	0.051	0	0.33
P27816	Microtubule-associated protein 4 OS=Homo sapiens OX=9606 GN=MAP4 PE=1 SV=3	7	11	64	21	21	0	0.000173109	0.000166898	0.000743148	0.000496074	0.000260915	0	0.315225	0.492794	3.12098	0.927525	1.08449	0	16	17	105	43	30	0	0.119	0.174	0.615	0.285	0.319	0
P61224	Ras-related protein Rap-1b OS=Homo sapiens OX=9606 GN=RAP1B PE=1 SV=1	3	4	16	5	11	8	0.000609643	0.000553196	0.00141798	0.000577833	0.00136129	0.000676155	0.690441	0.610646	2.72392	1.04174	2.00608	1.31206	9	9	32	8	25	14	0.228	0.207	0.571	0.31	0.478	0.364
P49591	Serine--tRNA ligase, cytoplasmic OS=Homo sapiens OX=9606 GN=SARS PE=1 SV=3	9	5	21	6	21	0	0.000339481	0.000220035	0.000507604	0.000155138	0.000740714	0	0.862087	0.644372	1.58226	0.496236	1.16272	0	14	10	32	6	38	0	0.27	0.216	0.412	0.175	0.335	0
P27348	14-3-3 protein theta OS=Homo sapiens OX=9606 GN=YWHAQ PE=1 SV=1	3	4	14	5	5	0	0.000152618	0.000184649	0.000732142	0.000325473	0.000245366	0	0.207814	0.428894	2.06196	0.614359	0.674943	0	3	4	22	6	6	0	0.082	0.155	0.486	0.208	0.224	0
Q9Y3I0	tRNA-splicing ligase RtcB homolog OS=Homo sapiens OX=9606 GN=RTCB PE=1 SV=1	15	11	8	5	8	8	0.00088851	0.000335934	0.000145308	0.000236854	0.000178559	0.000158375	1.53513	0.95434	0.674943	0.513561	1.06538	0.832314	36	15	9	9	9	9	0.404	0.291	0.224	0.18	0.315	0.263
P32004	Neural cell adhesion molecule L1 OS=Homo sapiens OX=9606 GN=L1CAM PE=1 SV=2	0	8	64	4	19	0	0	8.09769e-05	0.000726476	4.22917e-05	0.000191296	0	0	0.247383	1.54683	0.0864257	0.503142	0	0	9	112	4	24	0	0	0.096	0.406	0.036	0.177	0
Q9UL46	Proteasome activator complex subunit 2 OS=Homo sapiens OX=9606 GN=PSME2 PE=1 SV=4	0	3	7	7	5	0	0	0.000189285	0.000409375	0.000722896	0.000335368	0	0	0.361445	1.24388	0.905461	1.22331	0	0	4	12	13	8	0	0	0.134	0.351	0.28	0.347	0
Q9BPX5	Actin-related protein 2/3 complex subunit 5-like protein OS=Homo sapiens OX=9606 GN=ARPC5L PE=1 SV=1	0	0	6	2	6	0	0	0	0.000426321	0.000173728	0.00072033	0	0	0	1.82488	0.999862	2.75837	0	0	0	8	2	11	0	0	0	0.451	0.301	0.575	0
P17980	26S proteasome regulatory subunit 6A OS=Homo sapiens OX=9606 GN=PSMC3 PE=1 SV=3	7	10	21	18	18	3	0.000312305	0.000309151	0.000650043	0.000787117	0.000798792	8.09714e-05	0.577611	0.798871	1.96483	1.15278	1.73527	0.193988	11	12	35	26	35	4	0.198	0.255	0.472	0.333	0.437	0.077
Q02218	2-oxoglutarate dehydrogenase, mitochondrial OS=Homo sapiens OX=9606 GN=OGDH PE=1 SV=3	32	48	23	24	23	27	0.000694465	0.00123822	0.000239102	0.000428715	0.000313404	0.000521209	1.29087	1.62422	0.986095	0.815516	0.918669	1.25424	57	112	30	33	32	60	0.36	0.419	0.298	0.259	0.283	0.353
O14818	Proteasome subunit alpha type-7 OS=Homo sapiens OX=9606 GN=PSMA7 PE=1 SV=1	7	2	17	7	9	4	0.00075386	9.12079e-05	0.000756162	0.00085743	0.000403997	0.000143332	0.682674	0.462177	2.16228	0.8281	1.39332	0.238797	15	2	23	16	10	4	0.226	0.165	0.5	0.262	0.379	0.093
P60891	Ribose-phosphate pyrophosphokinase 1 OS=Homo sapiens OX=9606 GN=PRPS1 PE=1 SV=2	4	3	9	7	3	0	0.000235166	0.000284523	0.000282036	0.00071048	0.000126027	0	0.648162	0.216186	0.862087	0.905461	0.425608	0	6	8	11	17	4	0	0.217	0.085	0.27	0.28	0.154	0
O43854	EGF-like repeat and discoidin I-like domain-containing protein 3 OS=Homo sapiens OX=9606 GN=EDIL3 PE=1 SV=1	0	0	12	0	17	0	0	0	0.000305752	0	0.000709688	0	0	0	1.24905	0	1.30144	0	0	0	18	0	34	0	0	0	0.352	0	0.362	0
Q9UNX3	60S ribosomal protein L26-like 1 OS=Homo sapiens OX=9606 GN=RPL26L1 PE=1 SV=1	5	4	2	5	3	7	0.000773616	0.00124798	0.000224921	0.00100822	0.00138195	0.000674156	0.610646	0.442115	0.442115	0.713957	0.534617	0.713957	9	16	4	11	20	11	0.207	0.159	0.159	0.234	0.186	0.234
Q9H223	EH domain-containing protein 4 OS=Homo sapiens OX=9606 GN=EHD4 PE=1 SV=1	5	12	0	3	11	3	0.000322539	0.000773497	0	0.000565016	0.000370393	6.5705e-05	0.273503	0.674943	0	0.135011	1.06063	0.145513	14	37	0	23	20	4	0.105	0.224	0	0.055	0.314	0.059
Q9UHD8	Septin-9 OS=Homo sapiens OX=9606 GN=SEPT9 PE=1 SV=2	10	19	17	11	11	2	0.000340309	0.000752698	0.000292187	0.000317512	0.000324852	4.54946e-05	0.545254	1.06063	1.2751	0.648162	0.761976	0.235947	16	39	21	14	19	3	0.189	0.314	0.357	0.217	0.246	0.092
P09012	U1 small nuclear ribonucleoprotein A OS=Homo sapiens OX=9606 GN=SNRPA PE=1 SV=3	5	4	4	6	3	0	0.000707167	0.000401056	0.000115651	0.000659795	0.000142115	0	0.923092	0.923092	0.396368	1.05116	0.432188	0	16	10	4	14	4	0	0.284	0.284	0.145	0.312	0.156	0
P0CG38	POTE ankyrin domain family member I OS=Homo sapiens OX=9606 GN=POTEI PE=3 SV=1	8	20	23	15	14	9	0.00076522	0.00130457	0.000568842	0.00160718	0.000605808	0.000901061	0.114295	0.238797	0.264736	0.227439	0.135011	0.213389	66	124	75	130	65	109	0.047	0.093	0.102	0.089	0.055	0.084
P62333	26S proteasome regulatory subunit 10B OS=Homo sapiens OX=9606 GN=PSMC6 PE=1 SV=1	13	13	21	13	14	2	0.000768976	0.000639628	0.000565917	0.000819959	0.000592391	0.000114224	1.14783	1.53513	1.99226	1.15774	1.44343	0.124605	24	22	27	24	23	5	0.332	0.404	0.476	0.334	0.388	0.051
P09110	3-ketoacyl-CoA thiolase, peroxisomal OS=Homo sapiens OX=9606 GN=ACAA1 PE=1 SV=2	8	18	6	5	6	3	0.000323354	0.000826894	0.000173067	0.000188068	0.00018904	0.000125754	0.559552	1.63027	0.770109	0.527566	0.8281	0.306171	11	31	9	6	8	6	0.193	0.42	0.248	0.184	0.262	0.116
P20290	Transcription factor BTF3 OS=Homo sapiens OX=9606 GN=BTF3 PE=1 SV=1	5	3	5	3	6	2	0.000786552	0.00060392	0.000356216	0.000387092	0.000486366	8.62777e-05	1.18776	0.807174	1.85759	1.16272	1.16272	0.513561	13	11	9	6	10	2	0.34	0.257	0.456	0.335	0.335	0.18
Q00013	55 kDa erythrocyte membrane protein OS=Homo sapiens OX=9606 GN=MPP1 PE=1 SV=2	0	0	22	2	2	0	0	0	0.000699862	5.70393e-05	4.30006e-05	0	0	0	2.79315	0.224616	0.224616	0	0	0	40	2	2	0	0	0	0.579	0.088	0.088	0
P35613	Basigin OS=Homo sapiens OX=9606 GN=BSG PE=1 SV=2	5	11	17	6	15	18	0.000161868	0.000705025	0.000508264	0.000241639	0.00169154	0.00099253	0.465548	0.51008	1.29615	0.475707	1.42103	1.11349	5	24	24	7	65	43	0.166	0.179	0.361	0.169	0.384	0.325
P17096	High mobility group protein HMG-I/HMG-Y OS=Homo sapiens OX=9606 GN=HMGA1 PE=1 SV=3	4	3	2	0	0	0	0.000698906	0.000528494	0.0001524	0	0	0	1.12324	0.412538	0.412538	0	0	0	6	5	2	0	0	0	0.327	0.15	0.15	0	0	0
P04222	HLA class I histocompatibility antigen, Cw-3 alpha chain OS=Homo sapiens OX=9606 GN=HLA-C PE=1 SV=2	0	3	19	0	4	5	0	9.27031e-05	0.000868804	0	0.000273747	0.000169962	0	0.230269	1.19786	0	0.386756	0.342765	0	3	39	0	10	7	0	0.09	0.342	0	0.142	0.128
Q9BUF5	Tubulin beta-6 chain OS=Homo sapiens OX=9606 GN=TUBB6 PE=1 SV=1	9	11	15	9	11	6	0.000586861	0.000659314	0.00047531	0.000685367	0.000876112	0.000179326	0.745822	0.94536	1.2856	0.745822	1.39332	0.710015	21	26	26	23	39	9	0.242	0.289	0.359	0.242	0.379	0.233
O00231	26S proteasome non-ATPase regulatory subunit 11 OS=Homo sapiens OX=9606 GN=PSMD11 PE=1 SV=3	17	8	24	12	11	7	0.000886053	0.000321605	0.000579625	0.000629866	0.000403614	0.000189525	1.44906	0.419058	1.31739	0.840772	0.725838	0.425608	30	12	30	20	17	9	0.389	0.152	0.365	0.265	0.237	0.154
P30457	HLA class I histocompatibility antigen, A-66 alpha chain OS=Homo sapiens OX=9606 GN=HLA-A PE=1 SV=1	0	0	27	0	7	5	0	0	0.00120626	0	0.000603893	0.000511284	0	0	1.59418	0	0.786488	0.468926	0	0	54	0	22	21	0	0	0.414	0	0.252	0.167
P16190	HLA class I histocompatibility antigen, A-33 alpha chain OS=Homo sapiens OX=9606 GN=HLA-A PE=1 SV=3	0	0	26	0	7	5	0	0	0.00120626	0	0.000768591	0.000511284	0	0	1.32809	0	0.798871	0.468926	0	0	54	0	28	21	0	0	0.367	0	0.255	0.167
P62191	26S proteasome regulatory subunit 4 OS=Homo sapiens OX=9606 GN=PSMC1 PE=1 SV=1	15	9	15	14	11	4	0.000623191	0.000719713	0.000815339	0.000573893	0.000455415	0.000121181	1.36048	0.931968	1.40991	0.798871	0.931968	0.367729	22	28	44	19	20	6	0.373	0.286	0.382	0.255	0.286	0.136
Q9NRX2	39S ribosomal protein L17, mitochondrial OS=Homo sapiens OX=9606 GN=MRPL17 PE=1 SV=1	4	3	2	0	0	7	0.000997105	0.00109866	9.31817e-05	0	0	0.000406245	0.233105	0.233105	0.352073	0	0	1.00909	14	17	2	0	0	8	0.091	0.091	0.131	0	0	0.303
P25788	Proteasome subunit alpha type-3 OS=Homo sapiens OX=9606 GN=PSMA3 PE=1 SV=2	5	4	11	3	5	3	0.000244389	0.000399169	0.000831327	0.000573301	0.000353616	0.000139398	0.489361	0.241652	1.09894	0.333522	0.702159	0.30017	5	9	26	11	9	4	0.173	0.094	0.322	0.125	0.231	0.114
Q13308	Inactive tyrosine-protein kinase 7 OS=Homo sapiens OX=9606 GN=PTK7 PE=1 SV=2	0	0	19	32	16	22	0	0	0.00024384	0.000931554	0.000262183	0.000240852	0	0	0.81134	0.81134	0.64059	1.03704	0	0	32	75	28	29	0	0	0.258	0.258	0.215	0.309
P31949	Protein S100-A11 OS=Homo sapiens OX=9606 GN=S100A11 PE=1 SV=2	3	2	3	3	3	2	0.000593515	0.000753985	0.000465908	0.000759438	0.000858783	0.000169269	1.86418	1.01837	0.419058	1.86418	2.56451	1.5704	5	7	6	6	9	2	0.457	0.305	0.152	0.457	0.552	0.41
P50552	Vasodilator-stimulated phosphoprotein OS=Homo sapiens OX=9606 GN=VASP PE=1 SV=3	10	7	6	5	9	0	0.00068879	0.000267863	0.000150194	0.000349741	0.00034276	0	0.936422	0.377209	0.832314	0.396368	0.603245	0	21	9	7	10	13	0	0.287	0.139	0.263	0.145	0.205	0
Q9NR56	Muscleblind-like protein 1 OS=Homo sapiens OX=9606 GN=MBNL1 PE=1 SV=2	3	8	5	7	0	2	0.000289109	0.000641276	0.00010507	0.000753566	0	6.87109e-05	0.428894	0.990673	0.552387	0.606941	0	0.207814	9	22	5	22	0	3	0.155	0.299	0.191	0.206	0	0.082
P63010	AP-2 complex subunit beta OS=Homo sapiens OX=9606 GN=AP2B1 PE=1 SV=1	16	18	36	27	32	17	0.000438961	0.000410387	0.00065262	0.000836841	0.00101581	0.000331944	0.840772	0.706082	1.2856	1.05589	1.208	0.737801	33	34	75	59	95	35	0.265	0.232	0.359	0.313	0.344	0.24
O75390	Citrate synthase, mitochondrial OS=Homo sapiens OX=9606 GN=CS PE=1 SV=2	15	14	27	9	6	13	0.0010966	0.00109215	0.000734855	0.000484834	0.000150502	0.000419539	1.49459	1.37684	1.51768	0.520548	0.606941	1.51768	41	45	42	17	7	22	0.397	0.376	0.401	0.182	0.206	0.401
Q8N163	Cell cycle and apoptosis regulator protein 2 OS=Homo sapiens OX=9606 GN=CCAR2 PE=1 SV=2	16	19	12	18	10	5	0.00033759	0.000428865	0.000114837	0.000734343	0.000162824	5.77678e-05	0.506607	0.485936	0.566751	0.44544	0.489361	0.216186	25	35	13	51	15	6	0.178	0.172	0.195	0.16	0.173	0.085
A6NIZ1	Ras-related protein Rap-1b-like protein OS=Homo sapiens OX=9606 PE=2 SV=1	3	3	14	5	10	6	0.000609643	0.000491729	0.00124073	0.000577833	0.00125239	0.000579561	0.690441	0.402814	2.2434	1.04174	1.97167	0.990673	9	8	28	8	23	12	0.228	0.147	0.511	0.31	0.473	0.299
P30450	HLA class I histocompatibility antigen, A-26 alpha chain OS=Homo sapiens OX=9606 GN=HLA-A PE=1 SV=2	0	0	26	0	7	5	0	0	0.00118392	0	0.000603893	0.000511284	0	0	1.48313	0	0.786488	0.468926	0	0	53	0	22	21	0	0	0.395	0	0.252	0.167
P18462	HLA class I histocompatibility antigen, A-25 alpha chain OS=Homo sapiens OX=9606 GN=HLA-A PE=1 SV=1	0	0	26	0	7	5	0	0	0.00118392	0	0.000603893	0.000511284	0	0	1.48313	0	0.786488	0.468926	0	0	53	0	22	21	0	0	0.395	0	0.252	0.167
Q8IY67	Ribonucleoprotein PTB-binding 1 OS=Homo sapiens OX=9606 GN=RAVER1 PE=1 SV=1	9	3	8	14	10	2	0.00039078	7.4652e-05	0.000188362	0.000701791	0.000231465	2.93287e-05	1.21309	0.227439	0.749847	1.5293	0.972423	0.241652	19	4	14	32	14	2	0.345	0.089	0.243	0.403	0.295	0.094
Q9Y490	Talin-1 OS=Homo sapiens OX=9606 GN=TLN1 PE=1 SV=3	11	11	81	44	79	2	5.39559e-05	6.67637e-05	0.000426762	0.000407963	0.000674251	6.99457e-06	0.172195	0.196741	1.49459	0.819701	1.47172	0.0495424	11	15	133	78	171	2	0.069	0.078	0.397	0.26	0.393	0.021
Q9H4B7	Tubulin beta-1 chain OS=Homo sapiens OX=9606 GN=TUBB1 PE=1 SV=1	2	2	5	0	4	0	5.52719e-05	7.52313e-05	0.000253099	0	0.000666461	0	0.119438	0.119438	0.207814	0	0.153453	0	2	3	14	0	30	0	0.049	0.049	0.082	0	0.062	0
P41091	Eukaryotic translation initiation factor 2 subunit 3 OS=Homo sapiens OX=9606 GN=EIF2S3 PE=1 SV=3	17	19	17	13	8	6	0.000739379	0.000766765	0.000414579	0.000816557	0.00021227	0.00015062	0.905461	1.16272	1.46604	0.761976	0.462177	0.485936	28	32	24	29	10	8	0.28	0.335	0.392	0.246	0.165	0.172
P60033	CD81 antigen OS=Homo sapiens OX=9606 GN=CD81 PE=1 SV=1	0	3	4	3	3	3	0	0.000191691	0.000241838	0.000563143	0.000891533	0.000225931	0	0.462177	0.778279	0.520548	0.462177	0.462177	0	4	7	10	21	6	0	0.165	0.25	0.182	0.165	0.165
P84077	ADP-ribosylation factor 1 OS=Homo sapiens OX=9606 GN=ARF1 PE=1 SV=2	2	3	12	3	5	2	0.000344304	0.000312425	0.000810835	0.000293705	0.000664252	0.000147292	0.374042	0.374042	3.05509	0.64059	1.31739	0.374042	5	5	18	4	12	3	0.138	0.138	0.608	0.215	0.365	0.138
Q8WUD1	Ras-related protein Rab-2B OS=Homo sapiens OX=9606 GN=RAB2B PE=1 SV=1	6	4	11	4	4	7	0.000865543	0.00136136	0.00101917	0.000492228	0.000231924	0.000699409	0.563148	0.51705	1.66686	0.333522	0.721869	0.757924	15	26	27	8	5	17	0.194	0.181	0.426	0.125	0.236	0.245
P62834	Ras-related protein Rap-1A OS=Homo sapiens OX=9606 GN=RAP1A PE=1 SV=1	3	6	14	5	9	7	0.000609643	0.000737594	0.00124073	0.000577833	0.00114349	0.000579561	0.690441	0.940886	2.72392	1.04174	1.97167	1.68534	9	12	28	8	21	12	0.228	0.288	0.571	0.31	0.473	0.429
Q16698	2,4-dienoyl-CoA reductase, mitochondrial OS=Homo sapiens OX=9606 GN=DECR1 PE=1 SV=1	4	13	8	3	3	7	0.000260438	0.000979055	0.000219046	0.000158689	8.97236e-05	0.000318326	0.595879	1.58226	0.573983	0.315225	0.409289	0.883649	7	29	9	4	3	12	0.203	0.412	0.197	0.119	0.149	0.275
P10620	Microsomal glutathione S-transferase 1 OS=Homo sapiens OX=9606 GN=MGST1 PE=1 SV=1	10	7	0	4	3	7	0.00289482	0.00182416	0	0.00145763	0.000193919	0.00223598	3.54988	1.58821	0	0.51705	0.472312	2.0903	36	25	0	17	3	39	0.658	0.413	0	0.181	0.168	0.49
O95758	Polypyrimidine tract-binding protein 3 OS=Homo sapiens OX=9606 GN=PTBP3 PE=1 SV=2	10	10	8	17	9	7	0.000383849	0.000409775	0.000147706	0.000818597	0.000235958	0.000160989	0.853532	0.671091	0.629296	1.05116	0.541701	0.648162	17	20	10	34	13	10	0.268	0.223	0.212	0.312	0.188	0.217
Q9ULV4	Coronin-1C OS=Homo sapiens OX=9606 GN=CORO1C PE=1 SV=1	3	3	15	10	24	14	0.00010518	7.15809e-05	0.000326824	0.00033646	0.00116256	0.000506199	0.282331	0.111732	1.2182	0.674943	1.30675	1.02302	4	3	19	12	55	27	0.108	0.046	0.346	0.224	0.363	0.306
Q96I36	Cytochrome c oxidase assembly protein COX14 OS=Homo sapiens OX=9606 GN=COX14 PE=1 SV=1	3	0	0	0	0	0	0.00065599	0	0	0	0	0	0.380384	0	0	0	0	0	3	0	0	0	0	0	0.14	0	0	0	0	0
P00533	Epidermal growth factor receptor OS=Homo sapiens OX=9606 GN=EGFR PE=1 SV=2	0	15	9	17	37	8	0	0.000205632	7.41218e-05	0.000296557	0.000728664	7.3443e-05	0	0.355189	0.250259	0.51008	1.11836	0.261828	0	22	11	27	88	10	0	0.132	0.097	0.179	0.326	0.101
Q5JNZ5	Putative 40S ribosomal protein S26-like 1 OS=Homo sapiens OX=9606 GN=RPS26P11 PE=5 SV=1	3	4	2	2	0	0	0.000650286	0.000393384	0.000141798	0.0003467	0	0	0.270574	0.584893	0.196741	0.462177	0	0	6	4	2	3	0	0	0.104	0.2	0.078	0.165	0	0
P30530	Tyrosine-protein kinase receptor UFO OS=Homo sapiens OX=9606 GN=AXL PE=1 SV=4	0	0	0	0	25	0	0	0	0	0	0.000650011	0	0	0	0	0	1.42103	0	0	0	0	0	58	0	0	0	0	0	0.384	0
Q16563	Synaptophysin-like protein 1 OS=Homo sapiens OX=9606 GN=SYPL1 PE=1 SV=1	4	4	8	2	4	4	0.000481228	0.000349337	0.000787007	0.000102627	0.000232103	0.000137245	0.164126	0.438799	0.749847	0.153453	0.573983	0.282331	10	8	25	2	6	4	0.066	0.158	0.243	0.062	0.197	0.108
A0A0B4J2A2	Peptidyl-prolyl cis-trans isomerase A-like 4C OS=Homo sapiens OX=9606 GN=PPIAL4C PE=2 SV=1	0	0	8	0	4	0	0	0	0.000646306	0	0.000427646	0	0	0	0.729816	0	0.524053	0	0	0	13	0	7	0	0	0	0.238	0	0.183	0
Q99439	Calponin-2 OS=Homo sapiens OX=9606 GN=CNN2 PE=1 SV=4	2	2	0	4	3	4	8.0672e-05	0.000146405	0	0.000817194	0.000162122	0.000172555	0.309182	0.309182	0	0.485936	0.279381	0.51705	2	4	0	19	5	6	0.117	0.117	0	0.172	0.107	0.181
Q3ZCM7	Tubulin beta-8 chain OS=Homo sapiens OX=9606 GN=TUBB8 PE=1 SV=2	5	7	14	3	7	3	0.000393003	0.000560394	0.000422361	0.000448992	0.000744665	0.000100074	0.137627	0.276439	0.972423	0.137627	0.482518	0.137627	14	22	23	15	33	5	0.056	0.106	0.295	0.056	0.171	0.056
A6NNZ2	Tubulin beta-8 chain-like protein LOC260334 OS=Homo sapiens OX=9606 PE=1 SV=1	5	7	13	3	7	3	0.000393003	0.000560394	0.000403997	0.000448992	0.000744665	0.000100074	0.137627	0.276439	0.823896	0.137627	0.482518	0.137627	14	22	22	15	33	5	0.056	0.106	0.261	0.056	0.171	0.056
Q9Y5V0	Zinc finger protein 706 OS=Homo sapiens OX=9606 GN=ZNF706 PE=1 SV=1	0	0	3	0	0	0	0	0	0.000643689	0	0	0	0	0	1.00909	0	0	0	0	0	6	0	0	0	0	0	0.303	0	0	0
Q96A22	Uncharacterized protein C11orf52 OS=Homo sapiens OX=9606 GN=C11orf52 PE=1 SV=2	0	4	0	0	0	0	0	0.000643646	0	0	0	0	0	0.721869	0	0	0	0	0	7	0	0	0	0	0	0.236	0	0	0	0
Q13405	39S ribosomal protein L49, mitochondrial OS=Homo sapiens OX=9606 GN=MRPL49 PE=1 SV=1	2	5	5	2	3	2	0.000150166	0.000749443	0.000245584	0.000240184	0.000181069	0.000107068	0.415794	0.415794	1.32809	0.213389	0.30017	0.213389	2	11	5	3	3	2	0.151	0.151	0.367	0.084	0.114	0.084
Q8NHW5	60S acidic ribosomal protein P0-like OS=Homo sapiens OX=9606 GN=RPLP0P6 PE=5 SV=1	4	5	15	4	9	6	0.00145477	0.000463808	0.000462969	0.000838496	0.000505698	0.00081297	0.458814	0.555966	1.46037	0.479108	0.815516	0.86638	37	13	18	20	16	29	0.164	0.192	0.391	0.17	0.259	0.271
O15145	Actin-related protein 2/3 complex subunit 3 OS=Homo sapiens OX=9606 GN=ARPC3 PE=1 SV=3	0	0	9	6	7	0	0	0	0.000641278	0.000447983	0.000562873	0	0	0	1.67301	0.909853	1.60615	0	0	0	14	6	10	0	0	0	0.427	0.281	0.416	0
P62899	60S ribosomal protein L31 OS=Homo sapiens OX=9606 GN=RPL31 PE=1 SV=1	3	3	4	3	3	3	0.000398842	0.000361913	0.000260909	0.00085057	0.000320612	0.000213279	0.472312	0.644372	1.05116	0.472312	0.499685	0.770109	4	4	4	8	4	3	0.168	0.216	0.312	0.168	0.176	0.248
A0A0U1RRL7	Protein MMP24OS OS=Homo sapiens OX=9606 GN=MMP24OS PE=1 SV=1	0	2	0	0	0	0	0	0.000637171	0	0	0	0	0	4.57186	0	0	0	0	0	4	0	0	0	0	0	0.746	0	0	0	0
P17931	Galectin-3 OS=Homo sapiens OX=9606 GN=LGALS3 PE=1 SV=5	4	0	0	9	9	5	0.000249276	0	0	0.000956892	0.000480918	0.000319918	0.44544	0	0	0.870682	0.737801	0.629296	5	0	0	18	12	9	0.16	0	0	0.272	0.24	0.212
P46063	ATP-dependent DNA helicase Q1 OS=Homo sapiens OX=9606 GN=RECQL PE=1 SV=3	7	9	33	19	4	7	0.000153637	0.000278823	0.000552773	0.000757683	7.7189e-05	0.000123235	0.399587	0.406048	1.44343	0.721869	0.309182	0.34586	8	16	44	37	5	9	0.146	0.148	0.388	0.236	0.117	0.129
P84085	ADP-ribosylation factor 5 OS=Homo sapiens OX=9606 GN=ARF5 PE=1 SV=2	0	2	8	2	3	0	0	0.000125664	0.000634153	0.000221503	0.000556618	0	0	0.258925	1.81838	0.506607	0.506607	0	0	2	14	3	10	0	0	0.1	0.45	0.178	0.178	0
P18085	ADP-ribosylation factor 4 OS=Homo sapiens OX=9606 GN=ARF4 PE=1 SV=3	2	3	8	2	3	0	0.00020773	0.000188496	0.000634153	0.000221503	0.000556618	0	0.584893	0.584893	1.93089	0.506607	0.506607	0	3	3	14	3	10	0	0.2	0.2	0.467	0.178	0.178	0
P16189	HLA class I histocompatibility antigen, A-31 alpha chain OS=Homo sapiens OX=9606 GN=HLA-A PE=1 SV=2	0	0	24	0	6	4	0	0	0.0011169	0	0.000603893	0.000486937	0	0	1.2856	0	0.644372	0.34586	0	0	50	0	22	20	0	0	0.359	0	0.216	0.129
Q9H0U6	39S ribosomal protein L18, mitochondrial OS=Homo sapiens OX=9606 GN=MRPL18 PE=1 SV=1	3	2	2	0	2	0	0.000484704	0.000628321	9.05933e-05	0	0.000111324	0	0.432188	0.210598	0.584893	0	0.210598	0	7	10	2	0	2	0	0.156	0.083	0.2	0	0.083	0
P13591	Neural cell adhesion molecule 1 OS=Homo sapiens OX=9606 GN=NCAM1 PE=1 SV=3	0	0	45	4	0	0	0	0	0.000627184	6.19588e-05	0	0	0	0	1.86418	0.174898	0	0	0	0	66	4	0	0	0	0	0.457	0.07	0	0
Q06210	Glutamine--fructose-6-phosphate aminotransferase [isomerizing] 1 OS=Homo sapiens OX=9606 GN=GFPT1 PE=1 SV=3	24	3	3	12	8	0	0.000624082	4.85398e-05	4.66575e-05	0.000399275	0.000129002	0	1.06538	0.1324	0.16681	0.573983	0.422329	0	35	3	4	21	9	0	0.315	0.054	0.067	0.197	0.153	0
Q8TCZ2	CD99 antigen-like protein 2 OS=Homo sapiens OX=9606 GN=CD99L2 PE=1 SV=1	0	2	14	0	3	0	0	0.000129501	0.000622397	0	0.000229446	0	0	0.324342	2.16228	0	0.396368	0	0	3	20	0	6	0	0	0.122	0.5	0	0.145	0
Q16527	Cysteine and glycine-rich protein 2 OS=Homo sapiens OX=9606 GN=CSRP2 PE=1 SV=3	0	0	7	7	3	0	0	0	0.000295719	0.000619749	0.000363388	0	0	0	0.794734	0.774189	0.428894	0	0	0	7	9	7	0	0	0	0.254	0.249	0.155	0
P05386	60S acidic ribosomal protein P1 OS=Homo sapiens OX=9606 GN=RPLP1 PE=1 SV=1	6	3	7	5	3	3	0.00109332	0.000496043	0.000786731	0.00128238	0.00131831	0.000701574	1.79898	2.63915	3.64515	0.986095	0.794734	2.03389	10	5	11	11	15	9	0.447	0.561	0.667	0.298	0.254	0.482
O14786	Neuropilin-1 OS=Homo sapiens OX=9606 GN=NRP1 PE=1 SV=3	0	0	38	5	22	2	0	0	0.000644851	7.19944e-05	0.000379924	2.88839e-05	0	0	1.65461	0.191242	0.892344	0.1324	0	0	73	5	35	3	0	0	0.424	0.076	0.277	0.054
P54619	5'-AMP-activated protein kinase subunit gamma-1 OS=Homo sapiens OX=9606 GN=PRKAG1 PE=1 SV=1	0	2	13	0	2	0	0	6.8337e-05	0.000615815	0	6.05386e-05	0	0	0.233105	1.59418	0	0.396368	0	0	2	25	0	2	0	0	0.091	0.414	0	0.145	0
Q9Y2J2	Band 4.1-like protein 3 OS=Homo sapiens OX=9606 GN=EPB41L3 PE=1 SV=2	0	6	51	6	2	0	0	0.000104046	0.000615068	8.55852e-05	3.68689e-05	0	0	0.0839269	1.51768	0.193988	0.0471286	0	0	10	82	7	4	0	0	0.035	0.401	0.077	0.02	0
Q7L2H7	Eukaryotic translation initiation factor 3 subunit M OS=Homo sapiens OX=9606 GN=EIF3M PE=1 SV=1	7	7	4	14	0	9	0.000533211	0.000362881	0.000109003	0.000923915	0	0.000308893	1.28034	0.761976	0.288249	1.99226	0	1.00447	16	12	5	26	0	13	0.358	0.246	0.11	0.476	0	0.302
P16070	CD44 antigen OS=Homo sapiens OX=9606 GN=CD44 PE=1 SV=3	0	0	23	5	15	7	0	0	0.000912037	0.000232847	0.000864184	0.000299414	0	0	0.815516	0.104079	0.412538	0.101539	0	0	83	13	64	25	0	0	0.259	0.043	0.15	0.042
O14880	Microsomal glutathione S-transferase 3 OS=Homo sapiens OX=9606 GN=MGST3 PE=1 SV=1	6	3	5	3	0	5	0.00131198	0.000520845	0.000482767	0.000349741	0	0.000701574	2.25837	0.807174	1.09894	0.832314	0	1.1677	16	7	9	4	0	12	0.513	0.257	0.322	0.263	0	0.336
Q9NZN3	EH domain-containing protein 3 OS=Homo sapiens OX=9606 GN=EHD3 PE=1 SV=2	12	19	5	8	7	4	0.000302859	0.000676473	7.62e-05	0.000223573	0.000149819	6.64419e-05	0.949845	0.741807	0.235947	0.288249	0.3122	0.193988	13	32	5	9	8	4	0.29	0.241	0.092	0.11	0.118	0.077
Q99536	Synaptic vesicle membrane protein VAT-1 homolog OS=Homo sapiens OX=9606 GN=VAT1 PE=1 SV=2	3	0	14	9	13	0	0.000126858	0	0.000373438	0.00060871	0.000484385	0	0.462177	0	0.949845	0.766038	1.24388	0	4	0	18	18	19	0	0.165	0	0.29	0.247	0.351	0
P16435	NADPH--cytochrome P450 reductase OS=Homo sapiens OX=9606 GN=POR PE=1 SV=2	6	12	5	9	7	10	0.000184104	0.000818581	6.02171e-05	0.000255203	0.000162792	0.000210023	0.330454	0.599558	0.193988	0.448772	0.462177	0.552387	10	49	5	13	11	16	0.124	0.204	0.077	0.161	0.165	0.191
Q6IAA8	Ragulator complex protein LAMTOR1 OS=Homo sapiens OX=9606 GN=LAMTOR1 PE=1 SV=2	5	11	7	5	12	9	0.00092898	0.00154544	0.000557064	0.000825476	0.00124461	0.000938337	1.5704	3.68813	2.00608	1.32274	3.23643	3.68813	12	22	11	10	20	17	0.41	0.671	0.478	0.366	0.627	0.671
P0DMV9	Heat shock 70 kDa protein 1B OS=Homo sapiens OX=9606 GN=HSPA1B PE=1 SV=1	6	14	38	10	21	12	0.000252776	0.000405811	0.000763188	0.000373203	0.000828415	0.000221819	0.282331	0.794734	1.99916	0.402814	1.48313	0.949845	13	23	60	18	53	16	0.108	0.254	0.477	0.147	0.395	0.29
P0DMV8	Heat shock 70 kDa protein 1A OS=Homo sapiens OX=9606 GN=HSPA1A PE=1 SV=1	6	14	38	10	21	12	0.000252776	0.000405811	0.000763188	0.000373203	0.000828415	0.000221819	0.282331	0.794734	1.99916	0.402814	1.48313	0.949845	13	23	60	18	53	16	0.108	0.254	0.477	0.147	0.395	0.29
Q15056	Eukaryotic translation initiation factor 4H OS=Homo sapiens OX=9606 GN=EIF4H PE=1 SV=5	0	0	3	4	4	0	0	0	9.86298e-05	0.000428715	0.000605996	0	0	0	0.592209	0.489361	0.592209	0	0	0	3	8	15	0	0	0	0.202	0.173	0.202	0
P30459	HLA class I histocompatibility antigen, A-74 alpha chain OS=Homo sapiens OX=9606 GN=HLA-A PE=1 SV=1	0	0	24	0	6	5	0	0	0.0011169	0	0.000603893	0.000511284	0	0	1.37137	0	0.644372	0.442115	0	0	50	0	22	21	0	0	0.375	0	0.216	0.159
O43852	Calumenin OS=Homo sapiens OX=9606 GN=CALU PE=1 SV=2	7	6	18	4	11	5	0.000712218	0.000753985	0.000802398	0.000168764	0.000540715	0.00019748	1.2182	0.75388	2.69828	0.706082	1.90402	0.887991	18	21	31	4	17	7	0.346	0.244	0.568	0.232	0.463	0.276
P26196	Probable ATP-dependent RNA helicase DDX6 OS=Homo sapiens OX=9606 GN=DDX6 PE=1 SV=2	17	5	14	11	11	5	0.000696735	0.000140494	0.000320734	0.000385222	0.000269666	9.19939e-05	0.940886	0.402814	1.04644	0.761976	1.11349	0.306171	27	6	19	14	13	5	0.288	0.147	0.311	0.246	0.325	0.116
O14910	Protein lin-7 homolog A OS=Homo sapiens OX=9606 GN=LIN7A PE=1 SV=2	3	6	4	5	4	2	0.000160478	0.000679557	0.00045491	0.000570393	0.000172002	7.62799e-05	0.428894	0.428894	0.513561	0.428894	0.34586	0.499685	3	14	13	10	4	2	0.155	0.155	0.18	0.155	0.129	0.176
P41567	Eukaryotic translation initiation factor 1 OS=Homo sapiens OX=9606 GN=EIF1 PE=1 SV=1	0	4	3	0	5	0	0	0.000600519	0.000577231	0	0.000531989	0	0	0.840772	1.40436	0	2.6141	0	0	6	8	0	6	0	0	0.265	0.381	0	0.558	0
Q2VIR3	Eukaryotic translation initiation factor 2 subunit 3B OS=Homo sapiens OX=9606 GN=EIF2S3B PE=2 SV=2	14	14	15	12	6	5	0.000554534	0.000599035	0.000380031	0.000732085	0.000169816	0.000131793	0.702159	0.75388	1.18273	0.686553	0.367729	0.422329	21	25	22	26	8	7	0.231	0.244	0.339	0.227	0.136	0.153
Q14444	Caprin-1 OS=Homo sapiens OX=9606 GN=CAPRIN1 PE=1 SV=2	4	7	9	19	5	0	0.000105477	0.000175469	0.000126498	0.000599838	8.47881e-05	0	0.374042	0.86638	0.629296	1.77332	0.336596	0	6	11	11	32	6	0	0.138	0.271	0.212	0.443	0.126	0
P52815	39S ribosomal protein L12, mitochondrial OS=Homo sapiens OX=9606 GN=MRPL12 PE=1 SV=2	5	6	4	5	4	3	0.00044064	0.000913921	0.000164715	0.000604098	0.000404813	0.000314173	1.77971	1.0797	0.725838	0.648162	1.22843	0.648162	7	16	4	9	8	7	0.444	0.318	0.237	0.217	0.348	0.217
P55036	26S proteasome non-ATPase regulatory subunit 4 OS=Homo sapiens OX=9606 GN=PSMD4 PE=1 SV=1	3	0	13	8	5	0	9.91816e-05	0	0.000324406	0.000599291	0.000159456	0	0.276439	0	2.05492	1.36592	0.485936	0	3	0	15	17	6	0	0.106	0	0.485	0.374	0.172	0
Q9NQC3	Reticulon-4 OS=Homo sapiens OX=9606 GN=RTN4 PE=1 SV=2	8	5	18	12	26	8	0.000292774	0.000142321	0.000389885	0.0010146	0.000832126	0.000417492	0.233105	0.161449	0.448772	0.330454	0.896706	0.145513	28	15	57	91	99	56	0.091	0.065	0.161	0.124	0.278	0.059
P42677	40S ribosomal protein S27 OS=Homo sapiens OX=9606 GN=RPS27 PE=1 SV=3	0	2	3	0	2	0	0	0.00026928	0.000291193	0	0.000596377	0	0	0.986095	0.729816	0	0.352073	0	0	2	3	0	5	0	0	0.298	0.238	0	0.131	0
P46940	Ras GTPase-activating-like protein IQGAP1 OS=Homo sapiens OX=9606 GN=IQGAP1 PE=1 SV=1	38	50	77	40	73	60	0.000466359	0.000812229	0.000619993	0.000497278	0.00133024	0.00073474	0.862087	1.44906	2.03389	1.00447	1.88403	1.77971	62	119	126	62	220	137	0.27	0.389	0.482	0.302	0.46	0.444
Q04941	Proteolipid protein 2 OS=Homo sapiens OX=9606 GN=PLP2 PE=1 SV=1	0	0	5	0	3	0	0	0	0.000536408	0	0.000593238	0	0	0	0.862087	0	0.527566	0	0	0	10	0	9	0	0	0	0.27	0	0.184	0
Q09160	HLA class I histocompatibility antigen, A-80 alpha chain OS=Homo sapiens OX=9606 GN=HLA-A PE=1 SV=1	0	2	21	0	7	6	0	6.19714e-05	0.000737156	0	0.000933289	0.000340856	0	0.114295	1.11836	0	0.527566	0.468926	0	2	33	0	34	14	0	0.047	0.326	0	0.184	0.167
O60637	Tetraspanin-3 OS=Homo sapiens OX=9606 GN=TSPAN3 PE=2 SV=1	3	0	0	0	0	0	0.000591169	0	0	0	0	0	0.479108	0	0	0	0	0	12	0	0	0	0	0	0.17	0	0	0	0	0
P14923	Junction plakoglobin OS=Homo sapiens OX=9606 GN=JUP PE=1 SV=3	9	20	11	39	19	38	0.000200759	0.000576875	0.000251716	0.00178391	0.000470697	0.00119283	0.367729	1.01837	0.358313	2.17687	0.86638	2.41193	12	38	23	100	35	100	0.136	0.305	0.133	0.502	0.271	0.533
Q13501	Sequestosome-1 OS=Homo sapiens OX=9606 GN=SQSTM1 PE=1 SV=1	3	3	7	3	13	6	0.000169961	0.000102816	0.000166774	9.06147e-05	0.000751435	0.000161575	0.306171	0.327394	1.1677	0.174898	1.76058	0.636817	6	4	9	3	33	8	0.116	0.123	0.336	0.07	0.441	0.214
P84098	60S ribosomal protein L19 OS=Homo sapiens OX=9606 GN=RPL19 PE=1 SV=1	4	8	3	3	0	7	0.000508727	0.00126946	0.000291193	0.000610263	0	0.000680097	0.2218	0.438799	0.438799	0.2218	0	0.65577	8	22	7	9	0	15	0.087	0.158	0.158	0.087	0	0.219
P55209	Nucleosome assembly protein 1-like 1 OS=Homo sapiens OX=9606 GN=NAP1L1 PE=1 SV=1	0	2	7	0	13	0	0	5.78505e-05	0.000145969	0	0.000589361	0	0	0.119438	0.86638	0	1.66073	0	0	2	7	0	23	0	0	0.049	0.271	0	0.425	0
Q15041	ADP-ribosylation factor-like protein 6-interacting protein 1 OS=Homo sapiens OX=9606 GN=ARL6IP1 PE=1 SV=2	0	4	6	4	2	0	0	0.000334279	0.000481974	0.000589219	9.87107e-05	0	0	0.538155	0.648162	0.803018	0.538155	0	0	6	12	9	2	0	0	0.187	0.217	0.256	0.187	0
P36578	60S ribosomal protein L4 OS=Homo sapiens OX=9606 GN=RPL4 PE=1 SV=5	18	12	22	14	14	18	0.00110919	0.000688652	0.000534649	0.00105823	0.000492744	0.000520293	0.725838	0.887991	1.09411	0.761976	0.909853	1.08449	38	26	28	34	21	25	0.237	0.276	0.321	0.246	0.281	0.319
Q58FF7	Putative heat shock protein HSP 90-beta-3 OS=Homo sapiens OX=9606 GN=HSP90AB3P PE=5 SV=1	3	5	13	0	9	3	8.35097e-05	0.000719885	0.000423376	0	0.000419562	0.000133969	0.0889301	0.0889301	0.552387	0	0.402814	0.0889301	4	38	31	0	25	9	0.037	0.037	0.191	0	0.147	0.037
Q05655	Protein kinase C delta type OS=Homo sapiens OX=9606 GN=PRKCD PE=1 SV=2	5	20	7	7	4	0	9.2188e-05	0.000585565	9.64899e-05	0.00017694	7.4106e-05	0	0.273503	1.00909	0.309182	0.399587	0.16681	0	5	35	8	9	5	0	0.105	0.303	0.117	0.146	0.067	0
P30512	HLA class I histocompatibility antigen, A-29 alpha chain OS=Homo sapiens OX=9606 GN=HLA-A PE=1 SV=2	0	0	22	0	7	4	0	0	0.00107223	0	0.000658792	0.000486937	0	0	1.19786	0	0.766038	0.34586	0	0	48	0	24	20	0	0	0.342	0	0.247	0.129
Q15717	ELAV-like protein 1 OS=Homo sapiens OX=9606 GN=ELAVL1 PE=1 SV=2	8	9	16	14	7	12	0.000841117	0.00145709	0.000500208	0.00105995	0.000614671	0.000872305	0.901078	0.874995	1.36592	0.849269	0.686553	1.22331	22	42	20	26	20	32	0.279	0.273	0.374	0.267	0.227	0.347
P10314	HLA class I histocompatibility antigen, A-32 alpha chain OS=Homo sapiens OX=9606 GN=HLA-A PE=1 SV=2	0	0	23	0	7	5	0	0	0.00109457	0	0.000658792	0.000511284	0	0	1.26986	0	0.766038	0.442115	0	0	49	0	24	21	0	0	0.356	0	0.247	0.159
P41743	Protein kinase C iota type OS=Homo sapiens OX=9606 GN=PRKCI PE=1 SV=2	7	7	6	5	5	3	0.000627373	0.000379523	8.20812e-05	0.000178391	0.000100864	4.47312e-05	0.541701	0.541701	0.415794	0.153453	0.367729	0.30017	30	20	6	8	6	3	0.188	0.188	0.151	0.062	0.136	0.114
P29317	Ephrin type-A receptor 2 OS=Homo sapiens OX=9606 GN=EPHA2 PE=1 SV=2	0	0	0	10	29	13	0	0	0	0.000149787	0.000718585	0.000136577	0	0	0	0.563148	1.23357	0.774189	0	0	0	11	70	15	0	0	0	0.194	0.349	0.249
Q9Y295	Developmentally-regulated GTP-binding protein 1 OS=Homo sapiens OX=9606 GN=DRG1 PE=1 SV=1	6	5	11	8	2	0	0.000203768	0.000369802	0.000377678	0.000579408	8.19003e-05	0	0.244515	0.244515	0.849269	0.64059	0.253141	0	6	12	17	16	3	0	0.095	0.095	0.267	0.215	0.098	0
P10768	S-formylglutathione hydrolase OS=Homo sapiens OX=9606 GN=ESD PE=1 SV=2	0	0	12	0	4	0	0	0	0.000578255	0	0.000248702	0	0	0	2.19154	0	1.15278	0	0	0	20	0	7	0	0	0	0.504	0	0.333	0
Q969X5	Endoplasmic reticulum-Golgi intermediate compartment protein 1 OS=Homo sapiens OX=9606 GN=ERGIC1 PE=1 SV=1	8	4	4	2	2	5	0.000730638	0.000194996	0.000112461	9.16563e-05	0.000103646	0.000153217	0.798871	0.51008	0.465548	0.210598	0.210598	0.559552	17	5	4	2	3	5	0.255	0.179	0.166	0.083	0.083	0.193
O60256	Phosphoribosyl pyrophosphate synthase-associated protein 2 OS=Homo sapiens OX=9606 GN=PRPSAP2 PE=1 SV=1	4	5	12	8	0	0	0.000135109	0.000183899	0.000287247	0.000576267	0	0	0.548817	0.324342	1.38232	0.741807	0	0	4	6	13	16	0	0	0.19	0.122	0.377	0.241	0	0
Q9Y624	Junctional adhesion molecule A OS=Homo sapiens OX=9606 GN=F11R PE=1 SV=1	3	4	0	3	2	6	0.00050022	0.000491729	0	0.00128901	0.000167544	0.000713306	0.193988	0.30017	0	0.193988	0.193988	0.30017	12	13	0	29	5	24	0.077	0.114	0	0.077	0.077	0.114
P0CG48	Polyubiquitin-C OS=Homo sapiens OX=9606 GN=UBC PE=1 SV=3	2	4	7	3	4	3	0.000218344	0.000445787	0.000309472	0.000640256	0.000190144	6.48657e-05	0.3122	1.12814	1.79898	1.12814	1.12814	0.721869	12	27	26	33	13	5	0.118	0.328	0.447	0.328	0.328	0.236
P61204	ADP-ribosylation factor 3 OS=Homo sapiens OX=9606 GN=ARF3 PE=1 SV=2	2	3	10	3	4	2	0.000344304	0.000312425	0.000720742	0.000293705	0.000608898	0.000147292	0.374042	0.374042	1.98538	0.64059	0.794734	0.374042	5	5	16	4	11	3	0.138	0.138	0.475	0.215	0.254	0.138
Q01082	Spectrin beta chain, non-erythrocytic 1 OS=Homo sapiens OX=9606 GN=SPTBN1 PE=1 SV=2	39	42	65	45	93	50	0.000300524	0.000301403	0.000306959	0.000517214	0.000890024	0.000319527	0.64059	0.674943	1.31206	0.774189	1.6485	0.836538	57	63	89	92	210	85	0.215	0.224	0.364	0.249	0.423	0.264
Q9Y6U3	Adseverin OS=Homo sapiens OX=9606 GN=SCIN PE=1 SV=4	0	16	0	0	0	0	0	0.000569443	0	0	0	0	0	0.949845	0	0	0	0	0	36	0	0	0	0	0	0.29	0	0	0	0
P49458	Signal recognition particle 9 kDa protein OS=Homo sapiens OX=9606 GN=SRP9 PE=1 SV=2	0	2	5	0	0	0	0	0.000394527	0.000568842	0	0	0	0	0.61808	1.00447	0	0	0	0	3	6	0	0	0	0	0.209	0.302	0	0	0
Q14258	E3 ubiquitin/ISG15 ligase TRIM25 OS=Homo sapiens OX=9606 GN=TRIM25 PE=1 SV=2	23	13	19	10	14	4	0.000652867	0.000251328	0.000310606	0.000358623	0.000381681	8.46344e-05	1.62422	0.949845	0.936422	0.566751	0.918669	0.250259	33	14	24	17	24	6	0.419	0.29	0.287	0.195	0.283	0.097
Q14344	Guanine nucleotide-binding protein subunit alpha-13 OS=Homo sapiens OX=9606 GN=GNA13 PE=1 SV=2	2	11	21	8	17	5	9.91816e-05	0.000779985	0.000692065	0.000599291	0.000717551	0.000212147	0.207814	0.592209	2.31131	0.458814	1.43781	0.389953	3	26	32	17	27	9	0.082	0.202	0.52	0.164	0.387	0.143
Q9GZV4	Eukaryotic translation initiation factor 5A-2 OS=Homo sapiens OX=9606 GN=EIF5A2 PE=1 SV=3	3	4	7	5	6	4	0.000407314	0.000517441	0.000799352	0.000694911	0.000458392	0.00023233	0.570363	0.570363	0.770109	0.570363	1.12324	0.570363	5	7	15	8	7	4	0.196	0.196	0.248	0.196	0.327	0.196
O75629	Protein CREG1 OS=Homo sapiens OX=9606 GN=CREG1 PE=1 SV=1	5	0	0	0	0	0	0.000566537	0	0	0	0	0	0.757924	0	0	0	0	0	10	0	0	0	0	0	0.245	0	0	0	0	0
P30048	Thioredoxin-dependent peroxide reductase, mitochondrial OS=Homo sapiens OX=9606 GN=PRDX3 PE=1 SV=3	17	19	15	9	6	17	0.0018501	0.00132536	0.00105102	0.000726806	0.000508784	0.00128439	1.69153	1.30675	1.5704	0.845015	0.713957	1.59418	38	30	33	14	13	37	0.43	0.363	0.41	0.266	0.234	0.414
O43396	Thioredoxin-like protein 1 OS=Homo sapiens OX=9606 GN=TXNL1 PE=1 SV=3	5	0	16	6	10	0	0.000215637	0	0.000564249	0.000505854	0.000554692	0	1.11349	0	2.38065	0.614359	1.25424	0	5	0	20	11	16	0	0.325	0	0.529	0.208	0.353	0
P30456	HLA class I histocompatibility antigen, A-43 alpha chain OS=Homo sapiens OX=9606 GN=HLA-A PE=1 SV=1	0	0	23	0	6	4	0	0	0.00104989	0	0.000466644	0.000486937	0	0	1.44906	0	0.636817	0.34586	0	0	47	0	17	20	0	0	0.389	0	0.214	0.129
Q15819	Ubiquitin-conjugating enzyme E2 variant 2 OS=Homo sapiens OX=9606 GN=UBE2V2 PE=1 SV=4	0	0	6	0	2	0	0	0	0.000562303	0	0.000207292	0	0	0	1.99226	0	0.636817	0	0	0	10	0	3	0	0	0	0.476	0	0.214	0
P63027	Vesicle-associated membrane protein 2 OS=Homo sapiens OX=9606 GN=VAMP2 PE=1 SV=3	0	0	5	0	0	0	0	0	0.000562303	0	0	0	0	0	1.59418	0	0	0	0	0	8	0	0	0	0	0	0.414	0	0	0
P01893	Putative HLA class I histocompatibility antigen, alpha chain H OS=Homo sapiens OX=9606 GN=HLA-H PE=5 SV=3	0	2	16	2	3	4	0	6.2485e-05	0.000855881	7.34263e-05	0.000138386	0.000294584	0	0.114295	0.64059	0.193988	0.297179	0.233105	0	2	38	2	5	12	0	0.047	0.215	0.077	0.113	0.091
Q9BSJ8	Extended synaptotagmin-1 OS=Homo sapiens OX=9606 GN=ESYT1 PE=1 SV=1	28	19	58	29	35	34	0.000462877	0.00032782	0.00101179	0.000565795	0.000671572	0.00045077	0.862087	0.610646	2.05492	0.883649	1.60615	1.1727	41	32	137	47	74	56	0.27	0.207	0.485	0.275	0.416	0.337
P42892	Endothelin-converting enzyme 1 OS=Homo sapiens OX=9606 GN=ECE1 PE=1 SV=2	4	6	5	13	17	0	8.09339e-05	0.000102816	9.52994e-05	0.000310679	0.00055951	0	0.244515	0.406048	0.273503	0.541701	1.00909	0	5	7	9	18	43	0	0.095	0.148	0.105	0.188	0.303	0
Q15418	Ribosomal protein S6 kinase alpha-1 OS=Homo sapiens OX=9606 GN=RPS6KA1 PE=1 SV=2	22	10	5	18	8	2	0.000593515	0.000230812	5.54653e-05	0.000560538	0.000136315	3.62719e-05	1.26986	0.489361	0.285287	0.807174	0.479108	0.0939563	35	15	5	31	10	3	0.356	0.173	0.109	0.257	0.17	0.039
O75431	Metaxin-2 OS=Homo sapiens OX=9606 GN=MTX2 PE=1 SV=1	10	6	0	4	0	8	0.00099521	0.000387027	0	0.000454796	0	0.000439262	1.50611	0.94536	0	0.406048	0	1.2751	21	9	0	9	0	13	0.399	0.289	0	0.148	0	0.357
Q96K17	Transcription factor BTF3 homolog 4 OS=Homo sapiens OX=9606 GN=BTF3L4 PE=1 SV=1	5	0	4	0	5	0	0.000552194	0	0.00041283	0	0.000443886	0	1.39883	0	1.01372	0	1.54097	0	7	0	8	0	7	0	0.38	0	0.304	0	0.405	0
P62269	40S ribosomal protein S18 OS=Homo sapiens OX=9606 GN=RPS18 PE=1 SV=3	6	4	10	6	5	8	0.000819988	0.000446439	0.000804611	0.00113666	0.00105465	0.000584645	0.599558	0.396368	1.63633	0.599558	0.625549	0.832314	10	6	15	13	16	10	0.204	0.145	0.421	0.204	0.211	0.263
P31150	Rab GDP dissociation inhibitor alpha OS=Homo sapiens OX=9606 GN=GDI1 PE=1 SV=2	0	0	24	0	4	0	0	0	0.000547208	0	0.000112071	0	0	0	1.77332	0	0.279381	0	0	0	30	0	5	0	0	0	0.443	0	0.107	0
Q29865	HLA class I histocompatibility antigen, Cw-18 alpha chain OS=Homo sapiens OX=9606 GN=HLA-C PE=1 SV=1	0	3	21	2	5	4	0	9.27031e-05	0.000668311	7.26238e-05	0.000437995	0.000121402	0	0.230269	1.32274	0.193988	0.468926	0.230269	0	3	30	2	16	5	0	0.09	0.366	0.077	0.167	0.09
Q15019	Septin-2 OS=Homo sapiens OX=9606 GN=SEPT2 PE=1 SV=1	7	10	9	6	8	2	0.000517887	0.000595251	0.000338784	0.000331334	0.000333046	4.92333e-05	0.845015	1.05589	1.07014	0.729816	0.940886	0.367729	15	19	15	9	12	2	0.266	0.313	0.316	0.238	0.288	0.136
P13995	Bifunctional methylenetetrahydrofolate dehydrogenase/cyclohydrolase, mitochondrial OS=Homo sapiens OX=9606 GN=MTHFD2 PE=1 SV=2	8	4	7	5	6	7	0.000747829	0.000290823	0.000232954	0.000227831	0.000229009	0.000203122	0.981527	0.563148	1.10378	0.625549	0.761976	0.857804	21	9	10	6	8	8	0.297	0.194	0.323	0.211	0.246	0.269
Q9Y224	RNA transcription, translation and transport factor protein OS=Homo sapiens OX=9606 GN=RTRAF PE=1 SV=1	7	4	7	8	6	0	0.00040865	0.000417164	0.000400987	0.000544679	0.000369558	0	0.901078	0.513561	0.862087	0.729816	0.972423	0	8	9	12	10	9	0	0.279	0.18	0.27	0.238	0.295	0
P21108	Ribose-phosphate pyrophosphokinase 3 OS=Homo sapiens OX=9606 GN=PRPS1L1 PE=1 SV=2	2	3	6	4	2	0	0.000156778	0.000284523	0.000205117	0.000543309	9.45201e-05	0	0.270574	0.216186	0.355189	0.270574	0.224616	0	4	8	8	13	3	0	0.104	0.085	0.132	0.104	0.088	0
P27695	DNA-(apurinic or apyrimidinic site) lyase OS=Homo sapiens OX=9606 GN=APEX1 PE=1 SV=2	6	7	13	3	8	3	0.00062711	0.000391219	0.000538432	0.000167172	0.000441094	8.38359e-05	1.00447	1.00447	1.10863	0.327394	0.931968	0.671091	16	11	21	4	14	3	0.302	0.302	0.324	0.123	0.286	0.223
P00403	Cytochrome c oxidase subunit 2 OS=Homo sapiens OX=9606 GN=MT-CO2 PE=1 SV=1	8	4	5	4	3	7	0.00120795	0.000548051	0.000215508	0.000292735	0.000176549	0.000665517	1.01372	0.710015	0.595879	0.745822	0.51705	0.914256	22	11	6	5	4	17	0.304	0.233	0.203	0.242	0.181	0.282
P60174	Triosephosphate isomerase OS=Homo sapiens OX=9606 GN=TPI1 PE=1 SV=3	6	2	16	2	9	0	0.000348638	7.90894e-05	0.000541659	9.29382e-05	0.000490447	0	1.06538	0.294196	2.99025	0.127197	1.1677	0	8	2	19	2	14	0	0.315	0.112	0.601	0.052	0.336	0
P51149	Ras-related protein Rab-7a OS=Homo sapiens OX=9606 GN=RAB7A PE=1 SV=1	6	5	16	3	15	14	0.000481693	0.000273183	0.000630214	0.000256815	0.00174246	0.00120205	1.03704	0.883649	3.90908	0.595879	2.43558	2.3266	8	5	16	4	36	28	0.309	0.275	0.691	0.203	0.536	0.522
Q96AP7	Endothelial cell-selective adhesion molecule OS=Homo sapiens OX=9606 GN=ESAM PE=1 SV=1	0	0	0	0	11	0	0	0	0	0	0.000539492	0	0	0	0	0	0.836538	0	0	0	0	0	21	0	0	0	0	0	0.264	0
O00148	ATP-dependent RNA helicase DDX39A OS=Homo sapiens OX=9606 GN=DDX39A PE=1 SV=2	12	9	14	17	7	12	0.000583785	0.000370812	0.000687406	0.000933735	0.000258104	0.000395423	1.15278	0.489361	1.22331	1.4322	0.389953	0.81134	20	14	36	30	11	19	0.333	0.173	0.347	0.386	0.143	0.258
P07814	Bifunctional glutamate/proline--tRNA ligase OS=Homo sapiens OX=9606 GN=EPRS PE=1 SV=5	40	43	50	43	32	35	0.000692434	0.000575961	0.00037208	0.000896559	0.000311441	0.00035852	0.94536	1.02302	1.15774	0.840772	0.981527	0.896706	84	77	69	102	47	61	0.289	0.306	0.334	0.265	0.297	0.278
O00592	Podocalyxin OS=Homo sapiens OX=9606 GN=PODXL PE=1 SV=2	0	0	8	2	5	3	0	0	0.000219177	4.7635e-05	0.000646396	0.000111481	0	0	0.442115	0.183042	0.276439	0.174898	0	0	15	2	36	7	0	0	0.159	0.073	0.106	0.07
Q9P258	Protein RCC2 OS=Homo sapiens OX=9606 GN=RCC2 PE=1 SV=2	9	8	14	11	4	0	0.000429787	0.000194996	0.000249912	0.000534662	7.6775e-05	0	0.706082	0.534617	1.16272	0.588547	0.247383	0	18	9	16	21	4	0	0.232	0.186	0.335	0.201	0.096	0
Q16181	Septin-7 OS=Homo sapiens OX=9606 GN=SEPT7 PE=1 SV=2	7	11	11	6	11	3	0.000285213	0.000595251	0.000373153	0.00039536	0.000412687	6.10065e-05	0.531088	0.499685	1.2856	0.452112	0.883649	0.348963	10	23	20	13	18	3	0.185	0.176	0.359	0.162	0.275	0.13
P09211	Glutathione S-transferase P OS=Homo sapiens OX=9606 GN=GSTP1 PE=1 SV=2	0	0	13	2	0	2	0	0	0.000660037	0.000126573	0	0.000126952	0	0	2.38065	0.244515	0	0.244515	0	0	17	2	0	3	0	0	0.529	0.095	0	0.095
P09429	High mobility group protein B1 OS=Homo sapiens OX=9606 GN=HMGB1 PE=1 SV=3	5	2	10	5	5	0	0.000405799	0.000105207	0.000530919	0.000370888	0.000233003	0	0.901078	0.174898	1.13796	0.503142	0.61808	0	7	2	14	6	5	0	0.279	0.07	0.33	0.177	0.209	0
P18669	Phosphoglycerate mutase 1 OS=Homo sapiens OX=9606 GN=PGAM1 PE=1 SV=2	3	3	5	0	9	2	0.00014721	0.00013358	0.0001926	0	0.000670572	0.000139947	0.386756	0.531088	0.870682	0	2.0479	0.177606	3	3	6	0	17	4	0.142	0.185	0.272	0	0.484	0.071
P20020	Plasma membrane calcium-transporting ATPase 1 OS=Homo sapiens OX=9606 GN=ATP2B1 PE=1 SV=3	14	7	9	15	37	12	0.000158522	8.09126e-05	7.12936e-05	0.00021129	0.000669004	0.000141281	0.324342	0.191242	0.25603	0.285287	0.86638	0.288249	16	9	11	20	84	20	0.122	0.076	0.099	0.109	0.271	0.11
P61916	NPC intracellular cholesterol transporter 2 OS=Homo sapiens OX=9606 GN=NPC2 PE=1 SV=1	2	0	2	2	2	2	0.000495251	0	0.000161988	0.000704115	0.000132704	0.000176555	0.419058	0	0.729816	0.419058	0.65577	0.419058	6	0	3	8	2	3	0.152	0	0.238	0.152	0.219	0.152
P35637	RNA-binding protein FUS OS=Homo sapiens OX=9606 GN=FUS PE=1 SV=1	6	7	2	5	3	9	0.00135064	0.000666546	0.000108505	0.000581129	0.000476194	0.00082784	0.452112	0.563148	0.2218	0.370882	0.3122	0.462177	57	31	7	23	25	49	0.162	0.194	0.087	0.137	0.118	0.165
Q99807	5-demethoxyubiquinone hydroxylase, mitochondrial OS=Homo sapiens OX=9606 GN=COQ7 PE=1 SV=3	2	5	0	0	0	0	0.000172311	0.000521188	0	0	0	0	0.610646	1.05589	0	0	0	0	3	10	0	0	0	0	0.207	0.313	0	0	0	0
P68036	Ubiquitin-conjugating enzyme E2 L3 OS=Homo sapiens OX=9606 GN=UBE2L3 PE=1 SV=1	2	3	4	0	6	0	0.000161868	0.00022032	0.000264721	0	0.000520474	0	0.737801	1.2751	1.2751	0	1.2751	0	2	3	5	0	8	0	0.24	0.357	0.357	0	0.357	0
P26368	Splicing factor U2AF 65 kDa subunit OS=Homo sapiens OX=9606 GN=U2AF2 PE=1 SV=4	6	5	5	5	9	14	0.000734709	0.00111907	0.000120155	0.00106321	0.000274208	0.000598677	0.706082	0.694338	0.342765	0.503142	1.33346	1.10863	28	47	7	38	13	32	0.232	0.229	0.128	0.177	0.368	0.324
Q14699	Raftlin OS=Homo sapiens OX=9606 GN=RFTN1 PE=1 SV=4	0	0	0	3	20	0	0	0	0	6.89801e-05	0.000520024	0	0	0	0	0.1324	1.48886	0	0	0	0	3	30	0	0	0	0	0.054	0.396	0
Q96B97	SH3 domain-containing kinase-binding protein 1 OS=Homo sapiens OX=9606 GN=SH3KBP1 PE=1 SV=2	0	0	6	11	2	0	0	0	7.35645e-05	0.000519615	3.01327e-05	0	0	0	0.279381	0.674943	0.101539	0	0	0	6	26	2	0	0	0	0.107	0.224	0.042	0
Q9UHB6	LIM domain and actin-binding protein 1 OS=Homo sapiens OX=9606 GN=LIMA1 PE=1 SV=1	9	20	7	9	17	13	0.000229899	0.000730144	9.66806e-05	0.000210121	0.000528017	0.00021075	0.321296	0.741807	0.380384	0.282331	0.879317	0.644372	14	49	9	12	40	18	0.121	0.241	0.14	0.108	0.274	0.216
Q9H4G4	Golgi-associated plant pathogenesis-related protein 1 OS=Homo sapiens OX=9606 GN=GLIPR2 PE=1 SV=3	0	0	0	4	2	0	0	0	0	0.000517799	0.000390356	0	0	0	0	1.14289	0.389953	0	0	0	0	6	6	0	0	0	0	0.331	0.143	0
Q9Y365	START domain-containing protein 10 OS=Homo sapiens OX=9606 GN=STARD10 PE=1 SV=2	3	0	0	0	0	0	0.000513972	0	0	0	0	0	0.180321	0	0	0	0	0	12	0	0	0	0	0	0.072	0	0	0	0	0
P15153	Ras-related C3 botulinum toxin substrate 2 OS=Homo sapiens OX=9606 GN=RAC2 PE=1 SV=1	0	3	8	0	7	4	0	0.000353431	0.000594518	0	0.00125239	0.000740551	0	0.333522	1.10378	0	0.909853	0.415794	0	6	14	0	24	16	0	0.125	0.323	0	0.281	0.151
P52907	F-actin-capping protein subunit alpha-1 OS=Homo sapiens OX=9606 GN=CAPZA1 PE=1 SV=3	7	6	11	6	12	12	0.000435798	0.000316357	0.000399117	0.000325284	0.00122612	0.000714657	1.13305	1.13305	2.50752	0.949845	2.21366	1.40436	10	8	14	7	35	23	0.329	0.329	0.545	0.29	0.507	0.381
Q53GS9	U4/U6.U5 tri-snRNP-associated protein 2 OS=Homo sapiens OX=9606 GN=USP39 PE=1 SV=2	13	3	7	6	6	3	0.000573556	0.000120104	0.000115446	0.000211702	0.000195063	6.2914e-05	0.887991	0.172195	0.412538	0.297179	0.577611	0.205036	26	6	8	9	11	4	0.276	0.069	0.15	0.113	0.198	0.081
P30511	HLA class I histocompatibility antigen, alpha chain F OS=Homo sapiens OX=9606 GN=HLA-F PE=1 SV=3	0	0	9	0	0	2	0	0	0.000612683	0	0	0.000102735	0	0	0.563148	0	0	0.119438	0	0	26	0	0	4	0	0	0.194	0	0	0.049
Q15185	Prostaglandin E synthase 3 OS=Homo sapiens OX=9606 GN=PTGES3 PE=1 SV=1	0	2	3	0	3	0	0	0.000212058	0.000509587	0	0.000187859	0	0	0.276439	0.51705	0	0.75388	0	0	3	10	0	3	0	0	0.106	0.181	0	0.244	0
P62304	Small nuclear ribonucleoprotein E OS=Homo sapiens OX=9606 GN=SNRPE PE=1 SV=1	4	4	2	4	0	4	0.00311595	0.000860526	0.000443119	0.00158904	0	0.00260803	1.52348	1.46037	1.46037	1.52348	0	1.86418	23	7	5	11	0	27	0.402	0.391	0.391	0.402	0	0.457
Q9BR76	Coronin-1B OS=Homo sapiens OX=9606 GN=CORO1B PE=1 SV=1	13	19	9	8	3	7	0.000407814	0.000670723	0.000166736	0.000271782	0.000266357	0.000163557	0.949845	0.949845	0.741807	0.633052	0.258925	0.625549	16	29	10	10	13	9	0.29	0.29	0.241	0.213	0.1	0.211
P36957	Dihydrolipoyllysine-residue succinyltransferase component of 2-oxoglutarate dehydrogenase complex, mitochondrial OS=Homo sapiens OX=9606 GN=DLST PE=1 SV=4	8	21	10	7	7	9	0.000247626	0.000798925	0.000197985	0.000322719	0.000199056	0.000294258	0.671091	1.77971	0.849269	0.531088	0.65577	0.644372	9	32	11	11	9	15	0.223	0.444	0.267	0.185	0.219	0.216
P50570	Dynamin-2 OS=Homo sapiens OX=9606 GN=DNM2 PE=1 SV=2	14	10	21	21	14	5	0.000300851	0.000207996	0.000224921	0.000565214	0.00018426	6.12869e-05	0.389953	0.21899	0.836538	0.927525	0.823896	0.188502	21	16	24	37	16	6	0.143	0.086	0.264	0.285	0.261	0.075
O75368	SH3 domain-binding glutamic acid-rich-like protein OS=Homo sapiens OX=9606 GN=SH3BGRL PE=1 SV=1	0	0	3	0	0	0	0	0	0.000500647	0	0	0	0	0	1.15278	0	0	0	0	0	7	0	0	0	0	0	0.333	0	0	0
P39023	60S ribosomal protein L3 OS=Homo sapiens OX=9606 GN=RPL3 PE=1 SV=2	21	10	13	9	14	20	0.00157731	0.000561279	0.00034394	0.000494671	0.000671257	0.00108051	1.04174	0.527566	1.0893	0.761976	0.702159	0.927525	51	20	17	15	27	49	0.31	0.184	0.32	0.246	0.231	0.285
Q92982	Ninjurin-1 OS=Homo sapiens OX=9606 GN=NINJ1 PE=1 SV=2	4	3	3	4	0	5	0.000327995	0.000372032	0.000160922	0.000786918	0	0.000292323	0.648162	0.199499	0.552387	0.625549	0	0.648162	4	5	3	9	0	5	0.217	0.079	0.191	0.211	0	0.217
P48059	LIM and senescent cell antigen-like-containing domain protein 1 OS=Homo sapiens OX=9606 GN=LIMS1 PE=1 SV=4	2	3	5	4	10	0	7.67004e-05	0.000104398	0.000125437	0.000163571	0.00049325	0	0.244515	0.34586	0.506607	0.406048	1.2751	0	2	3	5	4	16	0	0.095	0.129	0.178	0.148	0.357	0
Q00341	Vigilin OS=Homo sapiens OX=9606 GN=HDLBP PE=1 SV=2	21	15	33	20	27	4	0.000520964	0.000330017	0.000276495	0.000492616	0.000323962	2.80335e-05	0.65577	0.531088	0.849269	0.663413	0.741807	0.183042	53	37	43	47	41	4	0.219	0.185	0.267	0.221	0.241	0.073
P62993	Growth factor receptor-bound protein 2 OS=Homo sapiens OX=9606 GN=GRB2 PE=1 SV=1	0	6	9	2	3	2	0	0.000573307	0.000375732	0.00012249	0.000138513	8.19042e-05	0	0.545254	2.0761	0.235947	0.34586	0.161449	0	11	10	2	3	2	0	0.189	0.488	0.092	0.129	0.065
P47756	F-actin-capping protein subunit beta OS=Homo sapiens OX=9606 GN=CAPZB PE=1 SV=4	3	7	10	4	11	3	0.000179983	0.000408295	0.000529824	0.000287874	0.000651063	0.000160408	0.361445	1.25944	1.4322	0.659587	1.22331	0.428894	4	10	18	6	18	5	0.134	0.354	0.386	0.22	0.347	0.155
P62424	60S ribosomal protein L7a OS=Homo sapiens OX=9606 GN=RPL7A PE=1 SV=2	17	11	11	9	9	7	0.00135884	0.0011905	0.000459778	0.00104922	0.000527323	0.000868616	1.2182	0.786488	1.17771	0.438799	0.96336	0.566751	29	28	15	21	14	26	0.346	0.252	0.338	0.158	0.293	0.195
P62318	Small nuclear ribonucleoprotein Sm D3 OS=Homo sapiens OX=9606 GN=SNRPD3 PE=1 SV=1	4	2	5	5	5	5	0.000494596	0.000359041	0.000323547	0.00126573	0.000715652	0.000775815	1.49459	0.468926	1.68534	1.49459	1.49459	1.58821	5	4	5	12	9	11	0.397	0.167	0.429	0.397	0.397	0.413
Q15836	Vesicle-associated membrane protein 3 OS=Homo sapiens OX=9606 GN=VAMP3 PE=1 SV=3	0	0	5	0	0	0	0	0	0.000489204	0	0	0	0	0	1.5704	0	0	0	0	0	6	0	0	0	0	0	0.41	0	0	0
P55072	Transitional endoplasmic reticulum ATPase OS=Homo sapiens OX=9606 GN=VCP PE=1 SV=4	17	20	32	22	18	18	0.000510305	0.000519183	0.000485562	0.000774985	0.000323198	0.000286665	1.16272	0.75388	1.99226	0.857804	0.849269	1.18273	33	37	48	47	26	26	0.335	0.244	0.476	0.269	0.267	0.339
P09001	39S ribosomal protein L3, mitochondrial OS=Homo sapiens OX=9606 GN=MRPL3 PE=1 SV=1	12	11	8	8	5	9	0.000895389	0.000779985	0.000210864	0.000420091	0.000143953	0.00040858	1.52348	1.08449	0.901078	0.710015	0.428894	0.990673	25	24	9	11	5	16	0.402	0.319	0.279	0.233	0.155	0.299
P60981	Destrin OS=Homo sapiens OX=9606 GN=DSTN PE=1 SV=3	0	0	5	2	4	0	0	0	0.000395316	0.000161093	0.000485776	0	0	0	0.674943	0.377209	0.584893	0	0	0	8	2	8	0	0	0	0.224	0.139	0.2	0
P46781	40S ribosomal protein S9 OS=Homo sapiens OX=9606 GN=RPS9 PE=1 SV=3	6	7	13	7	7	4	0.000706711	0.000641276	0.000714473	0.000548048	0.000464805	0.000229036	0.409289	0.725838	1.74157	0.745822	0.790606	0.462177	11	11	17	8	9	5	0.149	0.237	0.438	0.242	0.253	0.165
Q13277	Syntaxin-3 OS=Homo sapiens OX=9606 GN=STX3 PE=1 SV=3	4	0	3	0	8	0	0.00017251	0	8.46373e-05	0	0.000485356	0	0.524053	0	0.513561	0	0.803018	0	4	0	3	0	14	0	0.183	0	0.18	0	0.256	0
Q5VZF2	Muscleblind-like protein 2 OS=Homo sapiens OX=9606 GN=MBNL2 PE=1 SV=2	0	5	3	3	0	0	0	0.000485138	8.74359e-05	0.000249413	0	0	0	0.34586	0.241652	0.0690548	0	0	0	16	4	7	0	0	0	0.129	0.094	0.029	0	0
Q92485	Acid sphingomyelinase-like phosphodiesterase 3b OS=Homo sapiens OX=9606 GN=SMPDL3B PE=1 SV=2	5	10	0	9	2	8	0.000219144	0.00089484	0	0.000292091	4.40401e-05	0.000410151	0.438799	0.44544	0	0.923092	0.21899	0.545254	8	36	0	10	2	21	0.158	0.16	0	0.284	0.086	0.189
P62910	60S ribosomal protein L32 OS=Homo sapiens OX=9606 GN=RPL32 PE=1 SV=2	9	7	3	8	3	6	0.00110789	0.00134042	0.000181187	0.000886011	0.00103902	0.000855747	1.83139	1.1928	0.432188	0.75388	1.01372	0.559552	12	16	3	9	14	13	0.452	0.341	0.156	0.244	0.304	0.193
Q9NSD9	Phenylalanine--tRNA ligase beta subunit OS=Homo sapiens OX=9606 GN=FARSB PE=1 SV=3	11	13	24	7	4	0	0.000444381	0.000364832	0.000484497	0.000180512	0.000102062	0	0.636817	0.710015	1.08449	0.455459	0.188502	0	21	19	35	8	6	0	0.214	0.233	0.319	0.163	0.075	0
Q9C002	Normal mucosa of esophagus-specific gene 1 protein OS=Homo sapiens OX=9606 GN=NMES1 PE=2 SV=1	0	0	0	0	4	0	0	0	0	0	0.00048285	0	0	0	0	0	1.64241	0	0	0	0	0	4	0	0	0	0	0	0.422	0
P30086	Phosphatidylethanolamine-binding protein 1 OS=Homo sapiens OX=9606 GN=PEBP1 PE=1 SV=3	2	0	8	0	0	0	0.000133303	0	0.000479611	0	0	0	0.202264	0	2.38065	0	0	0	2	0	11	0	0	0	0.08	0	0.529	0	0	0
P25685	DnaJ homolog subfamily B member 1 OS=Homo sapiens OX=9606 GN=DNAJB1 PE=1 SV=4	3	4	15	8	2	0	0.000109975	0.000133056	0.000479611	0.000390887	5.89361e-05	0	0.233105	0.64059	1.65461	0.914256	0.161449	0	3	4	20	10	2	0	0.091	0.215	0.424	0.282	0.065	0
O43169	Cytochrome b5 type B OS=Homo sapiens OX=9606 GN=CYB5B PE=1 SV=2	9	4	5	2	4	7	0.00230495	0.000774642	0.000725987	0.000546171	0.00109799	0.00182602	3.40555	0.972423	1.66073	0.710015	1.78612	1.83139	27	10	13	6	16	30	0.644	0.295	0.425	0.233	0.445	0.452
Q9UH65	Switch-associated protein 70 OS=Homo sapiens OX=9606 GN=SWAP70 PE=1 SV=1	0	3	2	14	0	0	0	5.79989e-05	4.18123e-05	0.000477083	0	0	0	0.122018	0.135011	0.81134	0	0	0	3	3	21	0	0	0	0.05	0.055	0.258	0	0
Q8NBJ5	Procollagen galactosyltransferase 1 OS=Homo sapiens OX=9606 GN=COLGALT1 PE=1 SV=1	2	4	33	12	7	13	4.00766e-05	7.27317e-05	0.000734068	0.000363236	0.000128863	0.000257169	0.0568175	0.177606	1.32809	0.531088	0.475707	0.599558	2	4	56	17	8	18	0.024	0.071	0.367	0.185	0.169	0.204
Q92616	eIF-2-alpha kinase activator GCN1 OS=Homo sapiens OX=9606 GN=GCN1 PE=1 SV=6	54	23	56	38	21	7	0.000499299	0.000156669	0.000247258	0.000258738	0.000120035	2.32895e-05	0.659587	0.297179	0.644372	0.499685	0.241652	0.104079	107	37	81	52	32	7	0.22	0.113	0.216	0.176	0.094	0.043
Q9H840	Gem-associated protein 7 OS=Homo sapiens OX=9606 GN=GEMIN7 PE=1 SV=1	2	0	0	0	0	0	0.000475718	0	0	0	0	0	1.24388	0	0	0	0	0	5	0	0	0	0	0	0.351	0	0	0	0	0
P62070	Ras-related protein R-Ras2 OS=Homo sapiens OX=9606 GN=RRAS2 PE=1 SV=1	5	3	6	0	8	5	0.000305486	0.00033264	0.000279773	0	0.000736701	0.000261371	0.355189	0.327394	1.12814	0	1.33346	0.625549	5	6	7	0	15	6	0.132	0.123	0.328	0	0.368	0.211
Q92499	ATP-dependent RNA helicase DDX1 OS=Homo sapiens OX=9606 GN=DDX1 PE=1 SV=2	22	18	21	15	16	8	0.000606348	0.000412654	0.000297489	0.000395113	0.000392642	0.000132098	1.20293	0.761976	1.09894	0.927525	0.887991	0.425608	36	27	27	22	29	11	0.343	0.246	0.322	0.285	0.276	0.154
Q9H3Z4	DnaJ homolog subfamily C member 5 OS=Homo sapiens OX=9606 GN=DNAJC5 PE=1 SV=1	2	0	3	2	7	3	0.000251794	0	0.000123536	0.000134244	0.00060722	0.000134646	0.766038	0	1.33884	0.986095	1.95121	0.81134	4	0	3	2	12	3	0.247	0	0.369	0.298	0.47	0.258
Q12860	Contactin-1 OS=Homo sapiens OX=9606 GN=CNTN1 PE=1 SV=1	0	0	38	0	0	0	0	0	0.000472544	0	0	0	0	0	1.71019	0	0	0	0	0	59	0	0	0	0	0	0.433	0	0	0
P28062	Proteasome subunit beta type-8 OS=Homo sapiens OX=9606 GN=PSMB8 PE=1 SV=3	0	0	6	7	9	0	0	0	0.000206789	0.000337069	0.000471916	0	0	0	0.541701	0.901078	1.38232	0	0	0	7	7	13	0	0	0	0.188	0.279	0.377	0
P52272	Heterogeneous nuclear ribonucleoprotein M OS=Homo sapiens OX=9606 GN=HNRNPM PE=1 SV=3	41	29	27	30	26	42	0.00240739	0.00103802	0.000469099	0.00169313	0.00161953	0.00193558	1.60615	1.23357	1.25424	1.04174	0.949845	1.51189	141	67	42	93	118	159	0.416	0.349	0.353	0.31	0.29	0.4
P13797	Plastin-3 OS=Homo sapiens OX=9606 GN=PLS3 PE=1 SV=4	0	4	23	15	8	5	0	7.18081e-05	0.000465908	0.000569578	0.000222647	9.87401e-05	0	0.235947	1.66073	0.667247	0.614359	0.333522	0	4	36	27	14	7	0	0.092	0.425	0.222	0.208	0.125
O60828	Polyglutamine-binding protein 1 OS=Homo sapiens OX=9606 GN=PQBP1 PE=1 SV=1	3	2	4	0	5	0	0.000470333	0.000213392	0.00012307	0	0.000226848	0	0.671091	0.671091	0.95434	0	0.95434	0	10	5	4	0	6	0	0.223	0.223	0.291	0	0.291	0
Q69YN2	CWF19-like protein 1 OS=Homo sapiens OX=9606 GN=CWF19L1 PE=1 SV=2	10	3	12	11	3	0	0.000324337	6.30657e-05	0.000197015	0.000469355	7.44917e-05	0	0.541701	0.16681	0.940886	0.548817	0.227439	0	14	3	13	19	4	0	0.188	0.067	0.288	0.19	0.089	0
Q9UG63	ATP-binding cassette sub-family F member 2 OS=Homo sapiens OX=9606 GN=ABCF2 PE=1 SV=2	8	10	16	9	9	0	0.000220067	0.000254152	0.000287921	0.000469316	0.000144739	0	0.270574	0.409289	0.8281	0.380384	0.563148	0	11	14	22	22	9	0	0.104	0.149	0.262	0.14	0.194	0
Q9Y3Q3	Transmembrane emp24 domain-containing protein 3 OS=Homo sapiens OX=9606 GN=TMED3 PE=1 SV=1	3	0	0	0	0	2	0.000631806	0	0	0	0	0.000163808	0.887991	0	0	0	0	0.224616	11	0	0	0	0	4	0.276	0	0	0	0	0.088
P51991	Heterogeneous nuclear ribonucleoprotein A3 OS=Homo sapiens OX=9606 GN=HNRNPA3 PE=1 SV=2	14	10	12	16	8	20	0.00138487	0.0010472	0.000345117	0.00084382	0.000318068	0.000916872	1.5527	0.448772	0.97697	1.68534	0.606941	0.883649	42	35	16	24	12	39	0.407	0.161	0.296	0.429	0.206	0.275
P0CG13	Chromosome transmission fidelity protein 8 homolog OS=Homo sapiens OX=9606 GN=CHTF8 PE=1 SV=1	2	2	0	0	0	0	0.000206013	0.000467346	0	0	0	0	0.279381	0.279381	0	0	0	0	2	5	0	0	0	0	0.107	0.107	0	0	0	0
Q13813	Spectrin alpha chain, non-erythrocytic 1 OS=Homo sapiens OX=9606 GN=SPTAN1 PE=1 SV=3	58	86	95	76	126	85	0.00040336	0.000699998	0.000402392	0.000591391	0.00104569	0.00057878	0.706082	1.05589	1.63633	1.17771	2.05492	1.1727	80	153	122	110	258	161	0.232	0.313	0.421	0.338	0.485	0.337
O60884	DnaJ homolog subfamily A member 2 OS=Homo sapiens OX=9606 GN=DNAJA2 PE=1 SV=1	3	4	3	3	8	0	0.000211764	0.000466666	0.000118739	0.000129031	0.000389092	0	0.422329	0.573983	0.636817	0.374042	1.16272	0	7	17	6	4	16	0	0.153	0.197	0.214	0.138	0.335	0
Q9HD45	Transmembrane 9 superfamily member 3 OS=Homo sapiens OX=9606 GN=TM9SF3 PE=1 SV=2	10	4	0	0	4	6	0.000677151	0.000153613	0	0	0.000102062	0.000211227	0.566751	0.230269	0	0	0.161449	0.264736	32	8	0	0	6	14	0.195	0.09	0	0	0.065	0.102
P27144	Adenylate kinase 4, mitochondrial OS=Homo sapiens OX=9606 GN=AK4 PE=1 SV=1	9	0	0	0	2	11	0.00162086	0	0	0	0.000134787	0.00115566	2.08319	0	0	0	0.625549	1.95801	29	0	0	0	3	29	0.489	0	0	0	0.211	0.471
Q16540	39S ribosomal protein L23, mitochondrial OS=Homo sapiens OX=9606 GN=MRPL23 PE=1 SV=1	2	7	4	0	0	5	0.000244389	0.000813121	0.000266451	0	0	0.000348494	1.2856	1.99916	1.02768	0	0	1.99916	3	11	5	0	0	6	0.359	0.477	0.307	0	0	0.477
P14209	CD99 antigen OS=Homo sapiens OX=9606 GN=CD99 PE=1 SV=1	3	3	0	3	6	4	0.00033686	0.000183402	0	0.000502871	0.000704047	0.000240179	1.2751	2.26588	0	0.545254	1.38781	1.95121	5	3	0	7	13	5	0.357	0.514	0	0.189	0.378	0.47
P62942	Peptidyl-prolyl cis-trans isomerase FKBP1A OS=Homo sapiens OX=9606 GN=FKBP1A PE=1 SV=2	0	2	2	0	3	0	0	0.00031416	0.000150989	0	0.000463849	0	0	1.84446	0.936422	0	0.435489	0	0	3	2	0	5	0	0	0.454	0.287	0	0.157	0
Q14011	Cold-inducible RNA-binding protein OS=Homo sapiens OX=9606 GN=CIRBP PE=1 SV=1	0	0	3	3	0	0	0	0	0.000284421	0.00046361	0	0	0	0	0.595879	0.849269	0	0	0	0	6	6	0	0	0	0	0.203	0.267	0	0
P62266	40S ribosomal protein S23 OS=Homo sapiens OX=9606 GN=RPS23 PE=1 SV=3	5	6	4	7	0	6	0.000784436	0.000711804	0.000228067	0.000836444	0	0.000372865	0.674943	0.702159	0.62181	0.815516	0	1.63027	9	9	4	9	0	6	0.224	0.231	0.21	0.259	0	0.42
Q6UW68	Transmembrane protein 205 OS=Homo sapiens OX=9606 GN=TMEM205 PE=1 SV=1	4	3	2	2	0	0	0.000461623	0.00017952	8.62793e-05	0.000140637	0	0	0.729816	0.931968	0.374042	0.442115	0	0	7	3	2	2	0	0	0.238	0.286	0.138	0.159	0	0
O94973	AP-2 complex subunit alpha-2 OS=Homo sapiens OX=9606 GN=AP2A2 PE=1 SV=2	20	24	21	23	22	22	0.000584034	0.000662447	0.000286541	0.00076429	0.00059752	0.000302845	0.849269	0.757924	0.901078	1.19786	0.927525	1.13796	44	55	33	54	56	32	0.267	0.245	0.279	0.342	0.285	0.33
Q5T2T1	MAGUK p55 subfamily member 7 OS=Homo sapiens OX=9606 GN=MPP7 PE=1 SV=1	10	18	0	7	2	6	0.000346217	0.000569416	0	0.000184586	3.47887e-05	0.000107997	0.629296	1.05116	0	0.552387	0.1324	0.241652	16	29	0	8	2	7	0.212	0.312	0	0.191	0.054	0.094
O43752	Syntaxin-6 OS=Homo sapiens OX=9606 GN=STX6 PE=1 SV=1	4	2	2	0	3	3	0.00063541	8.87041e-05	6.39482e-05	0	0.000196454	0.000174247	1.39883	0.717908	0.489361	0	0.717908	0.717908	13	2	2	0	5	5	0.38	0.235	0.173	0	0.235	0.235
P02792	Ferritin light chain OS=Homo sapiens OX=9606 GN=FTL PE=1 SV=2	3	0	3	3	4	0	0.000427331	0	0.000186363	0.000303775	0.000458017	0	0.409289	0	0.648162	0.409289	0.761976	0	6	0	4	4	8	0	0.149	0	0.217	0.149	0.246	0
O95865	N(G),N(G)-dimethylarginine dimethylaminohydrolase 2 OS=Homo sapiens OX=9606 GN=DDAH2 PE=1 SV=1	0	0	13	2	5	0	0	0	0.000457734	0.000139896	0.000175774	0	0	0	2.22849	0.156112	1.18776	0	0	0	16	3	5	0	0	0	0.509	0.063	0.34	0
P60228	Eukaryotic translation initiation factor 3 subunit E OS=Homo sapiens OX=9606 GN=EIF3E PE=1 SV=1	4	2	7	10	6	5	0.000308094	5.08305e-05	0.000146578	0.000597311	0.000225149	0.000139789	0.261828	0.185769	0.577611	0.694338	0.651962	0.303167	11	2	8	20	10	7	0.101	0.074	0.198	0.229	0.218	0.115
Q9H444	Charged multivesicular body protein 4b OS=Homo sapiens OX=9606 GN=CHMP4B PE=1 SV=1	3	3	7	0	10	2	0.000166926	0.000403921	0.000327592	0	0.000536739	7.93447e-05	1.34963	0.870682	2.00608	0	2.2961	0.321296	3	8	9	0	12	2	0.371	0.272	0.478	0	0.518	0.121
P06493	Cyclin-dependent kinase 1 OS=Homo sapiens OX=9606 GN=CDK1 PE=1 SV=3	4	8	6	7	5	0	0.000209829	0.000456961	0.00021962	0.00044748	0.000168672	0	0.438799	0.721869	0.832314	0.566751	0.931968	0	5	12	8	10	5	0	0.158	0.236	0.263	0.195	0.286	0
O00487	26S proteasome non-ATPase regulatory subunit 14 OS=Homo sapiens OX=9606 GN=PSMD14 PE=1 SV=1	4	3	11	8	11	3	0.000321647	0.000182416	0.000473423	0.000600201	0.000452477	0.000143332	0.34586	0.213389	1.24905	0.967886	1.22843	0.51705	8	5	18	14	14	5	0.129	0.084	0.352	0.294	0.348	0.181
P62851	40S ribosomal protein S25 OS=Homo sapiens OX=9606 GN=RPS25 PE=1 SV=1	0	2	7	0	3	0	0	0.000180956	0.00045659	0	0.000400765	0	0	0.224616	1.01372	0	0.472312	0	0	2	7	0	5	0	0	0.088	0.304	0	0.168	0
A0A1B0GUS4	Ubiquitin-conjugating enzyme E2 L5 OS=Homo sapiens OX=9606 GN=UBE2L5 PE=2 SV=1	0	2	3	0	5	0	0	0.00014688	0.000158832	0	0.000455415	0	0	0.819701	0.819701	0	0.819701	0	0	2	3	0	7	0	0	0.26	0.26	0	0.26	0
P19957	Elafin OS=Homo sapiens OX=9606 GN=PI3 PE=1 SV=3	0	0	0	2	0	0	0	0	0	0.000454365	0	0	0	0	0	0.370882	0	0	0	0	0	4	0	0	0	0	0	0.137	0	0
P15559	NAD(P)H dehydrogenase [quinone] 1 OS=Homo sapiens OX=9606 GN=NQO1 PE=1 SV=1	4	6	0	3	0	0	0.000318419	0.000454042	0	0.000242521	0	0	0.386756	0.386756	0	0.0964782	0	0	7	11	0	5	0	0	0.142	0.142	0	0.04	0	0
Q5JWF2	Guanine nucleotide-binding protein G(s) subunit alpha isoforms XLas OS=Homo sapiens OX=9606 GN=GNAS PE=1 SV=2	4	18	31	9	12	8	4.80764e-05	0.000381719	0.000573961	0.000205056	0.000299511	0.000119973	0.0964782	0.406048	0.595879	0.207814	0.247383	0.303167	4	35	73	16	31	14	0.04	0.148	0.203	0.082	0.096	0.115
P06703	Protein S100-A6 OS=Homo sapiens OX=9606 GN=S100A6 PE=1 SV=1	0	0	5	0	0	0	0	0	0.000452966	0	0	0	0	0	3.29536	0	0	0	0	0	5	0	0	0	0	0	0.633	0	0	0
Q9UL25	Ras-related protein Rab-21 OS=Homo sapiens OX=9606 GN=RAB21 PE=1 SV=3	10	4	9	5	9	8	0.000886316	0.000301594	0.000434848	0.000295337	0.000757001	0.000434456	0.86638	0.489361	0.986095	0.667247	1.00447	0.8281	16	6	12	5	17	11	0.271	0.173	0.298	0.222	0.302	0.262
P00558	Phosphoglycerate kinase 1 OS=Homo sapiens OX=9606 GN=PGK1 PE=1 SV=3	5	7	20	2	7	7	0.000209225	0.000216974	0.000664785	6.37418e-05	0.00028832	0.000213108	0.462177	0.455459	1.72898	0.180321	0.563148	0.573983	7	8	34	2	12	10	0.165	0.163	0.436	0.072	0.194	0.197
Q92900	Regulator of nonsense transcripts 1 OS=Homo sapiens OX=9606 GN=UPF1 PE=1 SV=2	12	12	33	21	16	7	0.000176635	0.000220385	0.000397198	0.000529723	0.000177487	7.87122e-05	0.435489	0.422329	1.25424	0.8281	0.694338	0.324342	16	22	55	45	20	10	0.157	0.153	0.353	0.262	0.229	0.122
P48735	Isocitrate dehydrogenase [NADP], mitochondrial OS=Homo sapiens OX=9606 GN=IDH2 PE=1 SV=2	10	14	0	14	0	4	0.000330898	0.000475411	0	0.00058806	0	0.000137624	0.51008	0.706082	0	0.698244	0	0.224616	12	19	0	20	0	7	0.179	0.232	0	0.23	0	0.088
Q15942	Zyxin OS=Homo sapiens OX=9606 GN=ZYX PE=1 SV=1	0	10	8	12	8	4	0	0.000296585	0.000213813	0.00051116	0.000192676	6.21441e-05	0	0.819701	0.482518	1.11349	0.766038	0.288249	0	15	15	22	11	4	0	0.26	0.171	0.325	0.247	0.11
P43490	Nicotinamide phosphoribosyltransferase OS=Homo sapiens OX=9606 GN=NAMPT PE=1 SV=1	0	0	12	5	13	0	0	0	0.000298902	0.000162405	0.000448922	0	0	0	1.43781	0.324342	1.06063	0	0	0	18	6	22	0	0	0	0.387	0.122	0.314	0
Q53H82	Endoribonuclease LACTB2 OS=Homo sapiens OX=9606 GN=LACTB2 PE=1 SV=2	3	4	0	0	0	2	0.000129831	0.000510511	0	0	0	6.17126e-05	0.230269	0.230269	0	0	0	0.230269	3	13	0	0	0	2	0.09	0.09	0	0	0	0.09
P52566	Rho GDP-dissociation inhibitor 2 OS=Homo sapiens OX=9606 GN=ARHGDIB PE=1 SV=3	0	0	0	0	6	0	0	0	0	0	0.000448618	0	0	0	0	0	0.733804	0	0	0	0	0	9	0	0	0	0	0	0.239	0
P04632	Calpain small subunit 1 OS=Homo sapiens OX=9606 GN=CAPNS1 PE=1 SV=1	0	2	5	0	4	0	0	8.44013e-05	0.000152116	0	0.000448618	0	0	0.422329	1.5293	0	0.702159	0	0	2	5	0	12	0	0	0.153	0.403	0	0.231	0
P0DN37	Peptidyl-prolyl cis-trans isomerase A-like 4G OS=Homo sapiens OX=9606 GN=PPIAL4G PE=3 SV=1	0	0	5	0	0	0	0	0	0.000447442	0	0	0	0	0	0.419058	0	0	0	0	0	9	0	0	0	0	0	0.152	0	0	0
Q15369	Elongin-C OS=Homo sapiens OX=9606 GN=ELOC PE=1 SV=1	0	0	3	0	4	0	0	0	0.000218394	0	0.000447283	0	0	0	1.37137	0	1.74157	0	0	0	3	0	5	0	0	0	0.375	0	0.438	0
O00165	HCLS1-associated protein X-1 OS=Homo sapiens OX=9606 GN=HAX1 PE=1 SV=2	6	0	2	0	0	0	0.000446732	0	8.76709e-05	0	0	0	1.37684	0	0.402814	0	0	0	10	0	3	0	0	0	0.376	0	0.147	0	0	0
Q7L1Q6	Basic leucine zipper and W2 domain-containing protein 1 OS=Homo sapiens OX=9606 GN=BZW1 PE=1 SV=1	3	0	2	5	3	0	0.000446199	0	3.89183e-05	0.000222031	7.1736e-05	0	0.452112	0	0.153453	0.570363	0.399587	0	15	0	2	7	3	0	0.162	0	0.062	0.196	0.146	0
Q13404	Ubiquitin-conjugating enzyme E2 variant 1 OS=Homo sapiens OX=9606 GN=UBE2V1 PE=1 SV=2	0	0	4	0	3	0	0	0	0.000443722	0	0.000272629	0	0	0	0.901078	0	0.870682	0	0	0	8	0	4	0	0	0	0.279	0	0.272	0
O60739	Eukaryotic translation initiation factor 1b OS=Homo sapiens OX=9606 GN=EIF1B PE=1 SV=2	0	2	2	0	4	0	0	0.000200173	0.000144308	0	0.000443324	0	0	0.386756	0.840772	0	1.76694	0	0	2	2	0	5	0	0	0.142	0.265	0	0.442	0
P14868	Aspartate--tRNA ligase, cytoplasmic OS=Homo sapiens OX=9606 GN=DARS PE=1 SV=2	17	16	18	17	10	10	0.000621947	0.000428914	0.000309211	0.000636655	0.000279976	0.000195115	1.12324	0.815516	1.22331	1.23357	0.599558	0.690441	25	19	19	24	14	11	0.327	0.259	0.347	0.349	0.204	0.228
Q14320	Protein FAM50A OS=Homo sapiens OX=9606 GN=FAM50A PE=1 SV=2	8	3	10	0	3	0	0.000441197	0.000100087	0.000336718	0	8.86649e-05	0	0.599558	0.21899	1.1677	0	0.303167	0	12	3	14	0	3	0	0.204	0.086	0.336	0	0.115	0
Q15843	NEDD8 OS=Homo sapiens OX=9606 GN=NEDD8 PE=1 SV=1	2	2	0	0	0	2	0.000769371	0.000698134	0	0	0	0.000329134	0.489361	0.489361	0	0	0	0.577611	5	5	0	0	0	3	0.173	0.173	0	0	0	0.198
O43809	Cleavage and polyadenylation specificity factor subunit 5 OS=Homo sapiens OX=9606 GN=NUDT21 PE=1 SV=1	7	2	0	7	0	6	0.000713787	9.96456e-05	0	0.000526923	0	0.000274036	0.766038	0.370882	0	0.803018	0	1.18273	13	2	0	9	0	7	0.247	0.137	0	0.256	0	0.339
Q7Z5G4	Golgin subfamily A member 7 OS=Homo sapiens OX=9606 GN=GOLGA7 PE=1 SV=2	0	0	2	0	2	0	0	0	0.000178541	0	0.000438794	0	0	0	0.548817	0	0.548817	0	0	0	3	0	6	0	0	0	0.19	0	0.19	0
O75521	Enoyl-CoA delta isomerase 2, mitochondrial OS=Homo sapiens OX=9606 GN=ECI2 PE=1 SV=4	10	10	0	3	15	8	0.000442877	0.000430575	0	0.000134925	0.00068659	0.000248103	0.682674	0.428894	0	0.462177	1.40436	0.981527	14	15	0	4	27	11	0.226	0.155	0	0.165	0.381	0.297
Q8IWA5	Choline transporter-like protein 2 OS=Homo sapiens OX=9606 GN=SLC44A2 PE=1 SV=3	6	8	21	9	9	3	0.000141233	0.000176215	0.000473497	0.00045179	0.000269637	3.77618e-05	0.282331	0.14025	0.636817	0.238797	0.458814	0.14025	8	11	41	24	19	3	0.108	0.057	0.214	0.093	0.164	0.057
Q92930	Ras-related protein Rab-8B OS=Homo sapiens OX=9606 GN=RAB8B PE=1 SV=2	0	0	4	0	2	0	0	0	0.000196942	0	0.000435614	0	0	0	0.306171	0	0.142878	0	0	0	5	0	9	0	0	0	0.116	0	0.058	0
P61006	Ras-related protein Rab-8A OS=Homo sapiens OX=9606 GN=RAB8A PE=1 SV=1	0	0	6	2	3	0	0	0	0.000315107	0.000192611	0.000435614	0	0	0	0.706082	0.336596	0.648162	0	0	0	8	3	9	0	0	0	0.232	0.126	0.217	0
Q9NX57	Ras-related protein Rab-20 OS=Homo sapiens OX=9606 GN=RAB20 PE=1 SV=1	0	6	0	2	0	0	0	0.000434991	0	0.000170387	0	0	0	0.588547	0	0.183042	0	0	0	9	0	3	0	0	0	0.201	0	0.073	0	0
Q8NBQ5	Estradiol 17-beta-dehydrogenase 11 OS=Homo sapiens OX=9606 GN=HSD17B11 PE=1 SV=3	0	0	8	0	9	0	0	0	0.000353314	0	0.000434162	0	0	0	0.862087	0	0.737801	0	0	0	13	0	13	0	0	0	0.27	0	0.24	0
P10114	Ras-related protein Rap-2a OS=Homo sapiens OX=9606 GN=RAP2A PE=1 SV=1	3	0	10	3	3	3	0.000340541	0	0.000579203	0.000290495	0.000218997	0.000145682	0.901078	0	2.47536	0.674943	0.633052	0.633052	5	0	13	4	4	3	0.279	0	0.541	0.224	0.213	0.213
P08758	Annexin A5 OS=Homo sapiens OX=9606 GN=ANXA5 PE=1 SV=2	0	0	14	0	9	0	0	0	0.000433149	0	0.000375717	0	0	0	2.09742	0	1.17771	0	0	0	17	0	12	0	0	0	0.491	0	0.338	0
P67870	Casein kinase II subunit beta OS=Homo sapiens OX=9606 GN=CSNK2B PE=1 SV=1	3	0	5	4	3	0	0.000173914	0	0.000189614	0.000432703	0.000139802	0	0.393157	0	0.671091	0.552387	0.485936	0	3	0	5	7	3	0	0.144	0	0.223	0.191	0.172	0
Q9BY44	Eukaryotic translation initiation factor 2A OS=Homo sapiens OX=9606 GN=EIF2A PE=1 SV=3	9	15	15	17	8	0	0.000213057	0.000289994	0.000278749	0.000431646	0.000222647	0	0.402814	0.862087	1.54097	0.967886	0.663413	0	10	15	20	19	13	0	0.147	0.27	0.405	0.294	0.221	0
P61513	60S ribosomal protein L37a OS=Homo sapiens OX=9606 GN=RPL37A PE=1 SV=2	3	4	5	5	7	3	0.000677381	0.000860526	0.000531743	0.00130012	0.000871229	0.000869342	1.65461	0.690441	1.52348	1.65461	2.67282	1.65461	5	7	6	9	8	9	0.424	0.228	0.402	0.424	0.565	0.424
Q5VV41	Rho guanine nucleotide exchange factor 16 OS=Homo sapiens OX=9606 GN=ARHGEF16 PE=1 SV=1	6	11	0	2	0	0	0.000105477	0.000430697	0	3.74899e-05	0	0	0.364583	0.690441	0	0.0839269	0	0	6	27	0	2	0	0	0.135	0.228	0	0.035	0	0
O14494	Phospholipid phosphatase 1 OS=Homo sapiens OX=9606 GN=PLPP1 PE=1 SV=1	0	0	7	2	0	0	0	0	0.000430637	9.35927e-05	0	0	0	0	0.588547	0.438799	0	0	0	0	15	2	0	0	0	0	0.201	0.158	0	0
P56192	Methionine--tRNA ligase, cytoplasmic OS=Homo sapiens OX=9606 GN=MARS PE=1 SV=2	21	24	24	24	18	25	0.000914013	0.000477524	0.00026272	0.000738342	0.000267177	0.000483826	1.04644	1.07491	0.95434	1.36592	0.782379	1.09411	66	38	29	50	24	49	0.311	0.317	0.291	0.374	0.251	0.321
Q9HB71	Calcyclin-binding protein OS=Homo sapiens OX=9606 GN=CACYBP PE=1 SV=2	6	5	6	3	4	3	0.000546659	0.00034723	0.000429126	0.000174871	0.000263661	0.000116929	0.967886	0.967886	1.0893	0.545254	0.887991	0.967886	10	7	12	3	6	3	0.294	0.294	0.32	0.189	0.276	0.294
O43242	26S proteasome non-ATPase regulatory subunit 3 OS=Homo sapiens OX=9606 GN=PSMD3 PE=1 SV=2	14	12	25	11	11	5	0.00049015	0.000529484	0.000503861	0.000423095	0.000318961	9.98495e-05	0.909853	0.492794	1.39883	0.527566	0.552387	0.294196	21	25	33	17	17	6	0.281	0.174	0.38	0.184	0.191	0.112
P61221	ATP-binding cassette sub-family E member 1 OS=Homo sapiens OX=9606 GN=ABCE1 PE=1 SV=1	5	6	16	16	14	3	0.0002705	0.000207692	0.000231399	0.000488119	0.000351255	5.93429e-05	0.458814	0.492794	1.12324	1.01372	0.8281	0.196741	13	11	17	22	21	4	0.164	0.174	0.327	0.304	0.262	0.078
Q8N5N7	39S ribosomal protein L50, mitochondrial OS=Homo sapiens OX=9606 GN=MRPL50 PE=1 SV=2	6	5	2	3	2	3	0.000709964	0.000644228	0.000154811	0.000252345	0.000126824	0.000281222	1.4322	0.95434	0.713957	0.548817	0.570363	0.358313	9	9	3	3	2	5	0.386	0.291	0.234	0.19	0.196	0.133
P50213	Isocitrate dehydrogenase [NAD] subunit alpha, mitochondrial OS=Homo sapiens OX=9606 GN=IDH3A PE=1 SV=1	12	6	4	2	2	8	0.000647029	0.000339911	0.000111385	7.26238e-05	8.2124e-05	0.000218523	1.11349	0.468926	0.513561	0.169499	0.327394	0.62181	19	11	5	2	3	9	0.325	0.167	0.18	0.068	0.123	0.21
Q8N6R0	Methyltransferase-like protein 13 OS=Homo sapiens OX=9606 GN=METTL13 PE=1 SV=1	19	7	5	11	3	0	0.000427942	0.00011326	8.16506e-05	0.000209144	5.73341e-05	0	1.10378	0.44544	0.30017	0.513561	0.247383	0	24	7	7	11	4	0	0.323	0.16	0.114	0.18	0.096	0
O00161	Synaptosomal-associated protein 23 OS=Homo sapiens OX=9606 GN=SNAP23 PE=1 SV=1	0	0	10	0	6	0	0	0	0.000425058	0	0.000427356	0	0	0	2.0761	0	1.78612	0	0	0	11	0	9	0	0	0	0.488	0	0.445	0
O95164	Ubiquitin-like protein 3 OS=Homo sapiens OX=9606 GN=UBL3 PE=1 SV=1	3	0	2	3	0	0	0.000426113	0	0.000139374	0.000340773	0	0	0.95434	0	1.07014	0.267652	0	0	4	0	2	3	0	0	0.291	0	0.316	0.103	0	0
Q13561	Dynactin subunit 2 OS=Homo sapiens OX=9606 GN=DCTN2 PE=1 SV=4	3	2	7	6	10	0	9.32455e-05	5.64079e-05	0.000142329	0.000231998	0.000424751	0	0.188502	0.207814	0.61808	0.857804	1.14783	0	3	2	7	7	17	0	0.075	0.082	0.209	0.269	0.332	0
Q14764	Major vault protein OS=Homo sapiens OX=9606 GN=MVP PE=1 SV=4	0	11	2	9	19	3	0	0.000303958	1.82607e-05	0.000223239	0.000482444	5.97084e-05	0	0.348963	0.0519619	0.51008	0.936422	0.081434	0	24	2	15	43	6	0	0.13	0.022	0.179	0.287	0.034
Q13347	Eukaryotic translation initiation factor 3 subunit I OS=Homo sapiens OX=9606 GN=EIF3I PE=1 SV=1	8	6	3	9	3	7	0.000460203	0.000417592	0.000150524	0.000776963	9.24843e-05	0.000355464	1.2751	0.713957	0.386756	0.86638	0.690441	1.03236	12	12	6	19	3	13	0.357	0.234	0.142	0.271	0.228	0.308
Q9Y5J7	Mitochondrial import inner membrane translocase subunit Tim9 OS=Homo sapiens OX=9606 GN=TIMM9 PE=1 SV=1	2	2	0	0	0	0	0.000420129	0.000254152	0	0	0	0	0.475707	1.22843	0	0	0	0	3	2	0	0	0	0	0.169	0.348	0	0	0	0
O15427	Monocarboxylate transporter 4 OS=Homo sapiens OX=9606 GN=SLC16A3 PE=1 SV=1	0	10	0	0	16	18	0	0.000632375	0	0	0.000840314	0.000420442	0	0.61808	0	0	0.506607	0.698244	0	26	0	0	39	22	0	0.209	0	0	0.178	0.23
P15531	Nucleoside diphosphate kinase A OS=Homo sapiens OX=9606 GN=NME1 PE=1 SV=1	3	5	7	0	4	3	0.000245996	0.000595251	0.000429126	0	0.000329577	0.000175394	0.862087	1.07014	1.26464	0	1.23357	0.625549	3	8	8	0	5	3	0.27	0.316	0.355	0	0.349	0.211
Q9BSD7	Cancer-related nucleoside-triphosphatase OS=Homo sapiens OX=9606 GN=NTPCR PE=1 SV=1	2	0	7	6	0	2	0.000131198	0	0.000472039	0.000559586	0	0.000140315	0.156112	0	1.60615	1.01837	0	0.156112	2	0	11	8	0	3	0.063	0	0.416	0.305	0	0.063
P54578	Ubiquitin carboxyl-terminal hydrolase 14 OS=Homo sapiens OX=9606 GN=USP14 PE=1 SV=3	7	0	17	6	8	2	0.000454147	0	0.000346602	0.000215225	0.000223098	3.59782e-05	0.725838	0	1.23872	0.678804	0.64059	0.2218	18	0	21	8	11	2	0.237	0	0.35	0.225	0.215	0.087
P46939	Utrophin OS=Homo sapiens OX=9606 GN=UTRN PE=1 SV=2	0	14	129	19	62	12	0	4.6122e-05	0.000448876	8.51685e-05	0.000271418	3.1063e-05	0	0.185769	1.68534	0.205036	0.803018	0.156112	0	14	189	22	93	12	0	0.074	0.429	0.081	0.256	0.063
Q86U38	Nucleolar protein 9 OS=Homo sapiens OX=9606 GN=NOP9 PE=1 SV=1	7	7	2	12	0	5	0.000176375	0.000177827	5.12792e-05	0.000501516	0	8.38359e-05	0.527566	0.527566	0.119438	0.65577	0	0.577611	9	10	4	24	0	6	0.184	0.184	0.049	0.219	0	0.198
O15431	High affinity copper uptake protein 1 OS=Homo sapiens OX=9606 GN=SLC31A1 PE=1 SV=1	0	4	2	2	0	0	0	0.000416676	0.000128738	0.000139896	0	0	0	0.455459	0.258925	0.455459	0	0	0	7	3	2	0	0	0	0.163	0.1	0.163	0	0
Q15181	Inorganic pyrophosphatase OS=Homo sapiens OX=9606 GN=PPA1 PE=1 SV=2	2	0	8	0	10	0	8.62548e-05	0	0.000282124	0	0.000416019	0	0.270574	0	1.32809	0	1.95801	0	2	0	10	0	12	0	0.104	0	0.367	0	0.471	0
P83731	60S ribosomal protein L24 OS=Homo sapiens OX=9606 GN=RPL24 PE=1 SV=1	4	2	7	2	0	0	0.000396937	0.000144074	0.00041546	0.000253952	0	0	0.552387	0.210598	1.2751	0.361445	0	0	5	2	8	3	0	0	0.191	0.083	0.357	0.134	0	0
P07947	Tyrosine-protein kinase Yes OS=Homo sapiens OX=9606 GN=YES1 PE=1 SV=3	6	6	15	14	8	10	0.00025249	0.000145798	0.000420433	0.000660837	0.000295223	0.000245486	0.819701	0.415794	1.13796	1.39332	0.614359	1.00447	11	7	28	27	16	15	0.26	0.151	0.33	0.379	0.208	0.302
P37235	Hippocalcin-like protein 1 OS=Homo sapiens OX=9606 GN=HPCAL1 PE=1 SV=3	0	2	5	0	4	0	0	0.0001172	0.000211228	0	0.000415301	0	0	0.348963	0.999862	0	0.573983	0	0	2	5	0	8	0	0	0.13	0.301	0	0.197	0
O75695	Protein XRP2 OS=Homo sapiens OX=9606 GN=RP2 PE=1 SV=4	0	3	12	0	10	2	0	9.69409e-05	0.000465908	0	0.000458017	5.07806e-05	0	0.327394	1.30675	0	1.07491	0.573983	0	3	20	0	16	2	0	0.123	0.363	0	0.317	0.197
O15372	Eukaryotic translation initiation factor 3 subunit H OS=Homo sapiens OX=9606 GN=EIF3H PE=1 SV=1	7	5	4	10	0	6	0.000566537	0.00016065	9.26522e-05	0.00049083	0	0.000151476	0.62181	0.479108	0.644372	0.62181	0	0.342765	16	5	4	13	0	6	0.21	0.17	0.216	0.21	0	0.128
P15529	Membrane cofactor protein OS=Homo sapiens OX=9606 GN=CD46 PE=1 SV=3	0	4	3	5	8	2	0	0.000115406	0.000145596	0.000237324	0.000460062	4.53398e-05	0	0.235947	0.199499	0.380384	0.592209	0.207814	0	4	7	7	18	2	0	0.092	0.079	0.14	0.202	0.082
P50281	Matrix metalloproteinase-14 OS=Homo sapiens OX=9606 GN=MMP14 PE=1 SV=3	0	0	25	0	14	5	0	0	0.000490324	0	0.000464805	7.63454e-05	0	0	1.58226	0	0.914256	0.452112	0	0	35	0	27	5	0	0	0.412	0	0.282	0.162
Q02252	Methylmalonate-semialdehyde dehydrogenase [acylating], mitochondrial OS=Homo sapiens OX=9606 GN=ALDH6A1 PE=1 SV=2	10	3	0	0	0	3	0.000512531	8.45591e-05	0	0	0	9.96629e-05	0.65577	0.364583	0	0	0	0.472312	22	4	0	0	0	6	0.219	0.135	0	0	0	0.168
P35244	Replication protein A 14 kDa subunit OS=Homo sapiens OX=9606 GN=RPA3 PE=1 SV=1	4	3	2	3	0	0	0.000412027	0.000280408	0.00020215	0.000329508	0	0	0.986095	0.986095	1.09894	1.79254	0	0	4	3	3	3	0	0	0.298	0.298	0.322	0.446	0	0
P61764	Syntaxin-binding protein 1 OS=Homo sapiens OX=9606 GN=STXBP1 PE=1 SV=1	8	7	19	3	8	0	0.000167863	0.00015232	0.000411788	6.7122e-05	0.000151805	0	0.581248	0.419058	0.927525	0.193988	0.472312	0	8	8	30	3	9	0	0.199	0.152	0.285	0.077	0.168	0
Q96C24	Synaptotagmin-like protein 4 OS=Homo sapiens OX=9606 GN=SYTL4 PE=1 SV=2	6	11	0	2	6	2	0.00011145	0.000438233	0	5.94195e-05	0.000119453	2.64877e-05	0.241652	0.452112	0	0.0939563	0.342765	0.081434	6	26	0	3	8	2	0.094	0.162	0	0.039	0.128	0.034
Q9NZZ3	Charged multivesicular body protein 5 OS=Homo sapiens OX=9606 GN=CHMP5 PE=1 SV=1	0	0	8	2	4	0	0	0	0.000335071	0.000121371	0.000411745	0	0	0	1.68534	0.65577	0.901078	0	0	0	9	2	9	0	0	0	0.429	0.219	0.279	0
Q13190	Syntaxin-5 OS=Homo sapiens OX=9606 GN=STX5 PE=1 SV=2	7	2	0	2	0	5	0.00056175	6.37171e-05	0	0.000112311	0	0.000150196	0.803018	0.199499	0	0.330454	0	0.438799	16	2	0	3	0	6	0.256	0.079	0	0.124	0	0.158
Q99732	Lipopolysaccharide-induced tumor necrosis factor-alpha factor OS=Homo sapiens OX=9606 GN=LITAF PE=1 SV=2	4	7	4	3	3	4	0.00061932	0.000632224	0.000303853	0.00033019	0.000186692	0.000220785	0.958845	0.958845	0.874995	0.958845	0.986095	0.958845	8	9	6	4	3	4	0.292	0.292	0.273	0.292	0.298	0.292
Q15691	Microtubule-associated protein RP/EB family member 1 OS=Homo sapiens OX=9606 GN=MAPRE1 PE=1 SV=3	3	2	5	3	10	0	0.00013952	0.000126602	0.000182539	0.000198361	0.000411233	0	0.422329	0.16681	0.674943	0.409289	1.40436	0	3	3	6	4	11	0	0.153	0.067	0.224	0.149	0.381	0
Q02539	Histone H1.1 OS=Homo sapiens OX=9606 GN=HIST1H1A PE=1 SV=3	0	0	2	5	0	5	0	0	0.000151691	0.000865406	0	0.000454664	0	0	0.124605	0.422329	0	0.422329	0	0	4	14	0	11	0	0	0.051	0.153	0	0.153
Q9BYD3	39S ribosomal protein L4, mitochondrial OS=Homo sapiens OX=9606 GN=MRPL4 PE=1 SV=1	13	18	13	9	8	14	0.000681302	0.000981878	0.000471901	0.000598271	0.000322159	0.000571486	2.34195	2.10456	2.22107	1.00447	0.918669	1.77971	17	27	18	14	10	20	0.524	0.492	0.508	0.302	0.283	0.444
O14908	PDZ domain-containing protein GIPC1 OS=Homo sapiens OX=9606 GN=GIPC1 PE=1 SV=2	0	6	7	7	3	2	0	0.000543413	0.000244847	0.000399104	0.000150437	0.000133433	0	0.862087	0.725838	0.862087	0.402814	0.109175	0	16	10	10	5	5	0	0.27	0.237	0.27	0.147	0.045
Q92692	Nectin-2 OS=Homo sapiens OX=9606 GN=NECTIN2 PE=1 SV=1	0	5	2	4	13	0	0	0.000126131	3.031e-05	9.88116e-05	0.000409704	0	0	0.425608	0.191242	0.482518	0.766038	0	0	6	2	4	22	0	0	0.154	0.076	0.171	0.247	0
P46777	60S ribosomal protein L5 OS=Homo sapiens OX=9606 GN=RPL5 PE=1 SV=3	4	6	8	4	10	6	0.000335726	0.000495041	0.00032943	0.000268488	0.000708423	0.000299212	0.352073	0.667247	0.706082	0.383566	0.845015	0.485936	8	13	12	6	21	10	0.131	0.222	0.232	0.141	0.266	0.172
O43813	LanC-like protein 1 OS=Homo sapiens OX=9606 GN=LANCL1 PE=1 SV=1	4	9	3	5	3	2	0.000156188	0.000453525	0.000122607	0.000233161	0.000100442	4.45444e-05	0.671091	1.40436	0.216186	0.541701	0.230269	0.244515	5	16	6	7	4	2	0.223	0.381	0.085	0.188	0.09	0.095
Q7Z4W1	L-xylulose reductase OS=Homo sapiens OX=9606 GN=DCXR PE=1 SV=2	4	0	5	0	2	0	0.00040865	0	0.000233909	0	8.2124e-05	0	0.513561	0	0.918669	0	0.432188	0	8	0	7	0	2	0	0.18	0	0.283	0	0.156	0
P28482	Mitogen-activated protein kinase 1 OS=Homo sapiens OX=9606 GN=MAPK1 PE=1 SV=3	5	5	8	5	8	0	0.000276974	0.000408409	0.000226483	0.000184586	0.000278309	0	0.648162	0.65577	0.870682	0.468926	1.02302	0	8	13	10	5	10	0	0.217	0.219	0.272	0.167	0.306	0
P23588	Eukaryotic translation initiation factor 4B OS=Homo sapiens OX=9606 GN=EIF4B PE=1 SV=2	8	4	4	4	6	0	0.000407981	0.000222123	8.00661e-05	0.000130509	0.000180377	0	0.584893	0.393157	0.315225	0.342765	0.435489	0	20	12	6	6	11	0	0.2	0.144	0.119	0.128	0.157	0
P13693	Translationally-controlled tumor protein OS=Homo sapiens OX=9606 GN=TPT1 PE=1 SV=1	0	0	0	0	4	0	0	0	0	0	0.000407755	0	0	0	0	0	1.69153	0	0	0	0	0	7	0	0	0	0	0	0.43	0
Q6UXG2	UPF0577 protein KIAA1324 OS=Homo sapiens OX=9606 GN=KIAA1324 PE=2 SV=2	16	6	0	0	0	0	0.000406028	0.000133976	0	0	0	0	0.629296	0.191242	0	0	0	0	33	12	0	0	0	0	0.212	0.076	0	0	0	0
P43897	Elongation factor Ts, mitochondrial OS=Homo sapiens OX=9606 GN=TSFM PE=1 SV=2	5	7	6	3	4	6	0.000651953	0.000382793	0.000150524	0.000204464	0.000184969	0.000246091	0.931968	0.64059	0.667247	0.169499	0.496236	0.678804	17	11	6	5	6	9	0.286	0.215	0.222	0.068	0.175	0.225
Q13310	Polyadenylate-binding protein 4 OS=Homo sapiens OX=9606 GN=PABPC4 PE=1 SV=1	9	5	21	13	9	2	0.000367721	0.000175618	0.000341835	0.000433375	0.000233365	2.75982e-05	0.380384	0.264736	0.733804	0.496236	0.570363	0.129796	19	10	27	21	15	2	0.14	0.102	0.239	0.175	0.196	0.053
Q96S97	Myeloid-associated differentiation marker OS=Homo sapiens OX=9606 GN=MYADM PE=1 SV=2	0	0	7	3	5	0	0	0	0.00022789	0.000123821	0.000404499	0	0	0	0.625549	0.339677	0.534617	0	0	0	9	3	13	0	0	0	0.211	0.127	0.186	0
Q9NP81	Serine--tRNA ligase, mitochondrial OS=Homo sapiens OX=9606 GN=SARS2 PE=1 SV=1	7	15	0	4	4	3	0.000312798	0.000524005	0	0.00030788	7.73678e-05	0.000120089	0.409289	1.67301	0	0.253141	0.258925	0.164126	13	24	0	12	4	7	0.149	0.427	0	0.098	0.1	0.066
Q15067	Peroxisomal acyl-coenzyme A oxidase 1 OS=Homo sapiens OX=9606 GN=ACOX1 PE=1 SV=3	22	20	9	15	13	11	0.000604306	0.000548353	0.000123536	0.000402732	0.000273249	0.000201968	1.59418	1.17771	0.482518	0.81134	0.770109	0.682674	32	32	10	20	18	15	0.414	0.338	0.171	0.258	0.248	0.226
P69905	Hemoglobin subunit alpha OS=Homo sapiens OX=9606 GN=HBA1 PE=1 SV=2	3	3	4	0	2	0	0.000351093	0.000318585	0.000401928	0	0.000141115	0	0.651962	0.651962	0.914256	0	0.276439	0	4	4	7	0	2	0	0.218	0.218	0.282	0	0.106	0
P54826	Growth arrest-specific protein 1 OS=Homo sapiens OX=9606 GN=GAS1 PE=2 SV=2	0	0	10	0	0	0	0	0	0.000401761	0	0	0	0	0	0.936422	0	0	0	0	0	17	0	0	0	0	0	0.287	0	0	0
Q01081	Splicing factor U2AF 35 kDa subunit OS=Homo sapiens OX=9606 GN=U2AF1 PE=1 SV=3	5	7	3	6	5	7	0.000882854	0.000565489	0.000101917	0.000553757	0.000375717	0.000481358	1.19786	1.19786	0.374042	1.19786	0.918669	1.2182	17	12	3	10	9	13	0.342	0.342	0.138	0.342	0.283	0.346
P0DN76	Splicing factor U2AF 35 kDa subunit-like protein OS=Homo sapiens OX=9606 GN=U2AF1L5 PE=1 SV=1	5	7	3	6	5	7	0.000882854	0.000565489	0.000101917	0.000553757	0.000375717	0.000481358	1.19786	1.19786	0.374042	1.19786	0.918669	1.2182	17	12	3	10	9	13	0.342	0.342	0.138	0.342	0.283	0.346
P34931	Heat shock 70 kDa protein 1-like OS=Homo sapiens OX=9606 GN=HSPA1L PE=1 SV=2	0	4	18	6	9	4	0	7.05758e-05	0.000419754	0.000186601	0.000484545	8.3182e-05	0	0.158777	0.713957	0.227439	0.51705	0.258925	0	4	33	9	31	6	0	0.064	0.234	0.089	0.181	0.1
P04080	Cystatin-B OS=Homo sapiens OX=9606 GN=CSTB PE=1 SV=2	2	4	5	0	3	2	0.000381545	0.000461624	0.000582385	0	0.000408944	0.000181359	0.636817	1.1727	1.44343	0	0.636817	0.636817	3	4	7	0	4	2	0.214	0.337	0.388	0	0.214	0.214
Q05682	Caldesmon OS=Homo sapiens OX=9606 GN=CALD1 PE=1 SV=3	0	2	34	4	7	0	0	2.8524e-05	0.000400987	8.37967e-05	0.000126345	0	0	0.0592537	1.13305	0.21899	0.383566	0	0	2	39	5	10	0	0	0.025	0.329	0.086	0.141	0
Q96PD2	Discoidin, CUB and LCCL domain-containing protein 2 OS=Homo sapiens OX=9606 GN=DCBLD2 PE=1 SV=1	0	0	3	0	17	0	0	0	5.26025e-05	0	0.000400765	0	0	0	0.188502	0	0.86638	0	0	0	5	0	31	0	0	0	0.075	0	0.271	0
P06753	Tropomyosin alpha-3 chain OS=Homo sapiens OX=9606 GN=TPM3 PE=1 SV=2	0	0	9	0	0	0	0	0	0.000400518	0	0	0	0	0	0.496236	0	0	0	0	0	14	0	0	0	0	0	0.175	0	0	0
Q15642	Cdc42-interacting protein 4 OS=Homo sapiens OX=9606 GN=TRIP10 PE=1 SV=3	0	4	6	4	7	0	0	9.40913e-05	0.000162797	0.000221134	0.000400098	0	0	0.156112	0.333522	0.261828	0.482518	0	0	5	12	10	24	0	0	0.063	0.125	0.101	0.171	0
P00338	L-lactate dehydrogenase A chain OS=Homo sapiens OX=9606 GN=LDHA PE=1 SV=2	3	6	18	5	11	6	0.000112625	0.000238459	0.000613961	0.000200153	0.000513028	0.000214135	0.548817	0.766038	2.70681	0.309182	1.09894	0.485936	3	7	25	5	17	8	0.19	0.247	0.569	0.117	0.322	0.172
O00442	RNA 3'-terminal phosphate cyclase OS=Homo sapiens OX=9606 GN=RTCA PE=1 SV=1	0	4	6	5	2	0	0	0.000185406	0.000155939	0.000399431	5.47493e-05	0	0	0.506607	0.62181	0.468926	0.164126	0	0	6	7	11	2	0	0	0.178	0.21	0.167	0.066	0
P82932	28S ribosomal protein S6, mitochondrial OS=Homo sapiens OX=9606 GN=MRPS6 PE=1 SV=3	2	0	2	0	0	0	0.000398842	0	0.000130454	0	0	0	0.870682	0	0.158777	0	0	0	4	0	2	0	0	0	0.272	0	0.064	0	0	0
P62847	40S ribosomal protein S24 OS=Homo sapiens OX=9606 GN=RPS24 PE=1 SV=1	5	4	6	6	0	4	0.00065599	0.000340144	0.000613037	0.000799408	0	0.0004009	0.595879	0.230269	1.17771	0.96336	0	0.513561	7	4	10	8	0	6	0.203	0.09	0.338	0.293	0	0.18
Q9NRR3	CDC42 small effector protein 2 OS=Homo sapiens OX=9606 GN=CDC42SE2 PE=1 SV=1	0	0	3	0	5	2	0	0	0.000388257	0	0.000715652	0.000317379	0	0	3.27563	0	3.64515	1.75423	0	0	4	0	6	3	0	0	0.631	0	0.667	0.44
Q9BYD2	39S ribosomal protein L9, mitochondrial OS=Homo sapiens OX=9606 GN=MRPL9 PE=1 SV=2	0	5	2	5	2	0	0	0.000296511	9.16112e-05	0.000398207	7.50497e-05	0	0	0.230269	0.207814	0.425608	0.109175	0	0	7	3	8	2	0	0	0.09	0.082	0.154	0.045	0
O43175	D-3-phosphoglycerate dehydrogenase OS=Homo sapiens OX=9606 GN=PHGDH PE=1 SV=4	3	2	16	4	0	0	9.35371e-05	4.24382e-05	0.000397727	0.000149608	0	0	0.164126	0.0864257	1.17771	0.279381	0	0	4	2	26	6	0	0	0.066	0.036	0.338	0.107	0	0
Q7L576	Cytoplasmic FMR1-interacting protein 1 OS=Homo sapiens OX=9606 GN=CYFIP1 PE=1 SV=1	11	31	30	20	17	7	0.000198944	0.000460334	0.000273298	0.000403054	0.000159922	6.38304e-05	0.235947	0.633052	0.782379	0.355189	0.415794	0.1508	20	51	42	38	20	9	0.092	0.213	0.251	0.132	0.151	0.061
Q6IA17	Single Ig IL-1-related receptor OS=Homo sapiens OX=9606 GN=SIGIRR PE=1 SV=3	6	2	0	3	0	0	0.000395194	5.51696e-05	0	9.72451e-05	0	0	0.361445	0.145513	0	0.0764652	0	0	13	2	0	3	0	0	0.134	0.059	0	0.032	0	0
Q12874	Splicing factor 3A subunit 3 OS=Homo sapiens OX=9606 GN=SF3A3 PE=1 SV=1	12	7	11	10	7	6	0.000572191	0.000225744	0.000227839	0.000318327	0.000159986	0.000177377	1.20293	0.555966	0.927525	0.698244	0.412538	0.485936	23	10	14	12	8	10	0.343	0.192	0.285	0.23	0.15	0.172
A1X283	SH3 and PX domain-containing protein 2B OS=Homo sapiens OX=9606 GN=SH3PXD2B PE=1 SV=3	0	4	12	10	0	0	0	9.93175e-05	0.000143199	0.000393891	0	0	0	0.227439	0.435489	0.25603	0	0	0	8	16	27	0	0	0	0.089	0.157	0.099	0	0
P52565	Rho GDP-dissociation inhibitor 1 OS=Homo sapiens OX=9606 GN=ARHGDIA PE=1 SV=3	0	0	0	0	6	0	0	0	0	0	0.000392907	0	0	0	0	0	0.840772	0	0	0	0	0	8	0	0	0	0	0	0.265	0
P23258	Tubulin gamma-1 chain OS=Homo sapiens OX=9606 GN=TUBG1 PE=1 SV=2	5	12	18	5	6	3	0.00027636	0.000451388	0.000433884	0.000235746	0.000155508	5.91127e-05	0.592209	0.981527	1.79254	0.482518	0.614359	0.409289	10	18	24	8	7	3	0.202	0.297	0.446	0.171	0.208	0.149
Q8N5I2	Arrestin domain-containing protein 1 OS=Homo sapiens OX=9606 GN=ARRDC1 PE=1 SV=1	3	6	0	7	2	0	0.000259063	0.000391794	0	0.000337625	4.62777e-05	0	0.475707	0.682674	0	0.674943	0.148154	0	9	15	0	11	2	0	0.169	0.226	0	0.224	0.06	0
Q15654	Thyroid receptor-interacting protein 6 OS=Homo sapiens OX=9606 GN=TRIP6 PE=1 SV=3	0	4	4	10	0	2	0	0.00028512	0.000102774	0.000502569	0	0.000112016	0	0.438799	0.566751	1.00909	0	0.348963	0	12	6	18	0	6	0	0.158	0.195	0.303	0	0.13
P26583	High mobility group protein B2 OS=Homo sapiens OX=9606 GN=HMGB2 PE=1 SV=2	5	2	9	4	4	0	0.000298177	0.000162341	0.000390115	0.000254357	0.000239692	0	0.570363	0.34586	0.981527	0.520548	0.520548	0	5	3	10	4	5	0	0.196	0.129	0.297	0.182	0.182	0
Q9ULC3	Ras-related protein Rab-23 OS=Homo sapiens OX=9606 GN=RAB23 PE=1 SV=1	0	0	7	2	6	2	0	0	0.000240818	0.000224307	0.000465023	7.49925e-05	0	0	1.46604	0.595879	1.61818	0.548817	0	0	7	4	11	2	0	0	0.392	0.203	0.418	0.19
O75396	Vesicle-trafficking protein SEC22b OS=Homo sapiens OX=9606 GN=SEC22B PE=1 SV=4	7	0	3	2	2	3	0.000637684	0	0.000113768	0.000185444	0.000186402	0.000247998	1.11836	0	0.61808	0.279381	0.348963	0.409289	11	0	3	3	4	6	0.326	0	0.209	0.107	0.13	0.149
P40306	Proteasome subunit beta type-10 OS=Homo sapiens OX=9606 GN=PSMB10 PE=1 SV=1	0	0	0	7	2	0	0	0	0	0.000389455	0.0001468	0	0	0	0	0.577611	0.355189	0	0	0	0	8	4	0	0	0	0	0.198	0.132	0
P30499	HLA class I histocompatibility antigen, Cw-1 alpha chain OS=Homo sapiens OX=9606 GN=HLA-C PE=1 SV=1	0	3	17	2	4	5	0	9.27031e-05	0.000534649	7.26238e-05	0.00041062	0.000145682	0	0.230269	0.782379	0.193988	0.370882	0.318257	0	3	24	2	15	6	0	0.09	0.251	0.077	0.137	0.12
P24821	Tenascin OS=Homo sapiens OX=9606 GN=TNC PE=1 SV=3	0	0	69	6	0	0	0	0	0.000388962	3.62294e-05	0	0	0	0	1.13305	0.114295	0	0	0	0	105	6	0	0	0	0	0.329	0.047	0	0
Q96HS1	Serine/threonine-protein phosphatase PGAM5, mitochondrial OS=Homo sapiens OX=9606 GN=PGAM5 PE=1 SV=2	8	7	7	4	5	5	0.000646911	0.000665281	0.0002257	0.000229934	0.000277346	0.000276746	0.819701	0.396368	1.2182	0.153453	0.573983	0.250259	15	17	8	5	8	9	0.26	0.145	0.346	0.062	0.197	0.097
Q10567	AP-1 complex subunit beta-1 OS=Homo sapiens OX=9606 GN=AP1B1 PE=1 SV=2	15	11	19	23	18	7	0.000249539	0.000131093	0.000223381	0.000462145	0.000285054	7.49134e-05	0.570363	0.361445	0.406048	0.862087	0.503142	0.213389	19	11	26	33	27	8	0.196	0.134	0.148	0.27	0.177	0.084
A4D1S0	Killer cell lectin-like receptor subfamily G member 2 OS=Homo sapiens OX=9606 GN=KLRG2 PE=1 SV=3	0	7	0	0	0	0	0	0.000387132	0	0	0	0	0	0.419058	0	0	0	0	0	14	0	0	0	0	0	0.152	0	0	0	0
P04183	Thymidine kinase, cytosolic OS=Homo sapiens OX=9606 GN=TK1 PE=1 SV=2	2	3	3	0	0	0	0.000159793	0.000386659	0.000139374	0	0	0	0.396368	0.396368	0.438799	0	0	0	3	8	4	0	0	0	0.145	0.145	0.158	0	0	0
P10606	Cytochrome c oxidase subunit 5B, mitochondrial OS=Homo sapiens OX=9606 GN=COX5B PE=1 SV=2	3	2	0	0	0	0	0.000386475	0.000175345	0	0	0	0	0.770109	0.238797	0	0	0	0	4	2	0	0	0	0	0.248	0.093	0	0	0	0
P09972	Fructose-bisphosphate aldolase C OS=Homo sapiens OX=9606 GN=ALDOC PE=1 SV=2	0	0	7	0	5	0	0	0	0.000268793	0	0.000385351	0	0	0	0.636817	0	0.193988	0	0	0	12	0	14	0	0	0	0.214	0	0.077	0
P62750	60S ribosomal protein L23a OS=Homo sapiens OX=9606 GN=RPL23A PE=1 SV=1	3	2	12	0	6	4	0.000479378	0.000652487	0.00078398	0	0.000706477	0.000398758	0.489361	0.468926	1.12324	0	0.51008	0.342765	6	9	15	0	11	7	0.173	0.167	0.327	0	0.179	0.128
P54920	Alpha-soluble NSF attachment protein OS=Homo sapiens OX=9606 GN=NAPA PE=1 SV=3	6	7	8	5	9	2	0.000295752	0.000345044	0.000221109	0.00031536	0.000475484	9.03723e-05	1.26986	0.836538	1.23357	0.940886	1.4322	0.294196	7	9	8	7	14	3	0.356	0.264	0.349	0.288	0.386	0.112
Q13555	Calcium/calmodulin-dependent protein kinase type II subunit gamma OS=Homo sapiens OX=9606 GN=CAMK2G PE=1 SV=4	2	8	7	8	0	0	6.70098e-05	0.0003851	0.000102283	0.000214357	0	0	0.188502	0.333522	0.51705	0.485936	0	0	3	19	7	9	0	0	0.075	0.125	0.181	0.172	0	0
P35609	Alpha-actinin-2 OS=Homo sapiens OX=9606 GN=ACTN2 PE=1 SV=1	9	14	14	12	20	8	0.000195183	0.00034157	0.000300964	0.000371649	0.000504319	0.000119283	0.207814	0.227439	0.355189	0.285287	0.355189	0.172195	14	27	33	25	45	12	0.082	0.089	0.132	0.109	0.132	0.069
Q66K74	Microtubule-associated protein 1S OS=Homo sapiens OX=9606 GN=MAP1S PE=1 SV=2	3	4	28	2	4	0	3.53083e-05	6.40781e-05	0.000384957	5.01989e-05	6.62265e-05	0	0.109175	0.0839269	0.879317	0.101539	0.145513	0	3	6	50	4	7	0	0.045	0.035	0.274	0.042	0.059	0
Q15404	Ras suppressor protein 1 OS=Homo sapiens OX=9606 GN=RSU1 PE=1 SV=3	4	3	4	5	5	0	0.000359966	0.000163318	0.000117739	0.000383831	0.000361701	0	0.803018	0.452112	0.452112	0.97697	0.790606	0	8	4	4	8	10	0	0.256	0.162	0.162	0.296	0.253	0
Q96GY0	Zinc finger C2HC domain-containing protein 1A OS=Homo sapiens OX=9606 GN=ZC2HC1A PE=1 SV=2	0	3	0	0	0	0	0	0.000382793	0	0	0	0	0	0.273503	0	0	0	0	0	11	0	0	0	0	0	0.105	0	0	0	0
Q8WU90	Zinc finger CCCH domain-containing protein 15 OS=Homo sapiens OX=9606 GN=ZC3H15 PE=1 SV=1	4	2	15	2	8	0	0.000146289	7.96463e-05	0.000382789	0.000155988	0.000211672	0	0.282331	0.156112	1.23872	0.114295	0.832314	0	5	3	20	5	9	0	0.108	0.063	0.35	0.047	0.263	0
Q12904	Aminoacyl tRNA synthase complex-interacting multifunctional protein 1 OS=Homo sapiens OX=9606 GN=AIMP1 PE=1 SV=2	8	8	11	7	5	8	0.000559274	0.000471241	0.000339725	0.000724143	0.000224788	0.000341793	1.46037	1.35505	1.51768	1.20293	0.702159	1.74789	14	13	13	17	7	12	0.391	0.372	0.401	0.343	0.231	0.439
Q08431	Lactadherin OS=Homo sapiens OX=9606 GN=MFGE8 PE=1 SV=2	4	0	18	0	7	8	0.000128825	0	0.000610978	0	0.000310671	0.000229628	0.285287	0	1.85102	0	0.729816	0.659587	4	0	29	0	12	10	0.109	0	0.455	0	0.238	0.22
P41223	Protein BUD31 homolog OS=Homo sapiens OX=9606 GN=BUD31 PE=1 SV=2	3	2	7	2	2	3	0.000259663	0.00015708	0.000566208	0.000276878	0.000139155	0.000185138	0.614359	0.614359	1.44906	0.172195	0.614359	0.896706	3	2	10	3	2	3	0.208	0.208	0.389	0.069	0.208	0.278
P51809	Vesicle-associated membrane protein 7 OS=Homo sapiens OX=9606 GN=VAMP7 PE=1 SV=3	5	3	5	0	3	4	0.000623191	0.00025704	0.000222365	0	0.000136625	0.000242362	0.442115	0.442115	0.853532	0	0.520548	1.03704	11	5	6	0	3	6	0.159	0.159	0.268	0	0.182	0.309
Q9Y237	Peptidyl-prolyl cis-trans isomerase NIMA-interacting 4 OS=Homo sapiens OX=9606 GN=PIN4 PE=1 SV=1	2	0	4	0	0	0	0.000380575	0	0.000311198	0	0	0	1.05589	0	1.44906	0	0	0	4	0	5	0	0	0	0.313	0	0.389	0	0	0
P61163	Alpha-centractin OS=Homo sapiens OX=9606 GN=ACTR1A PE=1 SV=1	4	5	17	8	8	5	0.000132594	0.000180475	0.000498745	0.000318116	0.000346406	0.000118173	0.462177	0.425608	1.61818	0.766038	0.81134	0.435489	4	6	23	9	13	5	0.165	0.154	0.418	0.247	0.258	0.157
P33552	Cyclin-dependent kinases regulatory subunit 2 OS=Homo sapiens OX=9606 GN=CKS2 PE=1 SV=1	0	0	0	0	2	0	0	0	0	0	0.000380473	0	0	0	0	0	0.741807	0	0	0	0	0	3	0	0	0	0	0	0.241	0
P51659	Peroxisomal multifunctional enzyme type 2 OS=Homo sapiens OX=9606 GN=HSD17B4 PE=1 SV=3	33	6	14	25	14	31	0.00149024	0.000153665	0.000188326	0.000993151	0.000258646	0.00111083	2.0761	0.492794	0.671091	1.56448	0.671091	1.82488	88	10	17	55	19	92	0.488	0.174	0.223	0.409	0.223	0.451
Q9Y285	Phenylalanine--tRNA ligase alpha subunit OS=Homo sapiens OX=9606 GN=FARSA PE=1 SV=3	12	12	9	10	5	0	0.000318956	0.000378477	0.00014445	0.000287779	0.000138059	0	1.52348	0.682674	0.690441	0.729816	0.348963	0	13	17	9	11	7	0	0.402	0.226	0.228	0.238	0.13	0
A0FGR8	Extended synaptotagmin-2 OS=Homo sapiens OX=9606 GN=ESYT2 PE=1 SV=1	4	7	38	14	12	10	5.41317e-05	9.82391e-05	0.00051346	0.000245312	0.000174057	0.000135084	0.193988	0.253141	1.86418	0.614359	0.65577	0.584893	4	8	58	17	16	14	0.077	0.098	0.457	0.208	0.219	0.2
P62861	40S ribosomal protein S30 OS=Homo sapiens OX=9606 GN=FAU PE=1 SV=1	0	2	2	2	2	2	0	0.000575073	0.000414579	0.000675771	0.000679263	0.000301241	0	1.01837	0.475707	1.09894	0.475707	1.18273	0	3	3	3	4	2	0	0.305	0.169	0.322	0.169	0.339
Q9NUQ9	Protein FAM49B OS=Homo sapiens OX=9606 GN=FAM49B PE=1 SV=1	0	0	11	0	3	0	0	0	0.000377472	0	0.000216463	0	0	0	1.90402	0	0.435489	0	0	0	15	0	7	0	0	0	0.463	0	0.157	0
P52292	Importin subunit alpha-1 OS=Homo sapiens OX=9606 GN=KPNA2 PE=1 SV=1	2	5	3	12	4	3	4.71222e-05	0.000171036	4.62385e-05	0.000427094	0.000132578	5.03966e-05	0.199499	0.458814	0.153453	1.15278	0.374042	0.270574	2	8	3	17	7	3	0.079	0.164	0.062	0.333	0.138	0.104
Q96QD8	Sodium-coupled neutral amino acid transporter 2 OS=Homo sapiens OX=9606 GN=SLC38A2 PE=1 SV=2	3	3	3	2	5	0	0.00012316	0.000134108	4.83403e-05	5.25303e-05	0.000376212	0	0.315225	0.315225	0.2218	0.0764652	0.393157	0	5	6	3	2	19	0	0.119	0.119	0.087	0.032	0.144	0
Q12974	Protein tyrosine phosphatase type IVA 2 OS=Homo sapiens OX=9606 GN=PTP4A2 PE=1 SV=1	5	5	2	3	0	0	0.000373168	0.000338616	0.000195291	0.000318327	0	0	1.8119	0.936422	0.492794	0.577611	0	0	5	5	4	4	0	0	0.449	0.287	0.174	0.198	0	0
O14763	Tumor necrosis factor receptor superfamily member 10B OS=Homo sapiens OX=9606 GN=TNFRSF10B PE=1 SV=2	0	0	3	2	12	3	0	0	5.55913e-05	6.04098e-05	0.000432644	6.05905e-05	0	0	0.318257	0.0939563	0.823896	0.253141	0	0	3	2	19	3	0	0	0.12	0.039	0.261	0.098
Q02750	Dual specificity mitogen-activated protein kinase kinase 1 OS=Homo sapiens OX=9606 GN=MAP2K1 PE=1 SV=2	2	0	3	9	4	2	9.51436e-05	0	6.22397e-05	0.000439624	0.000101976	6.78367e-05	0.285287	0	0.438799	0.577611	0.438799	0.285287	3	0	3	13	4	3	0.109	0	0.158	0.198	0.158	0.109
O60493	Sorting nexin-3 OS=Homo sapiens OX=9606 GN=SNX3 PE=1 SV=3	0	0	3	2	6	0	0	0	0.000201318	0.000164076	0.000371079	0	0	0	1.18776	0.923092	1.94442	0	0	0	4	2	6	0	0	0	0.34	0.284	0.469	0
P13637	Sodium/potassium-transporting ATPase subunit alpha-3 OS=Homo sapiens OX=9606 GN=ATP1A3 PE=1 SV=3	5	20	26	11	18	11	0.000184558	0.00118345	0.00121536	0.00107581	0.00149347	0.00112289	0.202264	0.432188	0.566751	0.303167	0.51705	0.348963	15	106	151	82	151	128	0.08	0.156	0.195	0.115	0.181	0.13
O43570	Carbonic anhydrase 12 OS=Homo sapiens OX=9606 GN=CA12 PE=1 SV=1	2	11	0	0	4	9	7.04171e-05	0.000670919	0	0	0.000141513	0.000301241	0.273503	1.31206	0	0	0.412538	1.08449	2	21	0	0	5	12	0.105	0.364	0	0	0.15	0.319
P01130	Low-density lipoprotein receptor OS=Homo sapiens OX=9606 GN=LDLR PE=1 SV=1	0	0	6	0	18	5	0	0	5.68842e-05	0	0.000431056	6.19996e-05	0	0	0.273503	0	0.757924	0.235947	0	0	6	0	37	6	0	0	0.105	0	0.245	0.092
Q9UDY2	Tight junction protein ZO-2 OS=Homo sapiens OX=9606 GN=TJP2 PE=1 SV=2	7	9	7	16	15	4	0.000104738	0.00014256	4.79611e-05	0.000413224	0.000202067	4.48064e-05	0.213389	0.247383	0.158777	0.559552	0.396368	0.081434	10	15	7	37	24	6	0.084	0.096	0.064	0.193	0.145	0.034
Q8WVV9	Heterogeneous nuclear ribonucleoprotein L-like OS=Homo sapiens OX=9606 GN=HNRNPLL PE=1 SV=1	7	12	7	11	6	2	0.000390932	0.000417335	0.000105302	0.00039233	0.000110913	4.91879e-05	0.524053	0.96336	0.472312	0.905461	0.364583	0.253141	17	20	7	16	6	3	0.183	0.293	0.168	0.28	0.135	0.098
O75436	Vacuolar protein sorting-associated protein 26A OS=Homo sapiens OX=9606 GN=VPS26A PE=1 SV=2	0	2	2	0	8	0	0	6.9173e-05	4.98679e-05	0	0.000367675	0	0	0.235947	0.21899	0	0.870682	0	0	2	2	0	12	0	0	0.092	0.086	0	0.272	0
Q9NRH3	Tubulin gamma-2 chain OS=Homo sapiens OX=9606 GN=TUBG2 PE=2 SV=1	5	11	14	5	5	3	0.00027636	0.000426311	0.000325413	0.000235746	0.000133292	5.91127e-05	0.592209	0.807174	1.44343	0.482518	0.475707	0.409289	10	17	18	8	6	3	0.202	0.257	0.388	0.171	0.169	0.149
O95857	Tetraspanin-13 OS=Homo sapiens OX=9606 GN=TSPAN13 PE=2 SV=1	3	2	0	0	0	0	0.000366583	0.00011088	0	0	0	0	0.267652	0.267652	0	0	0	0	6	2	0	0	0	0	0.103	0.103	0	0	0	0
Q9Y536	Peptidyl-prolyl cis-trans isomerase A-like 4A OS=Homo sapiens OX=9606 GN=PPIAL4A PE=2 SV=1	0	0	5	0	3	0	0	0	0.000348011	0	0.000366554	0	0	0	0.342765	0	0.216186	0	0	0	7	0	6	0	0	0	0.128	0	0.085	0
P0DN26	Peptidyl-prolyl cis-trans isomerase A-like 4F OS=Homo sapiens OX=9606 GN=PPIAL4F PE=3 SV=1	0	0	5	0	3	0	0	0	0.000348011	0	0.000366554	0	0	0	0.342765	0	0.216186	0	0	0	7	0	6	0	0	0	0.128	0	0.085	0
F5H284	Peptidyl-prolyl cis-trans isomerase A-like 4D OS=Homo sapiens OX=9606 GN=PPIAL4D PE=3 SV=1	0	0	5	0	3	0	0	0	0.000348011	0	0.000366554	0	0	0	0.342765	0	0.216186	0	0	0	7	0	6	0	0	0	0.128	0	0.085	0
A0A075B759	Peptidyl-prolyl cis-trans isomerase A-like 4E OS=Homo sapiens OX=9606 GN=PPIAL4E PE=3 SV=1	0	0	5	0	3	0	0	0	0.000348011	0	0.000366554	0	0	0	0.342765	0	0.216186	0	0	0	7	0	6	0	0	0	0.128	0	0.085	0
Q7Z2W9	39S ribosomal protein L21, mitochondrial OS=Homo sapiens OX=9606 GN=MRPL21 PE=1 SV=2	3	5	2	0	3	2	0.000243196	0.000496527	7.95453e-05	0	0.000195495	0.000130048	0.499685	0.733804	0.465548	0	0.774189	0.566751	4	9	2	0	4	3	0.176	0.239	0.166	0	0.249	0.195
Q96DV4	39S ribosomal protein L38, mitochondrial OS=Homo sapiens OX=9606 GN=MRPL38 PE=1 SV=2	5	6	8	2	6	3	0.000295196	0.000505964	0.000236019	0.000104922	0.000290028	0.000140315	0.386756	0.291219	0.573983	0.169499	0.663413	0.213389	9	17	11	3	11	6	0.142	0.111	0.197	0.068	0.221	0.084
Q96CT7	Coiled-coil domain-containing protein 124 OS=Homo sapiens OX=9606 GN=CCDC124 PE=1 SV=1	4	0	9	3	2	0	0.000223566	0	0.000365623	0.000238389	0.000134787	0	0.710015	0	1.0797	0.389953	0.230269	0	4	0	10	4	3	0	0.233	0	0.318	0.143	0.09	0
Q9GZU7	Carboxy-terminal domain RNA polymerase II polypeptide A small phosphatase 1 OS=Homo sapiens OX=9606 GN=CTDSP1 PE=1 SV=1	2	3	0	2	0	2	9.55082e-05	0.000433325	0	0.00015276	0	6.80966e-05	0.213389	0.213389	0	0.0914403	0	0.258925	2	10	0	3	0	2	0.084	0.084	0	0.038	0	0.1
P06241	Tyrosine-protein kinase Fyn OS=Homo sapiens OX=9606 GN=FYN PE=1 SV=3	0	0	14	0	7	0	0	0	0.000364397	0	0.000149261	0	0	0	1.02768	0	0.327394	0	0	0	24	0	8	0	0	0	0.307	0	0.123	0
O14657	Torsin-1B OS=Homo sapiens OX=9606 GN=TOR1B PE=1 SV=2	2	2	7	0	0	0	0.000148379	0.0001683	0.000363991	0	0	0	0.210598	0.210598	0.706082	0	0	0	4	5	15	0	0	0	0.083	0.083	0.232	0	0	0
Q8N6M0	Deubiquitinase OTUD6B OS=Homo sapiens OX=9606 GN=OTUD6B PE=1 SV=1	4	9	6	2	0	2	0.00029777	0.000424599	0.000222618	9.07178e-05	0	6.06594e-05	0.566751	1.5704	1.4322	0.380384	0	0.235947	7	11	8	2	0	2	0.195	0.41	0.386	0.14	0	0.092
P61619	Protein transport protein Sec61 subunit alpha isoform 1 OS=Homo sapiens OX=9606 GN=SEC61A1 PE=1 SV=2	9	7	4	5	4	9	0.000942642	0.000498961	0.000137032	0.000167523	0.000357826	0.00057875	0.823896	0.614359	0.3122	0.51705	0.336596	0.566751	36	21	8	6	17	31	0.261	0.208	0.118	0.181	0.126	0.195
Q96C01	Protein FAM136A OS=Homo sapiens OX=9606 GN=FAM136A PE=1 SV=1	0	0	0	0	3	0	0	0	0	0	0.000363012	0	0	0	0	0	0.706082	0	0	0	0	0	5	0	0	0	0	0	0.232	0
Q8NFV4	Protein ABHD11 OS=Homo sapiens OX=9606 GN=ABHD11 PE=1 SV=1	7	2	0	0	0	3	0.000474812	0.00017952	0	0	0	0.000112846	1.7227	0.409289	0	0	0	0.573983	12	5	0	0	0	4	0.435	0.149	0	0	0	0.197
O14975	Very long-chain acyl-CoA synthetase OS=Homo sapiens OX=9606 GN=SLC27A2 PE=1 SV=2	12	0	0	0	0	0	0.000361853	0	0	0	0	0	0.713957	0	0	0	0	0	18	0	0	0	0	0	0.234	0	0	0	0	0
P16104	Histone H2AX OS=Homo sapiens OX=9606 GN=H2AFX PE=1 SV=2	11	8	11	10	6	18	0.00505525	0.00387538	0.00621483	0.00799268	0.00924843	0.00888661	1.89734	1.63027	2.34195	1.89734	0.786488	2.34195	58	49	109	86	132	143	0.462	0.42	0.524	0.462	0.252	0.524
P51153	Ras-related protein Rab-13 OS=Homo sapiens OX=9606 GN=RAB13 PE=1 SV=1	2	0	8	0	3	0	0.000122796	0	0.000361481	0	0.000148066	0	0.327394	0	0.95434	0	0.342765	0	2	0	9	0	3	0	0.123	0	0.291	0	0.128	0
Q9UQB8	Brain-specific angiogenesis inhibitor 1-associated protein 2 OS=Homo sapiens OX=9606 GN=BAIAP2 PE=1 SV=1	3	9	10	4	14	3	6.77381e-05	0.000409775	0.000162477	0.000144458	0.000326711	4.82968e-05	0.261828	0.51705	0.757924	0.285287	1.12814	0.196741	3	20	11	6	18	3	0.101	0.181	0.245	0.109	0.328	0.078
P51178	1-phosphatidylinositol 4,5-bisphosphate phosphodiesterase delta-1 OS=Homo sapiens OX=9606 GN=PLCD1 PE=1 SV=2	0	15	13	0	3	0	0	0.000359041	0.000183344	0	3.97585e-05	0	0	0.749847	0.577611	0	0.207814	0	0	24	17	0	3	0	0	0.243	0.198	0	0.082	0
Q8NDH3	Probable aminopeptidase NPEPL1 OS=Homo sapiens OX=9606 GN=NPEPL1 PE=1 SV=3	3	0	17	0	0	0	7.14942e-05	0	0.000358562	0	0	0	0.315225	0	1.61216	0	0	0	3	0	23	0	0	0	0.119	0	0.417	0	0	0
O95782	AP-2 complex subunit alpha-1 OS=Homo sapiens OX=9606 GN=AP2A1 PE=1 SV=3	11	20	38	19	25	14	0.000267902	0.000393585	0.000567483	0.000530518	0.00051275	0.000209204	0.503142	0.610646	1.46037	0.698244	1.02768	0.625549	21	34	68	39	50	23	0.177	0.207	0.391	0.23	0.307	0.211
O43291	Kunitz-type protease inhibitor 2 OS=Homo sapiens OX=9606 GN=SPINT2 PE=1 SV=2	0	0	0	0	5	0	0	0	0	0	0.000357826	0	0	0	0	0	0.682674	0	0	0	0	0	9	0	0	0	0	0	0.226	0
P13807	Glycogen [starch] synthase, muscle OS=Homo sapiens OX=9606 GN=GYS1 PE=1 SV=2	9	7	5	2	4	9	0.000490435	0.000199494	8.85036e-05	3.60656e-05	5.43779e-05	0.000132636	0.458814	0.342765	0.25603	0.0939563	0.2218	0.34586	29	13	8	2	4	11	0.164	0.128	0.099	0.039	0.087	0.129
P16422	Epithelial cell adhesion molecule OS=Homo sapiens OX=9606 GN=EPCAM PE=1 SV=2	8	4	0	4	3	0	0.000357243	0.000288147	0	0.000253952	0.00015954	0	1.39332	0.452112	0	0.361445	0.273503	0	9	8	0	6	5	0	0.379	0.162	0	0.134	0.105	0
O15143	Actin-related protein 2/3 complex subunit 1B OS=Homo sapiens OX=9606 GN=ARPC1B PE=1 SV=3	5	7	3	5	10	2	0.000234534	0.000243221	8.76709e-05	0.000178631	0.000403997	4.77775e-05	0.659587	0.524053	0.34586	0.3122	1.0893	0.227439	7	8	4	5	15	2	0.22	0.183	0.129	0.118	0.32	0.089
O75340	Programmed cell death protein 6 OS=Homo sapiens OX=9606 GN=PDCD6 PE=1 SV=1	0	2	4	0	2	0	0	0.000355281	0.00021344	0	0.000104912	0	0	0.452112	0.986095	0	0.581248	0	0	6	5	0	2	0	0	0.162	0.298	0	0.199	0
Q92597	Protein NDRG1 OS=Homo sapiens OX=9606 GN=NDRG1 PE=1 SV=1	4	7	7	8	2	8	0.00015817	0.000918561	0.000165551	0.000573433	5.08585e-05	0.000563871	0.402814	0.94536	0.823896	0.741807	0.191242	1.12324	5	32	8	17	2	25	0.147	0.289	0.261	0.241	0.076	0.327
Q9H9Q4	Non-homologous end-joining factor 1 OS=Homo sapiens OX=9606 GN=NHEJ1 PE=1 SV=1	4	0	11	2	0	0	0.00033348	0	0.000354495	8.88974e-05	0	0	1.17771	0	2.2961	0.361445	0	0	8	0	13	2	0	0	0.338	0	0.518	0.134	0	0
Q04760	Lactoylglutathione lyase OS=Homo sapiens OX=9606 GN=GLO1 PE=1 SV=4	0	0	6	0	3	0	0	0	0.000354495	0	0.000163355	0	0	0	1.22843	0	0.918669	0	0	0	8	0	3	0	0	0	0.348	0	0.283	0
P62857	40S ribosomal protein S28 OS=Homo sapiens OX=9606 GN=RPS28 PE=1 SV=1	0	0	3	0	0	0	0	0	0.000354495	0	0	0	0	0	1.01372	0	0	0	0	0	3	0	0	0	0	0	0.304	0	0	0
Q12929	Epidermal growth factor receptor kinase substrate 8 OS=Homo sapiens OX=9606 GN=EPS8 PE=1 SV=1	4	0	22	3	20	0	7.5814e-05	0	0.00028765	6.46723e-05	0.000353473	0	0.169499	0	1.60615	0.127197	1.01372	0	5	0	29	4	29	0	0.068	0	0.416	0.052	0.304	0
P16152	Carbonyl reductase [NADPH] 1 OS=Homo sapiens OX=9606 GN=CBR1 PE=1 SV=3	0	3	9	0	0	0	0	0.000204148	0.000353216	0	0	0	0	0.428894	1.85102	0	0	0	0	5	12	0	0	0	0	0.155	0.455	0	0	0
Q9Y262	Eukaryotic translation initiation factor 3 subunit L OS=Homo sapiens OX=9606 GN=EIF3L PE=1 SV=1	5	6	9	9	4	5	0.000375682	0.000160422	0.000144564	0.000447718	7.10577e-05	9.45384e-05	0.253141	0.216186	0.559552	0.374042	0.185769	0.267652	17	8	10	19	4	6	0.098	0.085	0.193	0.138	0.074	0.103
Q8IVY1	Type III endosome membrane protein TEMP OS=Homo sapiens OX=9606 GN=C1orf210 PE=3 SV=1	2	2	0	2	0	0	0.000220599	0.000200173	0	0.000352836	0	0	1.40436	1.40436	0	1.40436	0	0	2	2	0	3	0	0	0.381	0.381	0	0.381	0	0
P63172	Dynein light chain Tctex-type 1 OS=Homo sapiens OX=9606 GN=DYNLT1 PE=1 SV=1	0	0	0	2	0	0	0	0	0	0.000352836	0	0	0	0	0	0.442115	0	0	0	0	0	3	0	0	0	0	0	0.159	0	0
Q6YN16	Hydroxysteroid dehydrogenase-like protein 2 OS=Homo sapiens OX=9606 GN=HSDL2 PE=1 SV=1	8	10	9	5	5	11	0.000417448	0.000649365	0.000234069	0.000158973	0.000167785	0.000297638	0.64059	0.733804	1.12814	0.614359	0.686553	1.33346	14	24	12	5	7	14	0.215	0.239	0.328	0.208	0.227	0.368
Q96RT1	Erbin OS=Homo sapiens OX=9606 GN=ERBIN PE=1 SV=2	2	8	24	16	33	3	1.76541e-05	6.40781e-05	0.000179005	0.000188246	0.000376072	2.51745e-05	0.0495424	0.158777	0.774189	0.442115	1.04644	0.0690548	2	8	31	20	53	4	0.021	0.064	0.249	0.159	0.311	0.029
Q9C005	Protein dpy-30 homolog OS=Homo sapiens OX=9606 GN=DPY30 PE=1 SV=1	3	2	0	2	0	4	0.000755383	0.000799681	0	0.000268488	0	0.000448818	1.31206	0.452112	0	1.31206	0	1.42103	6	7	0	2	0	5	0.364	0.162	0	0.364	0	0.384
P27701	CD82 antigen OS=Homo sapiens OX=9606 GN=CD82 PE=1 SV=1	0	3	3	0	7	2	0	0.000169435	9.16112e-05	0	0.000450298	9.98495e-05	0	0.21899	0.294196	0	0.737801	0.127197	0	4	3	0	12	3	0	0.086	0.112	0	0.24	0.052
Q9GZS3	WD repeat-containing protein 61 OS=Homo sapiens OX=9606 GN=WDR61 PE=1 SV=1	6	3	3	4	0	2	0.00040865	0.000185406	0.000133662	0.000217872	0	5.82728e-05	0.815516	0.253141	0.425608	0.710015	0	0.415794	10	5	5	5	0	2	0.259	0.098	0.154	0.233	0	0.151
Q6P4Q7	Metal transporter CNNM4 OS=Homo sapiens OX=9606 GN=CNNM4 PE=1 SV=3	0	6	4	0	3	0	0	0.000350238	5.26025e-05	0	3.87837e-05	0	0	0.156112	0.202264	0	0.193988	0	0	24	5	0	3	0	0	0.063	0.08	0	0.077	0
Q13526	Peptidyl-prolyl cis-trans isomerase NIMA-interacting 1 OS=Homo sapiens OX=9606 GN=PIN1 PE=1 SV=1	0	0	5	0	3	0	0	0	0.000350146	0	0.000307335	0	0	0	1.1727	0	0.61808	0	0	0	7	0	5	0	0	0	0.337	0	0.209	0
P20339	Ras-related protein Rab-5A OS=Homo sapiens OX=9606 GN=RAB5A PE=1 SV=2	4	4	8	4	5	5	0.000347827	0.000315622	0.000341305	0.000556332	0.000466006	0.000206665	0.840772	0.253141	0.819701	0.438799	0.65577	0.96336	6	6	9	9	10	5	0.265	0.098	0.26	0.158	0.219	0.293
O00151	PDZ and LIM domain protein 1 OS=Homo sapiens OX=9606 GN=PDLIM1 PE=1 SV=4	0	2	0	4	10	4	0	6.87524e-05	0	0.000242374	0.000456799	0.000108044	0	0.419058	0	0.749847	1.48313	0.588547	0	2	0	6	15	4	0	0.152	0	0.243	0.395	0.201
B2RPK0	Putative high mobility group protein B1-like 1 OS=Homo sapiens OX=9606 GN=HMGB1P1 PE=5 SV=1	2	2	6	4	0	0	0.000236281	0.000107202	0.000347775	0.000314933	0	0	0.177606	0.177606	0.432188	0.30017	0	0	4	2	9	5	0	0	0.071	0.071	0.156	0.114	0	0
Q9NZI5	Grainyhead-like protein 1 homolog OS=Homo sapiens OX=9606 GN=GRHL1 PE=1 SV=2	2	12	0	2	0	0	4.0336e-05	0.000347712	0	4.30102e-05	0	0	0.156112	0.967886	0	0.0568175	0	0	2	19	0	2	0	0	0.063	0.294	0	0.024	0	0
Q9NX20	39S ribosomal protein L16, mitochondrial OS=Homo sapiens OX=9606 GN=MRPL16 PE=1 SV=1	3	7	5	3	3	4	0.000198627	0.000630824	0.000259869	0.000370642	0.000199584	0.000283238	0.294196	0.402814	0.782379	0.0964782	0.51008	0.213389	4	14	8	7	5	8	0.112	0.147	0.251	0.04	0.179	0.084
Q9UGV2	Protein NDRG3 OS=Homo sapiens OX=9606 GN=NDRG3 PE=1 SV=2	0	4	0	0	2	4	0	0.00051271	0	0	8.01531e-05	0.000165883	0	0.393157	0	0	0.216186	0.595879	0	17	0	0	3	7	0	0.144	0	0	0.085	0.203
Q9NVS2	39S ribosomal protein S18a, mitochondrial OS=Homo sapiens OX=9606 GN=MRPS18A PE=1 SV=1	2	6	3	0	0	0	0.000127182	0.000346218	0.000207995	0	0	0	0.472312	1.02302	0.489361	0	0	0	2	6	5	0	0	0	0.168	0.306	0.173	0	0	0
Q8WUH6	Transmembrane protein 263 OS=Homo sapiens OX=9606 GN=TMEM263 PE=1 SV=1	0	0	0	0	2	0	0	0	0	0	0.000345487	0	0	0	0	0	0.674943	0	0	0	0	0	4	0	0	0	0	0	0.224	0
P08237	ATP-dependent 6-phosphofructokinase, muscle type OS=Homo sapiens OX=9606 GN=PFKM PE=1 SV=2	13	9	0	3	4	2	0.000367523	0.000144997	0	6.81547e-05	5.13802e-05	2.27862e-05	0.570363	0.485936	0	0.109175	0.224616	0.124605	23	10	0	4	4	2	0.196	0.172	0	0.045	0.088	0.051
P53680	AP-2 complex subunit sigma OS=Homo sapiens OX=9606 GN=AP2S1 PE=1 SV=2	2	2	4	0	3	0	0.00026332	0.000159293	0.00034451	0	0.000282229	0	0.383566	0.383566	0.823896	0	0.276439	0	3	2	6	0	4	0	0.141	0.141	0.261	0	0.106	0
Q9Y3F4	Serine-threonine kinase receptor-associated protein OS=Homo sapiens OX=9606 GN=STRAP PE=1 SV=1	3	4	4	7	8	0	0.000178055	0.000129255	0.000139772	0.000265803	0.000343513	0	0.185769	0.30017	0.370882	0.465548	1.10378	0	5	4	6	7	12	0	0.074	0.114	0.137	0.166	0.323	0
P31146	Coronin-1A OS=Homo sapiens OX=9606 GN=CORO1A PE=1 SV=4	0	9	3	0	0	0	0	0.000343464	5.3059e-05	0	0	0	0	0.794734	0.207814	0	0	0	0	14	3	0	0	0	0	0.254	0.082	0	0	0
O75487	Glypican-4 OS=Homo sapiens OX=9606 GN=GPC4 PE=1 SV=4	2	0	0	10	0	2	6.72508e-05	0	0	0.000406354	0	6.39324e-05	0.142878	0	0	0.482518	0	0.142878	3	0	0	17	0	4	0.058	0	0	0.171	0	0.058
Q9ULA0	Aspartyl aminopeptidase OS=Homo sapiens OX=9606 GN=DNPEP PE=1 SV=1	10	5	8	4	3	0	0.000341115	0.00016667	0.00017165	0.000167876	6.32787e-05	0	0.745822	0.503142	0.896706	0.419058	0.3122	0	13	7	10	6	3	0	0.242	0.177	0.278	0.152	0.118	0
P61106	Ras-related protein Rab-14 OS=Homo sapiens OX=9606 GN=RAB14 PE=1 SV=4	11	7	12	4	11	8	0.000753626	0.000368225	0.00068261	0.000309074	0.00074561	0.000413331	2.21366	0.782379	3.06443	1.11836	1.48313	1.18776	13	7	18	5	16	10	0.507	0.251	0.609	0.326	0.395	0.34
P83111	Serine beta-lactamase-like protein LACTB, mitochondrial OS=Homo sapiens OX=9606 GN=LACTB PE=1 SV=2	2	5	12	8	15	5	6.83573e-05	0.000165408	0.000313019	0.000315854	0.00042128	8.12304e-05	0.188502	0.51008	1.10863	0.595879	1.24388	0.51705	3	8	21	13	23	5	0.075	0.179	0.324	0.203	0.351	0.181
Q96QR8	Transcriptional activator protein Pur-beta OS=Homo sapiens OX=9606 GN=PURB PE=1 SV=3	0	0	11	2	0	0	0	0	0.000339725	0.00012779	0	0	0	0	1.53513	0.592209	0	0	0	0	13	3	0	0	0	0	0.404	0.202	0	0
Q9Y289	Sodium-dependent multivitamin transporter OS=Homo sapiens OX=9606 GN=SLC5A6 PE=2 SV=2	4	12	4	2	3	4	7.85122e-05	0.000409645	5.136e-05	4.18588e-05	4.73345e-05	6.99733e-05	0.161449	0.294196	0.207814	0.114295	0.161449	0.114295	4	23	4	2	3	5	0.065	0.112	0.082	0.047	0.065	0.047
Q15363	Transmembrane emp24 domain-containing protein 2 OS=Homo sapiens OX=9606 GN=TMED2 PE=1 SV=1	8	0	0	3	5	7	0.00179826	0	0	0.000396721	0.000348925	0.001459	2.21366	0	0	0.581248	0.527566	0.836538	29	0	0	6	7	33	0.507	0	0	0.199	0.184	0.264
Q9NYT0	Pleckstrin-2 OS=Homo sapiens OX=9606 GN=PLEK2 PE=1 SV=1	0	0	0	6	0	0	0	0	0	0.000338843	0	0	0	0	0	0.663413	0	0	0	0	0	9	0	0	0	0	0	0.221	0	0
Q96EK6	Glucosamine 6-phosphate N-acetyltransferase OS=Homo sapiens OX=9606 GN=GNPNAT1 PE=1 SV=1	4	2	0	0	2	0	0.000338691	0.000122932	0	0	0.000108904	0	0.892344	0.892344	0	0	0.671091	0	5	2	0	0	2	0	0.277	0.277	0	0	0.223	0
O43865	S-adenosylhomocysteine hydrolase-like protein 1 OS=Homo sapiens OX=9606 GN=AHCYL1 PE=1 SV=2	0	0	20	0	6	0	0	0	0.000338443	0	0.000113424	0	0	0	1.24388	0	0.285287	0	0	0	22	0	6	0	0	0	0.351	0	0.109	0
P62917	60S ribosomal protein L8 OS=Homo sapiens OX=9606 GN=RPL8 PE=1 SV=2	5	7	12	3	10	4	0.000533471	0.000484076	0.000412429	0.000258563	0.000545789	0.000207469	0.577611	0.940886	0.887991	0.496236	0.870682	0.321296	11	11	13	5	14	6	0.198	0.288	0.276	0.175	0.272	0.121
O60869	Endothelial differentiation-related factor 1 OS=Homo sapiens OX=9606 GN=EDF1 PE=1 SV=1	2	0	0	0	0	0	0.00033686	0	0	0	0	0	0.261828	0	0	0	0	0	4	0	0	0	0	0	0.101	0	0	0	0	0
P63279	SUMO-conjugating enzyme UBC9 OS=Homo sapiens OX=9606 GN=UBE2I PE=1 SV=1	2	2	3	3	0	0	0.00015777	0.000286323	0.000206415	0.00033646	0	0	0.207814	0.207814	0.815516	0.207814	0	0	2	4	4	4	0	0	0.082	0.082	0.259	0.082	0	0
O75382	Tripartite motif-containing protein 3 OS=Homo sapiens OX=9606 GN=TRIM3 PE=1 SV=2	7	5	2	0	0	0	0.000251287	0.000334429	2.19177e-05	0	0	0	0.409289	0.16681	0.081434	0	0	0	15	22	2	0	0	0	0.149	0.067	0.034	0	0	0
P61421	V-type proton ATPase subunit d 1 OS=Homo sapiens OX=9606 GN=ATP6V0D1 PE=1 SV=1	4	0	7	5	8	3	0.000284076	0	0.000185832	0.000265046	0.000485257	0.000151908	0.552387	0	1.23872	0.678804	0.803018	0.380384	8	0	8	7	17	6	0.191	0	0.35	0.225	0.256	0.14
P35232	Prohibitin OS=Homo sapiens OX=9606 GN=PHB PE=1 SV=1	17	13	14	8	8	22	0.00297849	0.0012474	0.000449636	0.000977218	0.00036835	0.00264638	1.83139	1.2751	2.27341	0.853532	1.2751	3.54988	65	30	15	20	10	81	0.452	0.357	0.515	0.268	0.357	0.658
Q9BY67	Cell adhesion molecule 1 OS=Homo sapiens OX=9606 GN=CADM1 PE=1 SV=2	2	3	17	4	0	0	8.4596e-05	0.000127939	0.000332039	0.000120273	0	0	0.297179	0.276439	1.11836	0.297179	0	0	3	5	18	4	0	0	0.113	0.106	0.326	0.113	0	0
Q04917	14-3-3 protein eta OS=Homo sapiens OX=9606 GN=YWHAH PE=1 SV=4	2	0	8	0	0	0	0.000101332	0	0.000331439	0	0	0	0.0990058	0	0.927525	0	0	0	2	0	10	0	0	0	0.041	0	0.285	0	0	0
Q9H853	Putative tubulin-like protein alpha-4B OS=Homo sapiens OX=9606 GN=TUBA4B PE=5 SV=2	3	2	0	2	0	0	0.000258585	0.0003285	0	0.000330875	0	0	0.306171	0.306171	0	0.306171	0	0	5	7	0	6	0	0	0.116	0.116	0	0.116	0	0
Q16739	Ceramide glucosyltransferase OS=Homo sapiens OX=9606 GN=UGCG PE=1 SV=1	0	0	0	0	7	0	0	0	0	0	0.00033058	0	0	0	0	0	0.472312	0	0	0	0	0	13	0	0	0	0	0	0.168	0
Q96DI7	U5 small nuclear ribonucleoprotein 40 kDa protein OS=Homo sapiens OX=9606 GN=SNRNP40 PE=1 SV=1	12	7	2	6	3	6	0.000802991	0.000443521	6.85159e-05	0.000446728	8.41944e-05	0.000472957	1.61216	0.857804	0.145513	0.883649	0.520548	0.798871	23	14	3	12	3	19	0.417	0.269	0.059	0.275	0.182	0.255
O14776	Transcription elongation regulator 1 OS=Homo sapiens OX=9606 GN=TCERG1 PE=1 SV=2	22	19	18	13	14	4	0.000272433	0.000401713	0.000185642	0.000254183	0.000145998	7.2841e-05	0.51008	0.520548	0.563148	0.402814	0.352073	0.0964782	24	39	25	21	16	9	0.179	0.182	0.194	0.147	0.131	0.04
Q9NR12	PDZ and LIM domain protein 7 OS=Homo sapiens OX=9606 GN=PDLIM7 PE=1 SV=1	7	0	4	7	9	0	0.000245458	0	7.13645e-05	0.000290813	0.000328856	0	0.559552	0	0.253141	0.588547	0.786488	0	9	0	4	10	15	0	0.193	0	0.098	0.201	0.252	0
P10176	Cytochrome c oxidase subunit 8A, mitochondrial OS=Homo sapiens OX=9606 GN=COX8A PE=1 SV=2	0	2	0	0	0	0	0	0.00032782	0	0	0	0	0	2.92645	0	0	0	0	0	2	0	0	0	0	0	0.594	0	0	0	0
O15194	CTD small phosphatase-like protein OS=Homo sapiens OX=9606 GN=CTDSPL PE=1 SV=2	0	2	0	3	0	0	0	0.00032782	0	0.000192611	0	0	0	0.0864257	0	0.191242	0	0	0	8	0	4	0	0	0	0.036	0	0.076	0	0
Q6PKG0	La-related protein 1 OS=Homo sapiens OX=9606 GN=LARP1 PE=1 SV=2	7	14	16	18	7	2	7.96047e-05	0.000175425	0.000156224	0.000351656	8.22739e-05	2.43247e-05	0.261828	0.475707	0.682674	0.573983	0.383566	0.0616956	7	17	21	29	9	3	0.101	0.169	0.226	0.197	0.141	0.026
Q8NBL1	Protein O-glucosyltransferase 1 OS=Homo sapiens OX=9606 GN=POGLUT1 PE=1 SV=1	3	0	14	3	0	3	9.53864e-05	0	0.00039519	0.00010171	0	6.80097e-05	0.358313	0	1.41546	0.2218	0	0.438799	3	0	19	3	0	3	0.133	0	0.383	0.087	0	0.158
Q01970	1-phosphatidylinositol 4,5-bisphosphate phosphodiesterase beta-3 OS=Homo sapiens OX=9606 GN=PLCB3 PE=1 SV=2	8	22	15	12	13	2	0.000101003	0.000348275	0.000105717	0.0002154	0.000121788	2.16044e-05	0.264736	0.836538	0.581248	0.538155	0.606941	0.0665962	10	38	16	20	15	3	0.102	0.264	0.199	0.187	0.206	0.028
P32119	Peroxiredoxin-2 OS=Homo sapiens OX=9606 GN=PRDX2 PE=1 SV=5	0	3	8	2	7	3	0	0.00017136	0.00032943	0.000134244	0.000506017	0.000179527	0	0.485936	2.19889	0.233105	1.47742	0.485936	0	3	8	2	10	4	0	0.172	0.505	0.091	0.394	0.172
Q8WUW1	Protein BRICK1 OS=Homo sapiens OX=9606 GN=BRK1 PE=1 SV=1	0	0	3	0	0	0	0	0	0.000326136	0	0	0	0	0	1.22331	0	0	0	0	0	3	0	0	0	0	0	0.347	0	0	0
P50150	Guanine nucleotide-binding protein G(I)/G(S)/G(O) subunit gamma-4 OS=Homo sapiens OX=9606 GN=GNG4 PE=1 SV=1	0	0	3	0	0	0	0	0	0.000326136	0	0	0	0	0	3.36516	0	0	0	0	0	3	0	0	0	0	0	0.64	0	0	0
P13164	Interferon-induced transmembrane protein 1 OS=Homo sapiens OX=9606 GN=IFITM1 PE=1 SV=3	0	0	2	0	0	0	0	0	0.000326136	0	0	0	0	0	0.342765	0	0	0	0	0	5	0	0	0	0	0	0.128	0	0	0
O94919	Endonuclease domain-containing 1 protein OS=Homo sapiens OX=9606 GN=ENDOD1 PE=1 SV=2	2	0	14	2	6	0	4.98553e-05	0	0.000326136	5.31607e-05	0.000140268	0	0.164126	0	1.07014	0.158777	0.458814	0	2	0	20	2	7	0	0.066	0	0.316	0.064	0.164	0
Q9NX14	NADH dehydrogenase [ubiquinone] 1 beta subcomplex subunit 11, mitochondrial OS=Homo sapiens OX=9606 GN=NDUFB11 PE=1 SV=1	3	2	0	0	2	0	0.000325851	0.00014784	0	0	0.000196454	0	0.883649	0.412538	0	0	0.412538	0	4	2	0	0	3	0	0.275	0.15	0	0	0.15	0
Q8NFU3	Thiosulfate:glutathione sulfurtransferase OS=Homo sapiens OX=9606 GN=TSTD1 PE=1 SV=3	2	0	0	0	0	0	0.000325143	0	0	0	0	0	2.06902	0	0	0	0	0	3	0	0	0	0	0	0.487	0	0	0	0	0
Q9NYZ1	Golgi apparatus membrane protein TVP23 homolog B OS=Homo sapiens OX=9606 GN=TVP23B PE=1 SV=2	3	0	2	4	0	0	0.000182397	0	7.95453e-05	0.00032415	0	0	0.156112	0	0.253141	0.264736	0	0	3	0	2	5	0	0	0.063	0	0.098	0.102	0	0
O75323	Protein NipSnap homolog 2 OS=Homo sapiens OX=9606 GN=NIPSNAP2 PE=1 SV=1	8	2	7	4	0	3	0.000479378	7.90894e-05	0.000256575	0.000185876	0	0.00015536	0.770109	0.137627	0.967886	0.336596	0	0.531088	11	2	9	4	0	5	0.248	0.056	0.294	0.126	0	0.185
P20645	Cation-dependent mannose-6-phosphate receptor OS=Homo sapiens OX=9606 GN=M6PR PE=1 SV=1	3	0	7	4	3	0	0.000179983	0	0.000323781	0.000191916	0.00010851	0	0.406048	0	0.803018	0.633052	0.406048	0	4	0	11	4	3	0	0.148	0	0.256	0.213	0.148	0
Q99622	Protein C10 OS=Homo sapiens OX=9606 GN=C12orf57 PE=1 SV=1	0	0	3	2	0	0	0	0	0.000323547	0.000316432	0	0	0	0	0.389953	0.389953	0	0	0	0	5	3	0	0	0	0	0.143	0.143	0	0
O95793	Double-stranded RNA-binding protein Staufen homolog 1 OS=Homo sapiens OX=9606 GN=STAU1 PE=1 SV=2	6	10	3	6	6	4	0.00019441	0.000431222	4.2392e-05	0.000230332	0.000121549	0.00010781	0.513561	0.485936	0.216186	0.342765	0.342765	0.205036	9	22	3	10	7	7	0.18	0.172	0.085	0.128	0.128	0.081
P25205	DNA replication licensing factor MCM3 OS=Homo sapiens OX=9606 GN=MCM3 PE=1 SV=3	8	6	11	15	7	5	0.000200532	9.79808e-05	0.000151363	0.000378309	9.91993e-05	5.49914e-05	0.499685	0.227439	0.713957	0.527566	0.386756	0.288249	13	7	15	23	8	5	0.176	0.089	0.234	0.184	0.142	0.11
P22392	Nucleoside diphosphate kinase B OS=Homo sapiens OX=9606 GN=NME2 PE=1 SV=1	2	6	10	0	8	4	0.000163998	0.000669658	0.00069733	0	0.000790984	0.000467716	0.396368	2.01995	2.41193	0	2.01995	0.887991	2	9	13	0	12	8	0.145	0.48	0.533	0	0.48	0.276
Q9H299	SH3 domain-binding glutamic acid-rich-like protein 3 OS=Homo sapiens OX=9606 GN=SH3BGRL3 PE=1 SV=1	0	0	0	0	3	0	0	0	0	0	0.000323198	0	0	0	0	0	2.62243	0	0	0	0	0	3	0	0	0	0	0	0.559	0
O14907	Tax1-binding protein 3 OS=Homo sapiens OX=9606 GN=TAX1BP3 PE=1 SV=2	0	0	0	0	2	0	0	0	0	0	0.000323198	0	0	0	0	0	1.10378	0	0	0	0	0	4	0	0	0	0	0	0.323	0
O60499	Syntaxin-10 OS=Homo sapiens OX=9606 GN=STX10 PE=1 SV=1	0	0	5	0	5	0	0	0	0.000196467	0	0.0003219	0	0	0	0.840772	0	0.790606	0	0	0	6	0	8	0	0	0	0.265	0	0.253	0
Q96FJ0	AMSH-like protease OS=Homo sapiens OX=9606 GN=STAMBPL1 PE=1 SV=2	0	0	0	3	7	0	0	0	0	9.14461e-05	0.000321715	0	0	0	0	0.202264	0.807174	0	0	0	0	3	14	0	0	0	0	0.08	0.257	0
P53999	Activated RNA polymerase II transcriptional coactivator p15 OS=Homo sapiens OX=9606 GN=SUB1 PE=1 SV=3	0	2	5	0	0	0	0	0.000178107	0.000321	0	0	0	0	0.721869	0.95434	0	0	0	0	2	5	0	0	0	0	0.236	0.291	0	0	0
Q9BRQ8	Apoptosis-inducing factor 2 OS=Homo sapiens OX=9606 GN=AIFM2 PE=1 SV=1	0	0	6	6	3	0	0	0	0.000153013	0.000320674	8.05828e-05	0	0	0	0.548817	0.75388	0.336596	0	0	0	7	9	3	0	0	0	0.19	0.244	0.126	0
P12532	Creatine kinase U-type, mitochondrial OS=Homo sapiens OX=9606 GN=CKMT1A PE=1 SV=1	17	15	0	3	0	20	0.00155424	0.000813653	0	9.56127e-05	0	0.00123603	1.51189	1.21309	0	0.153453	0	1.93765	52	30	0	3	0	58	0.4	0.345	0	0.062	0	0.468
P17081	Rho-related GTP-binding protein RhoQ OS=Homo sapiens OX=9606 GN=RHOQ PE=1 SV=2	0	0	5	0	0	0	0	0	0.000318181	0	0	0	0	0	0.531088	0	0	0	0	0	8	0	0	0	0	0	0.185	0	0	0
P51553	Isocitrate dehydrogenase [NAD] subunit gamma, mitochondrial OS=Homo sapiens OX=9606 GN=IDH3G PE=1 SV=1	9	6	2	2	0	7	0.000475718	0.000172668	6.22397e-05	6.76344e-05	0	0.000158286	0.807174	0.694338	0.241652	0.124605	0	0.694338	15	6	3	2	0	7	0.257	0.229	0.094	0.051	0	0.229
Q9BT67	NEDD4 family-interacting protein 1 OS=Homo sapiens OX=9606 GN=NDFIP1 PE=1 SV=1	0	0	0	0	5	0	0	0	0	0	0.000317348	0	0	0	0	0	0.790606	0	0	0	0	0	7	0	0	0	0	0	0.253	0
P08579	U2 small nuclear ribonucleoprotein B'' OS=Homo sapiens OX=9606 GN=SNRPB2 PE=1 SV=1	2	0	0	2	0	5	0.000553947	0	0	0.000118135	0	0.000236976	0.213389	0	0	0.318257	0	0.667247	10	0	0	2	0	6	0.084	0	0	0.12	0	0.222
O75937	DnaJ homolog subfamily C member 8 OS=Homo sapiens OX=9606 GN=DNAJC8 PE=1 SV=2	2	0	4	5	6	0	9.85282e-05	0	0.000161134	0.000262651	0.000316811	0	0.315225	0	0.606941	0.757924	0.663413	0	2	0	5	5	8	0	0.119	0	0.206	0.245	0.221	0
Q9H2W6	39S ribosomal protein L46, mitochondrial OS=Homo sapiens OX=9606 GN=MRPL46 PE=1 SV=1	6	7	4	8	3	6	0.000402059	0.000445905	0.000116895	0.00057162	0.000179554	0.000254813	0.967886	0.949845	0.462177	0.949845	0.402814	0.65577	9	11	4	12	5	8	0.294	0.29	0.165	0.29	0.147	0.219
P42166	Lamina-associated polypeptide 2, isoform alpha OS=Homo sapiens OX=9606 GN=TMPO PE=1 SV=2	9	15	7	5	11	2	0.000269391	0.000342227	8.22389e-05	0.000134051	0.000230989	2.56098e-05	0.62181	0.870682	0.432188	0.291219	0.570363	0.153453	15	21	7	7	16	2	0.21	0.272	0.156	0.111	0.196	0.062
P21860	Receptor tyrosine-protein kinase erbB-3 OS=Homo sapiens OX=9606 GN=ERBB3 PE=1 SV=1	3	6	20	3	0	0	2.78625e-05	5.05653e-05	0.000315929	2.97098e-05	0	0	0.124605	0.193988	0.706082	0.0939563	0	0	3	6	52	3	0	0	0.051	0.077	0.232	0.039	0	0
P07951	Tropomyosin beta chain OS=Homo sapiens OX=9606 GN=TPM2 PE=1 SV=1	0	0	8	0	2	0	0	0	0.0003158	0	7.05573e-05	0	0	0	0.452112	0	0.0939563	0	0	0	11	0	2	0	0	0	0.162	0	0.039	0
Q14847	LIM and SH3 domain protein 1 OS=Homo sapiens OX=9606 GN=LASP1 PE=1 SV=2	0	2	6	4	7	2	0	0.000129997	0.000374869	0.000356441	0.000383875	6.80966e-05	0	0.361445	0.807174	0.485936	0.566751	0.485936	0	3	12	7	10	2	0	0.134	0.257	0.172	0.195	0.172
Q9BY77	Polymerase delta-interacting protein 3 OS=Homo sapiens OX=9606 GN=POLDIP3 PE=1 SV=2	4	5	5	5	4	0	0.000148026	0.000241777	0.000135567	0.000315681	9.51936e-05	0	0.258925	0.258925	0.690441	0.258925	0.389953	0	5	9	7	10	4	0	0.1	0.1	0.228	0.1	0.143	0
Q99643	Succinate dehydrogenase cytochrome b560 subunit, mitochondrial OS=Homo sapiens OX=9606 GN=SDHC PE=1 SV=1	5	5	2	0	0	3	0.000663754	0.000736139	9.64899e-05	0	0	0.000420668	1.26464	1.26464	0.3122	0	0	1.03236	9	11	2	0	0	8	0.355	0.355	0.118	0	0	0.308
O15144	Actin-related protein 2/3 complex subunit 2 OS=Homo sapiens OX=9606 GN=ARPC2 PE=1 SV=1	3	7	12	7	8	4	0.000124638	0.000640887	0.000326136	0.000443005	0.000333971	0.000325842	0.174898	0.659587	1.13796	0.548817	0.790606	0.279381	3	17	12	10	10	11	0.07	0.22	0.33	0.19	0.253	0.107
P14649	Myosin light chain 6B OS=Homo sapiens OX=9606 GN=MYL6B PE=1 SV=1	0	5	7	2	3	0	0	0.00027187	0.000313592	0.00012779	0.000144507	0	0	0.757924	0.986095	0.276439	0.489361	0	0	5	8	2	3	0	0	0.245	0.298	0.106	0.173	0
Q96T60	Bifunctional polynucleotide phosphatase/kinase OS=Homo sapiens OX=9606 GN=PNKP PE=1 SV=1	5	7	0	4	2	2	0.000143537	0.000347325	0	0.000102036	5.76917e-05	3.41137e-05	0.678804	0.832314	0	0.355189	0.235947	0.270574	6	16	0	4	3	2	0.225	0.263	0	0.132	0.092	0.104
O95777	U6 snRNA-associated Sm-like protein LSm8 OS=Homo sapiens OX=9606 GN=LSM8 PE=1 SV=3	0	0	2	0	2	0	0	0	0.000169862	0	0.000313098	0	0	0	0.468926	0	0.468926	0	0	0	2	0	3	0	0	0	0.167	0	0.167	0
P33176	Kinesin-1 heavy chain OS=Homo sapiens OX=9606 GN=KIF5B PE=1 SV=1	10	6	27	15	21	2	0.00019414	0.000105699	0.000296333	0.000331219	0.000239294	1.84561e-05	0.238797	0.202264	1.05116	0.506607	0.757924	0.081434	15	9	35	24	23	2	0.093	0.08	0.312	0.178	0.245	0.034
Q9UNF0	Protein kinase C and casein kinase substrate in neurons protein 2 OS=Homo sapiens OX=9606 GN=PACSIN2 PE=1 SV=2	5	9	9	5	8	2	0.000128229	0.000349067	0.000251648	0.000164076	0.000247386	3.65704e-05	0.342765	0.44544	0.545254	0.367729	0.496236	0.158777	5	15	15	6	12	2	0.128	0.16	0.189	0.136	0.175	0.064
P40818	Ubiquitin carboxyl-terminal hydrolase 8 OS=Homo sapiens OX=9606 GN=USP8 PE=1 SV=1	11	7	6	5	4	0	0.000312153	9.10447e-05	4.3757e-05	5.94372e-05	4.48083e-05	0	0.432188	0.358313	0.250259	0.207814	0.137627	0	28	9	6	5	5	0	0.156	0.133	0.097	0.082	0.056	0
P07339	Cathepsin D OS=Homo sapiens OX=9606 GN=CTSD PE=1 SV=1	5	6	14	5	5	3	0.000181512	0.000219607	0.000376006	0.000354834	0.000364774	6.47083e-05	0.321296	0.682674	1.34963	0.468926	0.538155	0.285287	6	8	19	11	15	3	0.121	0.226	0.371	0.167	0.187	0.109
P43155	Carnitine O-acetyltransferase OS=Homo sapiens OX=9606 GN=CRAT PE=1 SV=5	9	8	8	10	4	2	0.000258833	0.000252934	0.000130246	0.000339685	6.402e-05	2.83917e-05	0.377209	0.455459	0.402814	0.465548	0.279381	0.137627	13	14	10	16	4	2	0.139	0.163	0.147	0.166	0.107	0.056
Q58FG0	Putative heat shock protein HSP 90-alpha A5 OS=Homo sapiens OX=9606 GN=HSP90AA5P PE=2 SV=1	4	4	7	2	7	3	0.000149267	0.000338616	0.000390582	0.000119373	0.000359969	7.98198e-05	0.116863	0.116863	0.30017	0.109175	0.34586	0.124605	4	10	16	3	12	3	0.048	0.048	0.114	0.045	0.129	0.051
O14530	Thioredoxin domain-containing protein 9 OS=Homo sapiens OX=9606 GN=TXNDC9 PE=1 SV=2	0	0	4	2	5	0	0	0	0.000144308	0.000117612	0.000310327	0	0	0	0.303167	0.0739894	0.698244	0	0	0	4	2	7	0	0	0	0.115	0.031	0.23	0
Q92599	Septin-8 OS=Homo sapiens OX=9606 GN=SEPT8 PE=1 SV=4	8	5	11	3	4	0	0.00030966	0.000117078	0.000202569	8.25476e-05	0.000103718	0	0.782379	0.364583	1.05589	0.216186	0.174898	0	12	5	12	3	5	0	0.251	0.135	0.313	0.085	0.07	0
P55735	Protein SEC13 homolog OS=Homo sapiens OX=9606 GN=SEC13 PE=1 SV=3	5	3	3	5	0	0	0.00030966	0.000105371	7.59633e-05	0.000247643	0	0	0.770109	0.534617	0.389953	0.472312	0	0	8	3	3	6	0	0	0.248	0.186	0.143	0.168	0	0
P42167	Lamina-associated polypeptide 2, isoforms beta/gamma OS=Homo sapiens OX=9606 GN=TMPO PE=1 SV=2	10	12	4	4	8	2	0.000274533	0.00034876	0.000107754	0.000146367	0.000264823	3.9148e-05	0.745822	1.06538	0.294196	0.383566	0.8281	0.199499	10	14	6	5	12	2	0.242	0.315	0.112	0.141	0.262	0.079
Q86Y79	Probable peptidyl-tRNA hydrolase OS=Homo sapiens OX=9606 GN=PTRH1 PE=1 SV=1	3	4	4	2	2	4	0.000349453	0.000475645	0.0002286	0.000124207	9.36367e-05	0.000166105	0.949845	0.990673	0.86638	0.267652	0.442115	0.949845	6	9	6	2	2	4	0.29	0.299	0.271	0.103	0.159	0.29
Q06481	Amyloid-like protein 2 OS=Homo sapiens OX=9606 GN=APLP2 PE=1 SV=2	6	2	11	6	17	5	0.000130682	2.96456e-05	0.00016029	0.00010451	0.000367675	5.82346e-05	0.216186	0.0789467	0.364583	0.361445	0.778279	0.169499	8	2	15	6	28	5	0.085	0.033	0.135	0.134	0.25	0.068
Q07020	60S ribosomal protein L18 OS=Homo sapiens OX=9606 GN=RPL18 PE=1 SV=2	3	5	6	6	4	5	0.000331485	0.000782059	0.000260215	0.000636231	0.000639519	0.000472692	0.276439	0.757924	0.778279	0.757924	0.573983	0.892344	5	13	6	9	12	10	0.106	0.245	0.25	0.245	0.197	0.277
Q14498	RNA-binding protein 39 OS=Homo sapiens OX=9606 GN=RBM39 PE=1 SV=2	8	4	0	6	0	4	0.000376266	0.000149374	0	0.000225682	0	6.70687e-05	0.333522	0.210598	0	0.415794	0	0.199499	16	7	0	9	0	4	0.125	0.083	0	0.151	0	0.079
Q9BYD1	39S ribosomal protein L13, mitochondrial OS=Homo sapiens OX=9606 GN=MRPL13 PE=1 SV=1	4	7	5	3	5	4	0.000280086	0.000508305	0.000274834	0.000223991	0.000450298	0.000199699	0.883649	1.74157	1.31739	0.633052	0.986095	1.11836	4	8	6	3	8	4	0.275	0.438	0.365	0.213	0.298	0.326
O15239	NADH dehydrogenase [ubiquinone] 1 alpha subcomplex subunit 1 OS=Homo sapiens OX=9606 GN=NDUFA1 PE=1 SV=1	2	0	0	0	0	3	0.0019586	0	0	0	0	0.00165037	0.534617	0	0	0	0	0.534617	11	0	0	0	0	13	0.186	0	0	0	0	0.186
Q9Y2Q3	Glutathione S-transferase kappa 1 OS=Homo sapiens OX=9606 GN=GSTK1 PE=1 SV=3	8	7	9	4	3	6	0.000661796	0.000400346	0.000469001	0.000352836	0.000132997	0.000353891	1.30675	1.44906	1.23872	0.717908	0.315225	1.06063	12	8	13	6	3	9	0.363	0.389	0.35	0.235	0.119	0.314
O00571	ATP-dependent RNA helicase DDX3X OS=Homo sapiens OX=9606 GN=DDX3X PE=1 SV=3	14	12	21	19	15	15	0.000282413	0.000307517	0.000418754	0.000642425	0.000469174	0.000335597	0.698244	0.524053	1.11349	0.923092	0.770109	0.710015	15	18	34	32	31	25	0.23	0.183	0.325	0.284	0.248	0.233
O00401	Neural Wiskott-Aldrich syndrome protein OS=Homo sapiens OX=9606 GN=WASL PE=1 SV=2	2	4	9	6	4	0	4.93617e-05	0.000134374	0.000306761	0.00018422	9.91993e-05	0	0.233105	0.377209	0.761976	0.629296	0.499685	0	2	6	19	7	5	0	0.091	0.139	0.246	0.212	0.176	0
P09874	Poly [ADP-ribose] polymerase 1 OS=Homo sapiens OX=9606 GN=PARP1 PE=1 SV=4	8	15	38	10	10	10	9.83339e-05	0.000267687	0.000402041	0.000144173	0.00012845	9.6403e-05	0.370882	0.479108	1.7227	0.402814	0.503142	0.285287	8	24	50	11	13	11	0.137	0.17	0.435	0.147	0.177	0.109
P49257	Protein ERGIC-53 OS=Homo sapiens OX=9606 GN=LMAN1 PE=1 SV=2	16	14	8	6	9	12	0.000757605	0.000421345	0.000175858	0.000286651	0.00025539	0.000453043	1.02302	0.782379	0.725838	0.513561	0.702159	0.548817	31	19	11	11	13	26	0.306	0.251	0.237	0.18	0.231	0.19
Q15417	Calponin-3 OS=Homo sapiens OX=9606 GN=CNN3 PE=1 SV=1	0	0	8	2	8	0	0	0	0.000247824	0.000121187	0.000304533	0	0	0	1.09894	0.241652	1.58821	0	0	0	10	3	10	0	0	0	0.322	0.094	0.413	0
Q92979	Ribosomal RNA small subunit methyltransferase NEP1 OS=Homo sapiens OX=9606 GN=EMG1 PE=1 SV=4	4	4	9	5	2	6	0.000204325	0.000278109	0.000668311	0.000326807	8.2124e-05	0.000364205	0.458814	0.241652	1.47172	0.663413	0.327394	0.678804	4	6	20	6	2	10	0.164	0.094	0.393	0.221	0.123	0.225
O75369	Filamin-B OS=Homo sapiens OX=9606 GN=FLNB PE=1 SV=2	29	74	53	30	83	72	0.000186814	0.000547668	0.000247547	0.000270707	0.00084327	0.000539617	0.409289	1.20293	0.8281	0.489361	1.79898	1.29087	39	126	79	53	219	158	0.149	0.343	0.262	0.173	0.447	0.36
O15498	Synaptobrevin homolog YKT6 OS=Homo sapiens OX=9606 GN=YKT6 PE=1 SV=1	3	0	2	2	3	0	0.000188846	0	0.000123536	0.000134244	0.00030361	0	0.503142	0	0.419058	0.164126	0.321296	0	3	0	3	2	6	0	0.177	0	0.152	0.066	0.121	0
P42025	Beta-centractin OS=Homo sapiens OX=9606 GN=ACTR1B PE=1 SV=1	3	4	11	2	5	0	9.94454e-05	0.000120317	0.000303584	7.06924e-05	0.00015988	0	0.333522	0.318257	1.14783	0.202264	0.936422	0	3	4	14	2	6	0	0.125	0.12	0.332	0.08	0.287	0
Q9BYC5	Alpha-(1,6)-fucosyltransferase OS=Homo sapiens OX=9606 GN=FUT8 PE=1 SV=2	8	2	0	0	3	0	0.000303467	3.93384e-05	0	0	6.96983e-05	0	0.389953	0.183042	0	0	0.230269	0	14	2	0	0	4	0	0.143	0.073	0	0	0.09	0
O43776	Asparagine--tRNA ligase, cytoplasmic OS=Homo sapiens OX=9606 GN=NARS PE=1 SV=1	5	9	11	4	4	2	0.000136465	0.000350851	0.000163663	0.000145513	0.000109699	4.86493e-05	0.258925	0.566751	0.770109	0.111732	0.364583	0.0375284	6	17	11	6	6	3	0.1	0.195	0.248	0.046	0.135	0.016
Q15785	Mitochondrial import receptor subunit TOM34 OS=Homo sapiens OX=9606 GN=TOMM34 PE=1 SV=2	0	2	2	4	6	0	0	0.000146405	5.27728e-05	0.000301072	0.000226971	0	0	0.119438	0.233105	0.428894	0.786488	0	0	4	2	7	7	0	0	0.049	0.091	0.155	0.252	0
P31689	DnaJ homolog subfamily A member 1 OS=Homo sapiens OX=9606 GN=DNAJA1 PE=1 SV=2	6	6	9	5	13	5	0.00031395	0.000427322	0.00024645	0.000435194	0.000328082	0.000134306	0.713957	0.610646	1.06538	0.815516	1.33346	0.492794	10	15	12	13	13	6	0.234	0.207	0.315	0.259	0.368	0.174
P62753	40S ribosomal protein S6 OS=Homo sapiens OX=9606 GN=RPS6 PE=1 SV=1	3	2	6	4	2	0	0.000300333	0.000181683	0.000196467	0.000266871	8.0475e-05	0	0.448772	0.213389	0.435489	0.648162	0.191242	0	6	4	6	5	2	0	0.161	0.084	0.157	0.217	0.076	0
P07099	Epoxide hydrolase 1 OS=Homo sapiens OX=9606 GN=EPHX1 PE=1 SV=1	4	20	26	14	8	20	0.000109572	0.000944553	0.00080638	0.000788647	0.000352321	0.000644523	0.482518	2.23594	2.26588	1.73527	0.667247	1.66686	4	38	45	27	16	33	0.171	0.51	0.514	0.437	0.222	0.426
Q96EC8	Protein YIPF6 OS=Homo sapiens OX=9606 GN=YIPF6 PE=1 SV=2	4	4	0	5	0	2	0.000264064	0.000239614	0	0.000450514	0	0.00015062	0.0914403	0.0914403	0	0.0914403	0	0.0914403	5	5	0	8	0	4	0.038	0.038	0	0.038	0	0.038
Q99758	ATP-binding cassette sub-family A member 3 OS=Homo sapiens OX=9606 GN=ABCA3 PE=1 SV=2	27	4	14	0	0	0	0.000299892	3.3186e-05	7.65577e-05	0	0	0	0.778279	0.101539	0.30017	0	0	0	41	5	16	0	0	0	0.25	0.042	0.114	0	0	0
Q8NFW8	N-acylneuraminate cytidylyltransferase OS=Homo sapiens OX=9606 GN=CMAS PE=1 SV=2	6	2	0	4	0	5	0.000402059	5.21188e-05	0	0.000214357	0	0.00010238	0.465548	0.0715193	0	0.503142	0	0.241652	14	2	0	7	0	5	0.166	0.03	0	0.177	0	0.094
Q92738	USP6 N-terminal-like protein OS=Homo sapiens OX=9606 GN=USP6NL PE=1 SV=3	0	9	5	6	2	4	0	0.000396115	5.90826e-05	0.000128407	2.42008e-05	9.65936e-05	0	0.309182	0.261828	0.233105	0.0519619	0.111732	0	29	6	8	2	9	0	0.117	0.101	0.091	0.022	0.046
Q9BRA0	N-alpha-acetyltransferase 38, NatC auxiliary subunit OS=Homo sapiens OX=9606 GN=NAA38 PE=1 SV=1	2	0	0	0	2	0	0.000299132	0	0	0	0.000160306	0	0.419058	0	0	0	0.584893	0	3	0	0	0	2	0	0.152	0	0	0	0.2	0
P36507	Dual specificity mitogen-activated protein kinase kinase 2 OS=Homo sapiens OX=9606 GN=MAP2K2 PE=1 SV=1	3	2	6	7	7	2	0.000155798	0.000113098	0.000122301	0.000365479	0.000175335	6.66496e-05	0.303167	0.303167	0.770109	0.485936	0.717908	0.303167	5	4	6	11	7	3	0.115	0.115	0.248	0.172	0.235	0.115
Q14204	Cytoplasmic dynein 1 heavy chain 1 OS=Homo sapiens OX=9606 GN=DYNC1H1 PE=1 SV=5	55	47	94	79	71	24	0.000233395	0.000153361	0.000198307	0.00035757	0.00022859	5.92951e-05	0.458814	0.358313	0.879317	0.690441	0.592209	0.172195	87	63	113	125	106	31	0.164	0.133	0.274	0.228	0.202	0.069
Q08257	Quinone oxidoreductase OS=Homo sapiens OX=9606 GN=CRYZ PE=1 SV=1	8	5	4	3	5	2	0.000378839	0.000206257	9.91294e-05	0.000121187	0.000152266	8.10329e-05	0.94536	1.18776	0.737801	0.216186	0.577611	0.216186	10	6	4	3	5	3	0.289	0.34	0.24	0.085	0.198	0.085
P06702	Protein S100-A9 OS=Homo sapiens OX=9606 GN=S100A9 PE=1 SV=1	0	3	0	0	0	0	0	0.000297626	0	0	0	0	0	1.69153	0	0	0	0	0	3	0	0	0	0	0	0.43	0	0	0	0
O00303	Eukaryotic translation initiation factor 3 subunit F OS=Homo sapiens OX=9606 GN=EIF3F PE=1 SV=1	0	4	7	7	2	4	0	0.0001584	0.000274064	0.000446728	5.61296e-05	0.000149355	0	0.399587	0.610646	0.883649	0.213389	0.399587	0	5	12	12	2	6	0	0.146	0.207	0.275	0.084	0.146
Q00796	Sorbitol dehydrogenase OS=Homo sapiens OX=9606 GN=SORD PE=1 SV=4	3	4	8	3	3	0	0.000104738	0.00012672	0.000296902	0.000111682	0.000168389	0	0.380384	0.303167	0.931968	0.380384	0.3122	0	3	4	13	3	6	0	0.14	0.115	0.286	0.14	0.118	0
Q9ULD0	2-oxoglutarate dehydrogenase-like, mitochondrial OS=Homo sapiens OX=9606 GN=OGDHL PE=1 SV=3	6	15	2	6	2	4	0.000123404	0.00035833	2.4218e-05	0.000131586	2.97598e-05	6.15903e-05	0.081434	0.352073	0.0303861	0.081434	0.0303861	0.0715193	10	32	3	10	3	7	0.034	0.131	0.013	0.034	0.013	0.03
Q16864	V-type proton ATPase subunit F OS=Homo sapiens OX=9606 GN=ATP6V1F PE=1 SV=2	2	3	3	4	0	4	0.000209476	0.000380161	0.000205548	0.000670092	0	0.000373387	0.44544	0.717908	1.84446	1.04644	0	1.12814	2	4	3	6	0	5	0.16	0.235	0.454	0.311	0	0.328
P18077	60S ribosomal protein L35a OS=Homo sapiens OX=9606 GN=RPL35A PE=1 SV=2	0	0	3	0	0	0	0	0	0.000296487	0	0	0	0	0	0.396368	0	0	0	0	0	4	0	0	0	0	0	0.145	0	0	0
Q9Y5U8	Mitochondrial pyruvate carrier 1 OS=Homo sapiens OX=9606 GN=MPC1 PE=1 SV=1	2	2	0	0	0	3	0.000343041	0.000622557	0	0	0	0.000326114	1.99916	0.559552	0	0	0	1.75423	3	6	0	0	0	4	0.477	0.193	0	0	0	0.44
Q96HY6	DDRGK domain-containing protein 1 OS=Homo sapiens OX=9606 GN=DDRGK1 PE=1 SV=2	0	0	3	4	4	0	0	0	7.78987e-05	0.000296278	0.000127632	0	0	0	0.291219	0.610646	0.648162	0	0	0	3	7	4	0	0	0	0.111	0.207	0.217	0
P31943	Heterogeneous nuclear ribonucleoprotein H OS=Homo sapiens OX=9606 GN=HNRNPH1 PE=1 SV=4	15	15	14	23	12	19	0.00247056	0.00201511	0.000526611	0.00358154	0.000914887	0.00328547	1.42661	1.55859	1.59418	3.01791	1.07014	1.6485	89	80	29	121	41	166	0.385	0.408	0.414	0.604	0.316	0.423
P46109	Crk-like protein OS=Homo sapiens OX=9606 GN=CRKL PE=1 SV=1	2	2	9	0	0	0	8.22694e-05	7.4652e-05	0.000295998	0	0	0	0.156112	0.137627	1.20293	0	0	0	2	2	11	0	0	0	0.063	0.056	0.343	0	0	0
Q8IXH7	Negative elongation factor C/D OS=Homo sapiens OX=9606 GN=NELFCD PE=1 SV=2	7	3	5	2	0	0	0.000295752	0.000115015	9.67352e-05	4.50514e-05	0	0	0.309182	0.111732	0.216186	0.142878	0	0	14	6	7	2	0	0	0.117	0.046	0.085	0.058	0	0
Q06323	Proteasome activator complex subunit 1 OS=Homo sapiens OX=9606 GN=PSME1 PE=1 SV=1	3	2	8	3	2	0	0.000150166	9.08416e-05	0.000294701	0.000213497	8.0475e-05	0	0.396368	0.106624	1.03704	0.258925	0.370882	0	3	2	9	4	2	0	0.145	0.044	0.309	0.1	0.137	0
P63220	40S ribosomal protein S21 OS=Homo sapiens OX=9606 GN=RPS21 PE=1 SV=1	0	0	3	0	0	0	0	0	0.000294701	0	0	0	0	0	0.694338	0	0	0	0	0	3	0	0	0	0	0	0.229	0	0	0
P50151	Guanine nucleotide-binding protein G(I)/G(S)/G(O) subunit gamma-10 OS=Homo sapiens OX=9606 GN=GNG10 PE=1 SV=1	0	0	2	0	2	0	0	0	0.000239806	0	0.00029468	0	0	0	0.663413	0	0.840772	0	0	0	2	0	2	0	0	0	0.221	0	0.265	0
O00244	Copper transport protein ATOX1 OS=Homo sapiens OX=9606 GN=ATOX1 PE=1 SV=1	0	0	0	0	2	0	0	0	0	0	0.00029468	0	0	0	0	0	1.40991	0	0	0	0	0	2	0	0	0	0	0	0.382	0
P09661	U2 small nuclear ribonucleoprotein A' OS=Homo sapiens OX=9606 GN=SNRPA1 PE=1 SV=2	0	2	3	6	3	7	0	8.87041e-05	9.59223e-05	0.000573301	0.000157163	0.000278796	0	0.196741	0.30017	0.717908	0.541701	1.09894	0	2	3	11	4	8	0	0.078	0.114	0.235	0.188	0.322
P24390	ER lumen protein-retaining receptor 1 OS=Homo sapiens OX=9606 GN=KDELR1 PE=1 SV=1	2	0	0	0	2	0	0.000293958	0	0	0	0.0002363	0	0.230269	0	0	0	0.355189	0	5	0	0	0	5	0	0.09	0	0	0	0.132	0
Q96EY5	Multivesicular body subunit 12A OS=Homo sapiens OX=9606 GN=MVB12A PE=1 SV=1	0	0	3	0	3	0	0	0	8.95977e-05	0	0.000293601	0	0	0	0.51008	0	0.51008	0	0	0	3	0	8	0	0	0	0.179	0	0.179	0
Q9UFW8	CGG triplet repeat-binding protein 1 OS=Homo sapiens OX=9606 GN=CGGBP1 PE=1 SV=2	2	0	5	0	0	0	0.000149267	0	0.000292936	0	0	0	0.355189	0	1.34963	0	0	0	2	0	6	0	0	0	0.132	0	0.371	0	0	0
P78410	Butyrophilin subfamily 3 member A2 OS=Homo sapiens OX=9606 GN=BTN3A2 PE=1 SV=2	0	0	10	0	2	0	0	0	0.000292936	0	8.99922e-05	0	0	0	1.67917	0	0.213389	0	0	0	12	0	3	0	0	0	0.428	0	0.084	0
P49006	MARCKS-related protein OS=Homo sapiens OX=9606 GN=MARCKSL1 PE=1 SV=2	0	0	7	0	0	0	0	0	0.000292686	0	0	0	0	0	2.84592	0	0	0	0	0	7	0	0	0	0	0	0.585	0	0	0
Q96JM3	Chromosome alignment-maintaining phosphoprotein 1 OS=Homo sapiens OX=9606 GN=CHAMP1 PE=1 SV=2	0	14	4	6	0	0	0	0.000292494	5.02056e-05	0.000130938	0	0	0	0.492794	0.161449	0.199499	0	0	0	21	5	8	0	0	0	0.174	0.065	0.079	0	0
Q02790	Peptidyl-prolyl cis-trans isomerase FKBP4 OS=Homo sapiens OX=9606 GN=FKBP4 PE=1 SV=3	6	8	8	4	4	4	0.00019008	0.000369601	0.00015987	0.000144773	0.000109141	7.74432e-05	0.524053	0.422329	0.465548	0.318257	0.210598	0.324342	7	15	9	5	5	4	0.183	0.153	0.166	0.12	0.083	0.122
Q07955	Serine/arginine-rich splicing factor 1 OS=Homo sapiens OX=9606 GN=SRSF1 PE=1 SV=2	4	2	3	3	6	2	0.000201029	9.12079e-05	9.86298e-05	0.000267947	0.000363598	7.16662e-05	0.531088	0.216186	0.358313	0.216186	0.761976	0.216186	4	2	3	5	9	2	0.185	0.085	0.133	0.085	0.246	0.085
P27708	CAD protein OS=Homo sapiens OX=9606 GN=CAD PE=1 SV=3	31	12	14	20	13	0	0.000291289	7.62457e-05	5.49667e-05	0.000131408	6.30417e-05	0	0.524053	0.238797	0.235947	0.291219	0.253141	0	52	15	15	22	14	0	0.183	0.093	0.092	0.111	0.098	0
Q8WUY1	Protein THEM6 OS=Homo sapiens OX=9606 GN=THEM6 PE=1 SV=2	5	2	5	0	3	3	0.000419455	0.000108748	0.000313592	0	0.000289013	0.000128172	0.592209	0.541701	0.96336	0	0.573983	0.819701	7	2	8	0	6	3	0.202	0.188	0.293	0	0.197	0.26
Q14677	Clathrin interactor 1 OS=Homo sapiens OX=9606 GN=CLINT1 PE=1 SV=1	7	3	4	9	3	2	0.000179479	5.42869e-05	6.52272e-05	0.000318964	8.01531e-05	2.84371e-05	0.230269	0.104079	0.270574	0.409289	0.180321	0.0519619	9	3	5	15	5	2	0.09	0.043	0.104	0.149	0.072	0.022
Q8N1G4	Leucine-rich repeat-containing protein 47 OS=Homo sapiens OX=9606 GN=LRRC47 PE=1 SV=1	7	12	11	9	6	2	0.000320681	0.000290989	0.00026572	0.000250758	0.000154669	3.04858e-05	0.61808	0.636817	0.86638	0.425608	0.548817	0.253141	15	15	19	11	9	2	0.209	0.214	0.271	0.154	0.19	0.098
Q00765	Receptor expression-enhancing protein 5 OS=Homo sapiens OX=9606 GN=REEP5 PE=1 SV=3	2	2	2	0	4	2	0.000329731	0.0002992	8.62793e-05	0	0.000477102	0.000188076	0.101539	0.261828	0.276439	0	0.291219	0.101539	5	5	2	0	9	4	0.042	0.101	0.106	0	0.111	0.042
P84090	Enhancer of rudimentary homolog OS=Homo sapiens OX=9606 GN=ERH PE=1 SV=1	2	0	0	0	2	0	0.000239689	0	0	0	0.000289013	0	1.89734	0	0	0	0.16681	0	2	0	0	0	3	0	0.462	0	0	0	0.067	0
O75923	Dysferlin OS=Homo sapiens OX=9606 GN=DYSF PE=1 SV=1	0	0	0	0	31	0	0	0	0	0	0.000289013	0	0	0	0	0	0.674943	0	0	0	0	0	60	0	0	0	0	0	0.224	0
O15523	ATP-dependent RNA helicase DDX3Y OS=Homo sapiens OX=9606 GN=DDX3Y PE=1 SV=2	12	11	15	14	9	11	0.000245499	0.000291312	0.000234719	0.000463142	0.000212527	0.000175039	0.499685	0.412538	0.651962	0.629296	0.374042	0.448772	13	17	19	23	14	13	0.176	0.15	0.218	0.212	0.138	0.161
Q9NZ32	Actin-related protein 10 OS=Homo sapiens OX=9606 GN=ACTR10 PE=1 SV=1	5	4	5	8	4	0	0.000149446	0.000108487	0.00015642	0.000286838	0.000120133	0	0.180321	0.324342	0.438799	0.815516	0.633052	0	5	4	8	9	5	0	0.072	0.122	0.158	0.259	0.213	0
O94760	N(G),N(G)-dimethylarginine dimethylaminohydrolase 1 OS=Homo sapiens OX=9606 GN=DDAH1 PE=1 SV=3	0	0	7	0	4	0	0	0	0.000286084	0	0.000175774	0	0	0	0.745822	0	0.570363	0	0	0	10	0	5	0	0	0	0.242	0	0.196	0
P12235	ADP/ATP translocase 1 OS=Homo sapiens OX=9606 GN=SLC25A4 PE=1 SV=4	14	11	14	11	8	19	0.00296957	0.00125242	0.000820812	0.00173932	0.00208452	0.00268387	0.94536	0.577611	0.901078	0.706082	0.588547	1.09894	71	33	30	39	62	90	0.289	0.198	0.279	0.232	0.201	0.322
O60711	Leupaxin OS=Homo sapiens OX=9606 GN=LPXN PE=1 SV=1	0	0	0	0	7	0	0	0	0	0	0.000285519	0	0	0	0	0	0.892344	0	0	0	0	0	11	0	0	0	0	0	0.277	0
Q9NYL9	Tropomodulin-3 OS=Homo sapiens OX=9606 GN=TMOD3 PE=1 SV=1	3	3	7	0	9	6	0.000106226	0.00012852	0.000185304	0	0.000512342	0.000227214	0.367729	0.264736	0.936422	0	1.38781	1.38781	3	4	8	0	18	9	0.136	0.102	0.287	0	0.378	0.378
Q13286	Battenin OS=Homo sapiens OX=9606 GN=CLN3 PE=1 SV=1	4	4	0	0	0	2	0.000426843	0.000232393	0	0	0	0.000142023	0.153453	0.153453	0	0	0	0.0641431	15	9	0	0	0	7	0.062	0.062	0	0	0	0.027
Q7L5L3	Lysophospholipase D GDPD3 OS=Homo sapiens OX=9606 GN=GDPD3 PE=2 SV=3	0	8	0	0	0	0	0	0.000284523	0	0	0	0	0	0.958845	0	0	0	0	0	8	0	0	0	0	0	0.292	0	0	0	0
Q92522	Histone H1x OS=Homo sapiens OX=9606 GN=H1FX PE=1 SV=1	5	2	2	0	0	3	0.000409609	0.000106195	7.65577e-05	0	0	0.000125163	0.81134	0.339677	0.25603	0	0	0.524053	7	2	2	0	0	3	0.258	0.127	0.099	0	0	0.183
Q15005	Signal peptidase complex subunit 2 OS=Homo sapiens OX=9606 GN=SPCS2 PE=1 SV=3	5	3	0	0	5	3	0.000441197	0.00030026	0	0	0.000310327	0.000157285	0.599558	0.315225	0	0	0.749847	0.458814	8	6	0	0	7	4	0.204	0.119	0	0	0.243	0.164
Q15833	Syntaxin-binding protein 2 OS=Homo sapiens OX=9606 GN=STXBP2 PE=1 SV=2	10	7	0	8	16	6	0.000273237	0.000152577	0	0.000201706	0.0003886	0.000104901	0.671091	0.419058	0	0.588547	0.671091	0.462177	13	8	0	9	23	7	0.223	0.152	0	0.201	0.223	0.165
Q9BUL8	Programmed cell death protein 10 OS=Homo sapiens OX=9606 GN=PDCD10 PE=1 SV=1	0	0	4	2	4	0	0	0	0.000153838	0.000188068	0.00028356	0	0	0	1.18776	0.527566	0.958845	0	0	0	4	3	6	0	0	0	0.34	0.184	0.292	0
Q969Q0	60S ribosomal protein L36a-like OS=Homo sapiens OX=9606 GN=RPL36AL PE=1 SV=3	2	0	0	0	2	0	0.000235166	0	0	0	0.00028356	0	0.216186	0	0	0	0.188502	0	2	0	0	0	3	0	0.085	0	0	0	0.075	0
P83881	60S ribosomal protein L36a OS=Homo sapiens OX=9606 GN=RPL36A PE=1 SV=2	2	0	2	0	2	0	0.000235166	0	0.000153838	0	0.00028356	0	0.216186	0	0.415794	0	0.188502	0	2	0	2	0	3	0	0.085	0	0.151	0	0.075	0
O15162	Phospholipid scramblase 1 OS=Homo sapiens OX=9606 GN=PLSCR1 PE=1 SV=1	0	0	3	3	3	0	0	0	7.69188e-05	0.000208965	0.00028356	0	0	0	0.279381	0.315225	0.216186	0	0	0	3	5	9	0	0	0	0.107	0.119	0.085	0
O14579	Coatomer subunit epsilon OS=Homo sapiens OX=9606 GN=COPE PE=1 SV=3	6	0	4	0	4	0	0.000283269	0	0.000105888	0	0.000130119	0	0.702159	0	0.399587	0	0.485936	0	7	0	4	0	4	0	0.231	0	0.146	0	0.172	0
P32856	Syntaxin-2 OS=Homo sapiens OX=9606 GN=STX2 PE=1 SV=3	0	0	7	0	5	0	0	0	0.000283104	0	0.000278309	0	0	0	1.05116	0	0.807174	0	0	0	10	0	8	0	0	0	0.312	0	0.257	0
Q6DKI1	60S ribosomal protein L7-like 1 OS=Homo sapiens OX=9606 GN=RPL7L1 PE=1 SV=1	6	5	3	4	3	8	0.000607991	0.000229874	9.94316e-05	0.000270125	0.000122185	0.00032512	0.581248	0.399587	0.482518	0.324342	0.455459	1.36592	12	5	3	5	3	9	0.199	0.146	0.171	0.122	0.163	0.374
Q86TM6	E3 ubiquitin-protein ligase synoviolin OS=Homo sapiens OX=9606 GN=SYVN1 PE=1 SV=2	7	0	0	4	2	0	0.000282809	0	0	8.61599e-05	4.87154e-05	0	0.205036	0	0	0.081434	0.0864257	0	14	0	0	4	3	0	0.081	0	0	0.034	0.036	0
Q52LJ0	Protein FAM98B OS=Homo sapiens OX=9606 GN=FAM98B PE=1 SV=1	6	0	8	5	2	0	0.000226615	0	0.000247073	0.000281913	9.1083e-05	0	0.629296	0	1.28034	0.552387	0.276439	0	6	0	10	7	3	0	0.212	0	0.358	0.191	0.106	0
Q02809	Procollagen-lysine,2-oxoglutarate 5-dioxygenase 1 OS=Homo sapiens OX=9606 GN=PLOD1 PE=1 SV=2	3	4	32	18	9	22	5.14325e-05	7.77839e-05	0.000672907	0.000347336	0.000137815	0.000391157	0.180321	0.185769	1.63633	1.06538	0.534617	1.17771	3	5	60	19	10	32	0.072	0.074	0.421	0.315	0.186	0.338
P05023	Sodium/potassium-transporting ATPase subunit alpha-1 OS=Homo sapiens OX=9606 GN=ATP1A1 PE=1 SV=1	20	53	76	25	47	30	0.000523895	0.00225532	0.00216786	0.001507	0.0027227	0.00244099	0.794734	1.44906	2.1842	0.629296	1.65461	0.741807	43	204	272	116	278	281	0.254	0.389	0.503	0.212	0.424	0.241
Q9Y281	Cofilin-2 OS=Homo sapiens OX=9606 GN=CFL2 PE=1 SV=1	0	2	5	0	5	2	0	0.000408787	0.000442052	0	0.000422493	0.000160601	0	0.475707	0.94536	0	0.999862	0.264736	0	6	9	0	7	3	0	0.169	0.289	0	0.301	0.102
O14936	Peripheral plasma membrane protein CASK OS=Homo sapiens OX=9606 GN=CASK PE=1 SV=3	11	17	21	9	18	22	0.000188438	0.000354194	0.000607542	0.000172227	0.000292134	0.00032629	0.448772	0.725838	0.923092	0.199499	0.686553	0.686553	14	29	69	12	27	34	0.161	0.237	0.284	0.079	0.227	0.227
Q5T0N5	Formin-binding protein 1-like OS=Homo sapiens OX=9606 GN=FNBP1L PE=1 SV=3	2	11	3	9	0	0	4.12027e-05	0.000280408	4.04301e-05	0.000197705	0	0	0.124605	0.682674	0.164126	0.559552	0	0	2	15	3	9	0	0	0.051	0.226	0.066	0.193	0	0
Q96HN2	Adenosylhomocysteinase 3 OS=Homo sapiens OX=9606 GN=AHCYL2 PE=1 SV=1	0	0	17	2	2	0	0	0	0.000280231	4.3503e-05	3.27958e-05	0	0	0	0.914256	0.193988	0.0864257	0	0	0	21	2	2	0	0	0	0.282	0.077	0.036	0
Q00577	Transcriptional activator protein Pur-alpha OS=Homo sapiens OX=9606 GN=PURA PE=1 SV=2	2	0	4	3	5	0	7.7415e-05	0	0.000151927	0.000123821	0.000280038	0	0.492794	0	0.482518	0.836538	0.524053	0	2	0	6	3	9	0	0.174	0	0.171	0.264	0.183	0
O00399	Dynactin subunit 6 OS=Homo sapiens OX=9606 GN=DCTN6 PE=1 SV=1	0	0	2	4	2	0	0	0	8.58252e-05	0.000279793	0.000105465	0	0	0	0.584893	0.682674	0.472312	0	0	0	2	4	2	0	0	0	0.2	0.226	0.168	0
O94804	Serine/threonine-protein kinase 10 OS=Homo sapiens OX=9606 GN=STK10 PE=1 SV=1	0	3	6	8	14	0	0	4.67346e-05	7.58064e-05	0.000123566	0.000279459	0	0	0.109175	0.2218	0.267652	0.538155	0	0	4	9	9	27	0	0	0.045	0.087	0.103	0.187	0
Q13177	Serine/threonine-protein kinase PAK 2 OS=Homo sapiens OX=9606 GN=PAK2 PE=1 SV=3	3	4	3	7	3	0	7.13577e-05	0.000129501	4.66797e-05	0.000278992	5.73614e-05	0	0.16681	0.25603	0.156112	0.396368	0.389953	0	3	6	3	11	3	0	0.067	0.099	0.063	0.145	0.143	0
Q8WWI5	Choline transporter-like protein 1 OS=Homo sapiens OX=9606 GN=SLC44A1 PE=1 SV=1	2	2	17	3	2	6	3.79416e-05	3.44285e-05	0.000359891	6.06857e-05	4.57495e-05	8.11562e-05	0.111732	0.111732	0.548817	0.135011	0.106624	0.169499	2	2	29	3	3	6	0.046	0.046	0.19	0.055	0.044	0.068
Q6P587	Acylpyruvase FAHD1, mitochondrial OS=Homo sapiens OX=9606 GN=FAHD1 PE=1 SV=2	4	2	2	0	0	5	0.000556421	0.00015147	7.27982e-05	0	0	0.000277706	0.725838	0.389953	0.241652	0	0	0.909853	10	3	2	0	0	7	0.237	0.143	0.094	0	0	0.281
Q14152	Eukaryotic translation initiation factor 3 subunit A OS=Homo sapiens OX=9606 GN=EIF3A PE=1 SV=1	9	11	14	24	15	9	0.000144299	0.000122754	9.43953e-05	0.000375048	0.000130495	9.64538e-05	0.247383	0.261828	0.34586	0.428894	0.348963	0.21899	16	15	16	39	18	15	0.096	0.101	0.129	0.155	0.13	0.086
P15514	Amphiregulin OS=Homo sapiens OX=9606 GN=AREG PE=1 SV=2	0	0	0	0	5	0	0	0	0	0	0.000278309	0	0	0	0	0	0.303167	0	0	0	0	0	7	0	0	0	0	0	0.115	0
Q14315	Filamin-C OS=Homo sapiens OX=9606 GN=FLNC PE=1 SV=3	3	0	12	8	50	5	1.37216e-05	0	5.98414e-05	5.85255e-05	0.00029414	1.63057e-05	0.0423174	0	0.0739894	0.0665962	0.794734	0.0303861	3	0	20	12	80	5	0.018	0	0.031	0.028	0.254	0.013
Q9Y2Z4	Tyrosine--tRNA ligase, mitochondrial OS=Homo sapiens OX=9606 GN=YARS2 PE=1 SV=2	9	13	19	12	7	11	0.000235166	0.000403074	0.000478606	0.00055724	0.000273058	0.000279453	0.874995	1.31739	1.5293	1.13305	0.659587	1.17771	9	17	28	20	13	15	0.273	0.365	0.403	0.329	0.22	0.338
Q9HA72	Calcium homeostasis modulator protein 2 OS=Homo sapiens OX=9606 GN=CALHM2 PE=2 SV=1	0	0	5	0	0	0	0	0	0.00027767	0	0	0	0	0	0.610646	0	0	0	0	0	11	0	0	0	0	0	0.207	0	0	0
P63208	S-phase kinase-associated protein 1 OS=Homo sapiens OX=9606 GN=SKP1 PE=1 SV=2	0	3	0	0	0	0	0	0.000277541	0	0	0	0	0	0.64059	0	0	0	0	0	4	0	0	0	0	0	0.215	0	0	0	0
O95340	Bifunctional 3'-phosphoadenosine 5'-phosphosulfate synthase 2 OS=Homo sapiens OX=9606 GN=PAPSS2 PE=1 SV=2	0	0	0	0	9	0	0	0	0	0	0.000277403	0	0	0	0	0	0.566751	0	0	0	0	0	17	0	0	0	0	0	0.195	0
Q9BRP8	Partner of Y14 and mago OS=Homo sapiens OX=9606 GN=PYM1 PE=1 SV=1	0	2	0	0	2	0	0	0.0002772	0	0	9.82268e-05	0	0	0.419058	0	0	0.402814	0	0	5	0	0	2	0	0	0.152	0	0	0.147	0
Q9NWU5	39S ribosomal protein L22, mitochondrial OS=Homo sapiens OX=9606 GN=MRPL22 PE=1 SV=1	0	0	3	2	0	0	0	0	0.000277057	0.000193546	0	0	0	0	0.428894	0.321296	0	0	0	0	7	3	0	0	0	0	0.155	0.121	0	0
Q96NT0	Coiled-coil domain-containing protein 115 OS=Homo sapiens OX=9606 GN=CCDC115 PE=1 SV=1	3	2	0	2	0	0	0.000276974	0.000125664	0	0.000147668	0	0	1.18273	0.667247	0	0.733804	0	0	4	2	0	2	0	0	0.339	0.222	0	0.239	0	0
O75934	Pre-mRNA-splicing factor SPF27 OS=Homo sapiens OX=9606 GN=BCAS2 PE=1 SV=1	4	0	0	4	4	0	0.000276974	0	0	0.00023627	0.000178118	0	0.849269	0	0	0.570363	1.00447	0	5	0	0	4	4	0	0.267	0	0	0.196	0.302	0
Q8TAA3	Proteasome subunit alpha-type 8 OS=Homo sapiens OX=9606 GN=PSMA8 PE=2 SV=3	5	0	10	5	6	4	0.000340807	0	0.00041404	0.000415318	0.000234823	0.000138853	0.396368	0	0.862087	0.309182	0.566751	0.230269	7	0	13	8	6	4	0.145	0	0.27	0.117	0.195	0.09
Q9BTL3	RNMT-activating mRNA cap methyltransferase subunit OS=Homo sapiens OX=9606 GN=RAMMET PE=1 SV=1	2	0	2	0	0	0	0.000211251	0	0.000276386	0	0	0	0.339677	0	0.339677	0	0	0	2	0	4	0	0	0	0.127	0	0.127	0	0	0
O43414	ERI1 exoribonuclease 3 OS=Homo sapiens OX=9606 GN=ERI3 PE=1 SV=2	0	0	3	5	0	0	0	0	9.67762e-05	0.000276057	0	0	0	0	0.270574	0.227439	0	0	0	0	4	7	0	0	0	0	0.104	0.089	0	0
Q13442	28 kDa heat- and acid-stable phosphoprotein OS=Homo sapiens OX=9606 GN=PDAP1 PE=1 SV=1	3	3	6	0	0	0	0.000275443	0.000187455	0.000270278	0	0	0	0.482518	0.374042	0.686553	0	0	0	4	3	6	0	0	0	0.171	0.138	0.227	0	0	0
Q2NL82	Pre-rRNA-processing protein TSR1 homolog OS=Homo sapiens OX=9606 GN=TSR1 PE=1 SV=1	5	7	7	14	5	2	0.000124018	0.000168803	7.09873e-05	0.000297541	7.47696e-05	2.2106e-05	0.153453	0.207814	0.321296	0.531088	0.235947	0.0447202	8	12	7	18	6	2	0.062	0.082	0.121	0.185	0.092	0.019
Q9NY26	Zinc transporter ZIP1 OS=Homo sapiens OX=9606 GN=SLC39A1 PE=1 SV=1	3	3	2	3	0	2	0.000384686	0.000279254	5.03296e-05	0.000246114	0	0.000109711	0.377209	0.377209	0.185769	0.377209	0	0.377209	10	8	2	6	0	4	0.139	0.139	0.074	0.139	0	0.139
Q6RW13	Type-1 angiotensin II receptor-associated protein OS=Homo sapiens OX=9606 GN=AGTRAP PE=1 SV=1	0	0	0	2	2	2	0	0	0	0.000250758	0.000441094	0.000167672	0	0	0	0.279381	0.757924	0.315225	0	0	0	3	7	3	0	0	0	0.107	0.245	0.119
O60888	Protein CutA OS=Homo sapiens OX=9606 GN=CUTA PE=1 SV=2	0	0	2	0	0	0	0	0	0.000273298	0	0	0	0	0	0.782379	0	0	0	0	0	6	0	0	0	0	0	0.251	0	0	0
P17301	Integrin alpha-2 OS=Homo sapiens OX=9606 GN=ITGA2 PE=1 SV=1	13	6	34	7	42	36	0.000253287	7.66115e-05	0.000414228	0.00010128	0.0010859	0.000812662	0.51705	0.199499	1.30675	0.16681	1.36048	1.22331	24	8	60	9	128	108	0.181	0.079	0.363	0.067	0.373	0.347
P41252	Isoleucine--tRNA ligase, cytoplasmic OS=Homo sapiens OX=9606 GN=IARS PE=1 SV=2	24	16	39	35	18	22	0.000355545	0.000188198	0.000323035	0.00050549	0.000182599	0.000232376	0.807174	0.389953	1.22331	1.14783	0.513561	0.548817	36	21	50	48	23	33	0.257	0.143	0.347	0.332	0.18	0.19
P62837	Ubiquitin-conjugating enzyme E2 D2 OS=Homo sapiens OX=9606 GN=UBE2D2 PE=1 SV=1	0	2	4	0	3	0	0	0.000230812	0.000221861	0	0.000272629	0	0	0.324342	1.29615	0	0.931968	0	0	3	4	0	4	0	0	0.122	0.361	0	0.286	0
P61077	Ubiquitin-conjugating enzyme E2 D3 OS=Homo sapiens OX=9606 GN=UBE2D3 PE=1 SV=1	0	2	4	0	3	0	0	0.000230812	0.000221861	0	0.000272629	0	0	0.324342	1.29615	0	0.931968	0	0	3	4	0	4	0	0	0.122	0.361	0	0.286	0
Q13508	Ecto-ADP-ribosyltransferase 3 OS=Homo sapiens OX=9606 GN=ART3 PE=1 SV=2	0	0	10	0	0	0	0	0	0.000272478	0	0	0	0	0	0.774189	0	0	0	0	0	13	0	0	0	0	0	0.249	0	0	0
O75083	WD repeat-containing protein 1 OS=Homo sapiens OX=9606 GN=WDR1 PE=1 SV=4	4	6	12	5	12	3	8.22694e-05	0.000130641	0.000269089	0.000131586	0.000330664	5.86575e-05	0.315225	0.393157	0.972423	0.324342	1.03704	0.199499	4	7	20	6	20	4	0.119	0.144	0.295	0.122	0.309	0.079
Q15021	Condensin complex subunit 1 OS=Homo sapiens OX=9606 GN=NCAPD2 PE=1 SV=3	9	14	21	26	19	2	8.89637e-05	0.000137235	0.000145492	0.000284586	0.000178785	1.26861e-05	0.216186	0.318257	0.706082	0.64059	0.65577	0.0616956	10	17	25	30	25	2	0.085	0.12	0.232	0.215	0.219	0.026
Q6P3W7	SCY1-like protein 2 OS=Homo sapiens OX=9606 GN=SCYL2 PE=1 SV=1	3	4	2	14	5	0	4.02491e-05	8.5219e-05	1.75531e-05	0.000271812	6.47091e-05	0	0.137627	0.135011	0.0739894	0.425608	0.233105	0	3	7	2	19	6	0	0.056	0.055	0.031	0.154	0.091	0
Q9NZN4	EH domain-containing protein 2 OS=Homo sapiens OX=9606 GN=EHD2 PE=1 SV=2	0	12	2	14	27	23	0	0.00024994	3.00309e-05	0.000416082	0.000811863	0.00054007	0	0.778279	0.180321	0.887991	2.02691	2.20627	0	12	2	17	44	33	0	0.25	0.072	0.276	0.481	0.506
Q9UI30	Multifunctional methyltransferase subunit TRM112-like protein OS=Homo sapiens OX=9606 GN=TRMT112 PE=1 SV=1	0	3	0	2	0	0	0	0.000271435	0	0.000212643	0	0	0	0.247383	0	0.247383	0	0	0	3	0	2	0	0	0	0.096	0	0.096	0	0
P11413	Glucose-6-phosphate 1-dehydrogenase OS=Homo sapiens OX=9606 GN=G6PD PE=1 SV=4	15	13	8	6	4	7	0.000387225	0.000461175	0.000158318	0.000180643	0.000116728	0.000189811	0.786488	0.563148	0.442115	0.285287	0.191242	0.496236	16	21	10	7	6	11	0.252	0.194	0.159	0.109	0.076	0.175
Q9Y6C9	Mitochondrial carrier homolog 2 OS=Homo sapiens OX=9606 GN=MTCH2 PE=1 SV=1	8	6	3	4	4	9	0.000740425	0.00037326	0.000107636	0.000175448	0.000330664	0.00046926	1.15278	0.462177	0.462177	0.531088	0.355189	1.0893	18	10	4	4	10	16	0.333	0.165	0.165	0.185	0.132	0.32
Q9HC35	Echinoderm microtubule-associated protein-like 4 OS=Homo sapiens OX=9606 GN=EML4 PE=1 SV=3	3	10	5	14	7	0	7.62313e-05	0.000161404	4.15565e-05	0.000270951	7.14923e-05	0	0.122018	0.374042	0.213389	0.475707	0.227439	0	6	14	5	20	7	0	0.05	0.138	0.084	0.169	0.089	0
Q9Y3C8	Ubiquitin-fold modifier-conjugating enzyme 1 OS=Homo sapiens OX=9606 GN=UFC1 PE=1 SV=3	3	2	0	2	0	0	0.000223901	0.000270893	0	0.000159164	0	0	0.690441	0.690441	0	0.196741	0	0	3	4	0	2	0	0	0.228	0.228	0	0.078	0	0
O00429	Dynamin-1-like protein OS=Homo sapiens OX=9606 GN=DNM1L PE=1 SV=2	5	6	12	14	4	3	0.000169345	0.000169032	0.00016617	0.000306974	6.80648e-05	3.62226e-05	0.180321	0.235947	0.702159	0.674943	0.235947	0.129796	10	11	15	17	5	3	0.072	0.092	0.231	0.224	0.092	0.053
Q92688	Acidic leucine-rich nuclear phosphoprotein 32 family member B OS=Homo sapiens OX=9606 GN=ANP32B PE=1 SV=1	0	3	0	5	0	0	0	0.000270353	0	0.000264744	0	0	0	0.247383	0	0.442115	0	0	0	6	0	5	0	0	0	0.096	0	0.159	0	0
P18124	60S ribosomal protein L7 OS=Homo sapiens OX=9606 GN=RPL7 PE=1 SV=1	7	6	7	6	7	14	0.0010554	0.00109449	0.000526025	0.0010182	0.000646396	0.000824161	0.729816	1.06538	0.778279	0.729816	0.548817	1.24388	21	24	16	19	16	23	0.238	0.315	0.25	0.238	0.19	0.351
O95297	Myelin protein zero-like protein 1 OS=Homo sapiens OX=9606 GN=MPZL1 PE=1 SV=1	3	4	4	4	0	4	0.000139002	0.00126131	0.00012124	0.000494058	0	0.000991071	0.396368	0.396368	0.496236	0.396368	0	0.396368	3	30	4	10	0	30	0.145	0.145	0.175	0.145	0	0.145
Q969Z0	FAST kinase domain-containing protein 4 OS=Homo sapiens OX=9606 GN=TBRG4 PE=1 SV=1	5	22	13	9	9	13	0.000138267	0.000537707	0.000258428	0.000210621	0.000238173	0.000267584	0.377209	1.46037	0.840772	0.678804	0.555966	1.02768	7	30	20	10	15	19	0.139	0.391	0.265	0.225	0.192	0.307
O43768	Alpha-endosulfine OS=Homo sapiens OX=9606 GN=ENSA PE=1 SV=1	0	0	2	0	2	0	0	0	0.000269534	0	0.000248408	0	0	0	0.380384	0	0.380384	0	0	0	4	0	3	0	0	0	0.14	0	0.14	0
Q9BSQ5	Cerebral cavernous malformations 2 protein OS=Homo sapiens OX=9606 GN=CCM2 PE=1 SV=1	3	3	9	8	6	0	0.000140358	0.000127362	0.000165271	0.000269395	0.000135394	0	0.145513	0.145513	0.95434	0.61808	0.428894	0	5	5	9	9	6	0	0.059	0.059	0.291	0.209	0.155	0
O75956	Cyclin-dependent kinase 2-associated protein 2 OS=Homo sapiens OX=9606 GN=CDK2AP2 PE=1 SV=1	0	3	0	0	0	0	0	0.00026928	0	0	0	0	0	1.54097	0	0	0	0	0	3	0	0	0	0	0	0.405	0	0	0	0
P27482	Calmodulin-like protein 3 OS=Homo sapiens OX=9606 GN=CALML3 PE=1 SV=2	0	0	2	0	2	0	0	0	0.000109442	0	0.00026897	0	0	0	0.492794	0	0.361445	0	0	0	2	0	4	0	0	0	0.174	0	0.134	0
P61088	Ubiquitin-conjugating enzyme E2 N OS=Homo sapiens OX=9606 GN=UBE2N PE=1 SV=1	0	0	2	0	2	0	0	0	0.000268204	0	0.000197746	0	0	0	0.573983	0	0.458814	0	0	0	5	0	3	0	0	0	0.197	0	0.164	0
P24941	Cyclin-dependent kinase 2 OS=Homo sapiens OX=9606 GN=CDK2 PE=1 SV=2	0	3	4	3	2	0	0	0.000113857	0.000109442	0.000267587	6.72425e-05	0	0	0.270574	0.552387	0.270574	0.342765	0	0	3	4	6	2	0	0	0.104	0.191	0.104	0.128	0
Q9Y2Z9	Ubiquinone biosynthesis monooxygenase COQ6, mitochondrial OS=Homo sapiens OX=9606 GN=COQ6 PE=1 SV=2	2	13	7	0	0	4	5.32642e-05	0.000362493	0.000121952	0	0	9.49424e-05	0.183042	1.72898	0.581248	0	0	0.548817	2	15	7	0	0	5	0.073	0.436	0.199	0	0	0.19
Q03113	Guanine nucleotide-binding protein subunit alpha-12 OS=Homo sapiens OX=9606 GN=GNA12 PE=1 SV=4	0	2	2	2	2	0	0	0.00026716	4.28e-05	0.000139529	0.000131485	0	0	0.191242	0.213389	0.114295	0.142878	0	0	9	2	4	5	0	0	0.076	0.084	0.047	0.058	0
P07093	Glia-derived nexin OS=Homo sapiens OX=9606 GN=SERPINE2 PE=1 SV=1	0	0	6	7	2	0	0	0	0.000143401	0.000267139	5.03474e-05	0	0	0	0.782379	0.489361	0.267652	0	0	0	7	8	2	0	0	0	0.251	0.173	0.103	0
Q9NPF0	CD320 antigen OS=Homo sapiens OX=9606 GN=CD320 PE=1 SV=1	2	0	3	2	2	2	0.000132594	0	8.67382e-05	0.000329898	7.10577e-05	6.30256e-05	0.0939563	0	0.309182	0.0939563	0.177606	0.0939563	3	0	3	7	2	2	0.039	0	0.117	0.039	0.071	0.039
Q9H0T7	Ras-related protein Rab-17 OS=Homo sapiens OX=9606 GN=RAB17 PE=1 SV=2	0	3	0	0	0	0	0	0.00026674	0	0	0	0	0	0.370882	0	0	0	0	0	5	0	0	0	0	0	0.137	0	0	0	0
P67775	Serine/threonine-protein phosphatase 2A catalytic subunit alpha isoform OS=Homo sapiens OX=9606 GN=PPP2CA PE=1 SV=1	4	3	6	2	6	2	0.00020168	0.000109804	0.000237478	8.60205e-05	0.000324244	5.75185e-05	0.552387	0.185769	0.573983	0.279381	0.896706	0.119438	5	3	9	2	10	2	0.191	0.074	0.197	0.107	0.278	0.049
P62714	Serine/threonine-protein phosphatase 2A catalytic subunit beta isoform OS=Homo sapiens OX=9606 GN=PPP2CB PE=1 SV=1	3	3	4	2	6	2	0.000161344	0.000109804	0.000184705	8.60205e-05	0.000324244	5.75185e-05	0.386756	0.185769	0.428894	0.279381	0.896706	0.119438	4	3	7	2	10	2	0.142	0.074	0.155	0.107	0.278	0.049
P49281	Natural resistance-associated macrophage protein 2 OS=Homo sapiens OX=9606 GN=SLC11A2 PE=1 SV=2	5	4	2	3	0	3	0.00032915	0.000159293	2.87091e-05	9.35927e-05	0	6.25817e-05	0.321296	0.297179	0.119438	0.142878	0	0.191242	15	8	2	4	0	4	0.121	0.113	0.049	0.058	0	0.076
Q6NXT2	Histone H3.3C OS=Homo sapiens OX=9606 GN=H3F3C PE=1 SV=3	2	3	5	0	0	4	0.00138487	0.000921537	0.000362373	0	0	0.00111905	0.16681	0.291219	0.455459	0	0	0.455459	15	11	6	0	0	17	0.067	0.111	0.163	0	0	0.163
Q8TCT9	Minor histocompatibility antigen H13 OS=Homo sapiens OX=9606 GN=HM13 PE=1 SV=1	3	0	0	0	5	0	0.000198363	0	0	0	0.000265759	0	0.267652	0	0	0	0.432188	0	6	0	0	0	10	0	0.103	0	0	0	0.156	0
P33992	DNA replication licensing factor MCM5 OS=Homo sapiens OX=9606 GN=MCM5 PE=1 SV=5	10	5	16	11	6	2	0.000186787	9.24505e-05	0.000233272	0.000289704	8.19003e-05	2.42142e-05	0.552387	0.191242	0.592209	0.513561	0.309182	0.129796	11	6	21	16	6	2	0.191	0.076	0.202	0.18	0.117	0.053
O15511	Actin-related protein 2/3 complex subunit 5 OS=Homo sapiens OX=9606 GN=ARPC5 PE=1 SV=3	0	2	3	2	2	0	0	0.000224698	0.000161988	0.000176029	0.000265407	0	0	1.28034	1.04644	0.706082	1.28034	0	0	3	3	2	4	0	0	0.358	0.311	0.232	0.358	0
Q96IZ0	PRKC apoptosis WT1 regulator protein OS=Homo sapiens OX=9606 GN=PAWR PE=1 SV=1	0	0	5	0	3	0	0	0	0.000119903	0	0.000265212	0	0	0	0.790606	0	0.442115	0	0	0	5	0	9	0	0	0	0.253	0	0.159	0
Q13045	Protein flightless-1 homolog OS=Homo sapiens OX=9606 GN=FLII PE=1 SV=2	10	11	13	5	15	0	0.000265188	0.000249546	8.99508e-05	5.23647e-05	0.000142115	0	0.355189	0.288249	0.485936	0.1324	0.506607	0	27	28	14	5	18	0	0.132	0.11	0.172	0.054	0.178	0
P00441	Superoxide dismutase [Cu-Zn] OS=Homo sapiens OX=9606 GN=SOD1 PE=1 SV=2	0	0	4	0	2	0	0	0	0.000264721	0	0.000195178	0	0	0	1.45471	0	0.713957	0	0	0	5	0	3	0	0	0	0.39	0	0.234	0
Q7Z4I7	LIM and senescent cell antigen-like-containing domain protein 2 OS=Homo sapiens OX=9606 GN=LIMS2 PE=1 SV=1	0	2	3	3	6	0	0	6.6333e-05	7.17308e-05	0.000116922	0.000264435	0	0	0.145513	0.250259	0.241652	0.412538	0	0	2	3	3	9	0	0	0.059	0.097	0.094	0.15	0
Q96I24	Far upstream element-binding protein 3 OS=Homo sapiens OX=9606 GN=FUBP3 PE=1 SV=2	10	9	19	7	9	3	0.000261479	0.000276813	0.0003421	0.000185876	0.000192676	7.76801e-05	0.874995	0.581248	1.67301	0.425608	0.694338	0.193988	12	14	24	8	11	5	0.273	0.199	0.427	0.154	0.229	0.077
Q9H159	Cadherin-19 OS=Homo sapiens OX=9606 GN=CDH19 PE=2 SV=1	0	0	16	0	0	0	0	0	0.000264035	0	0	0	0	0	0.581248	0	0	0	0	0	25	0	0	0	0	0	0.199	0	0	0
O43747	AP-1 complex subunit gamma-1 OS=Homo sapiens OX=9606 GN=AP1G1 PE=1 SV=5	12	5	10	12	7	4	0.000288093	9.6312e-05	0.000109109	0.000307194	0.000109699	4.32438e-05	0.358313	0.196741	0.468926	0.364583	0.330454	0.294196	19	7	11	19	9	4	0.133	0.078	0.167	0.135	0.124	0.112
Q16695	Histone H3.1t OS=Homo sapiens OX=9606 GN=HIST3H3 PE=1 SV=3	2	3	5	0	0	4	0.00137469	0.000914761	0.000359709	0	0	0.00111083	0.164126	0.288249	0.452112	0	0	0.452112	15	11	6	0	0	17	0.066	0.11	0.162	0	0	0.162
Q9Y3L5	Ras-related protein Rap-2c OS=Homo sapiens OX=9606 GN=RAP2C PE=1 SV=1	4	0	6	4	3	3	0.00040865	0	0.000311878	0.000363119	0.000218997	0.000145682	1.208	0	1.47172	0.949845	0.633052	0.633052	6	0	7	5	4	3	0.344	0	0.393	0.29	0.213	0.213
Q9NRX1	RNA-binding protein PNO1 OS=Homo sapiens OX=9606 GN=PNO1 PE=1 SV=1	5	4	0	5	0	4	0.000494596	0.000359041	0	0.000580126	0	0.000317379	0.455459	0.455459	0	0.455459	0	0.279381	10	8	0	11	0	9	0.163	0.163	0	0.163	0	0.107
Q16555	Dihydropyrimidinase-related protein 2 OS=Homo sapiens OX=9606 GN=DPYSL2 PE=1 SV=1	0	0	12	2	11	0	0	0	0.000185304	6.97036e-05	0.000262739	0	0	0	1.03236	0.109175	0.721869	0	0	0	13	3	15	0	0	0	0.308	0.045	0.236	0
Q9Y530	O-acetyl-ADP-ribose deacetylase 1 OS=Homo sapiens OX=9606 GN=OARD1 PE=1 SV=2	0	0	0	3	2	0	0	0	0	0.000262306	0.000197746	0	0	0	0	0.97697	0.458814	0	0	0	0	3	3	0	0	0	0	0.296	0.164	0
Q96BJ3	Axin interactor, dorsalization-associated protein OS=Homo sapiens OX=9606 GN=AIDA PE=1 SV=1	0	0	10	2	6	2	0	0	0.000319741	8.68638e-05	0.000229196	5.80824e-05	0	0	2.23594	0.244515	0.840772	0.261828	0	0	12	2	7	2	0	0	0.51	0.095	0.265	0.101
P40429	60S ribosomal protein L13a OS=Homo sapiens OX=9606 GN=RPL13A PE=1 SV=2	0	2	3	5	2	3	0	0.000111426	0.000120494	0.000392813	9.87107e-05	0.000131329	0	0.213389	0.389953	0.455459	0.185769	0.327394	0	2	3	6	2	3	0	0.084	0.143	0.163	0.074	0.123
Q9P265	Disco-interacting protein 2 homolog B OS=Homo sapiens OX=9606 GN=DIP2B PE=1 SV=3	22	17	46	18	16	4	0.000237255	0.000165054	0.000294888	0.000160224	0.000120789	3.38323e-05	0.465548	0.358313	1.26464	0.452112	0.389953	0.104079	30	23	57	19	19	6	0.166	0.133	0.355	0.162	0.143	0.043
Q86VI3	Ras GTPase-activating-like protein IQGAP3 OS=Homo sapiens OX=9606 GN=IQGAP3 PE=1 SV=2	6	14	35	8	29	2	9.17019e-05	0.000208028	0.000239953	8.96332e-05	0.000282575	2.17943e-05	0.0964782	0.297179	0.836538	0.127197	0.717908	0.0543869	12	30	48	11	46	4	0.04	0.113	0.264	0.052	0.235	0.023
Q03169	Tumor necrosis factor alpha-induced protein 2 OS=Homo sapiens OX=9606 GN=TNFAIP2 PE=2 SV=2	0	0	3	0	10	0	0	0	6.23348e-05	0	0.000260436	0	0	0	0.119438	0	0.559552	0	0	0	5	0	17	0	0	0	0.049	0	0.193	0
P61160	Actin-related protein 2 OS=Homo sapiens OX=9606 GN=ACTR2 PE=1 SV=1	6	10	10	7	8	3	0.000253072	0.000373165	0.000227633	0.000337314	0.000305151	0.000112774	0.428894	0.702159	0.794734	0.402814	0.541701	0.270574	8	13	11	10	12	5	0.155	0.231	0.254	0.147	0.188	0.104
Q9Y5X1	Sorting nexin-9 OS=Homo sapiens OX=9606 GN=SNX9 PE=1 SV=1	7	3	12	3	2	0	0.000146633	5.70241e-05	0.000260361	8.93456e-05	5.05166e-05	0	0.358313	0.122018	1.13305	0.207814	0.205036	0	7	3	19	4	3	0	0.133	0.05	0.329	0.082	0.081	0
P00450	Ceruloplasmin OS=Homo sapiens OX=9606 GN=CP PE=1 SV=1	0	0	30	3	0	0	0	0	0.000260296	3.74371e-05	0	0	0	0	1.32274	0.135011	0	0	0	0	34	3	0	0	0	0	0.366	0.055	0	0
Q9H0D6	5'-3' exoribonuclease 2 OS=Homo sapiens OX=9606 GN=XRN2 PE=1 SV=1	9	10	4	10	12	4	0.000157438	0.000297626	3.43301e-05	0.000195855	0.000158197	3.74173e-05	0.261828	0.374042	0.137627	0.224616	0.538155	0.158777	12	25	4	14	15	4	0.101	0.138	0.056	0.088	0.187	0.064
Q13492	Phosphatidylinositol-binding clathrin assembly protein OS=Homo sapiens OX=9606 GN=PICALM PE=1 SV=2	13	10	13	8	13	11	0.000382326	0.000451003	0.000187578	0.000264988	0.000368802	0.000190817	0.97697	1.09894	0.96336	0.883649	0.733804	0.849269	20	26	15	13	24	14	0.296	0.322	0.293	0.275	0.239	0.267
Q7Z7H8	39S ribosomal protein L10, mitochondrial OS=Homo sapiens OX=9606 GN=MRPL10 PE=1 SV=3	3	5	3	2	2	0	0.000143262	0.000259995	0.000156195	0.00015276	0.00015355	0	0.625549	1.1928	0.247383	0.422329	0.247383	0	3	6	5	3	4	0	0.211	0.341	0.096	0.153	0.096	0
Q92783	Signal transducing adapter molecule 1 OS=Homo sapiens OX=9606 GN=STAM PE=1 SV=3	0	0	10	2	11	0	0	0	0.000211384	4.92228e-05	0.000259755	0	0	0	0.65577	0.156112	0.849269	0	0	0	14	2	14	0	0	0	0.219	0.063	0.267	0
Q01130	Serine/arginine-rich splicing factor 2 OS=Homo sapiens OX=9606 GN=SRSF2 PE=1 SV=4	2	3	0	2	0	3	0.000112795	0.000307053	0	0.000541228	0	0.000281476	0.193988	0.425608	0	0.193988	0	0.367729	2	6	0	9	0	7	0.077	0.154	0	0.077	0	0.136
Q01650	Large neutral amino acids transporter small subunit 1 OS=Homo sapiens OX=9606 GN=SLC7A5 PE=1 SV=2	0	4	7	5	3	3	0	0.000312302	0.00028947	0.000183493	0.000158093	5.25835e-05	0	0.267652	0.399587	0.44544	0.14025	0.2218	0	14	18	7	8	3	0	0.103	0.146	0.16	0.057	0.087
O14773	Tripeptidyl-peptidase 1 OS=Homo sapiens OX=9606 GN=TPP1 PE=1 SV=2	10	4	4	5	0	4	0.000354212	0.000160707	5.79282e-05	0.000165242	0	9.47063e-05	0.972423	0.253141	0.25603	0.651962	0	0.462177	16	8	4	7	0	6	0.295	0.098	0.099	0.218	0	0.165
P29597	Non-receptor tyrosine-protein kinase TYK2 OS=Homo sapiens OX=9606 GN=TYK2 PE=1 SV=3	0	2	34	0	10	3	0	1.90561e-05	0.000281625	0	0.000101289	2.24598e-05	0	0.0764652	1.01837	0	0.383566	0.119438	0	2	41	0	12	3	0	0.032	0.305	0	0.141	0.049
P19022	Cadherin-2 OS=Homo sapiens OX=9606 GN=CDH2 PE=1 SV=4	0	0	23	6	0	2	0	0	0.00026998	0.000278712	0	1.96172e-05	0	0	0.981527	0.435489	0	0.188502	0	0	30	19	0	2	0	0	0.297	0.157	0	0.075
P54652	Heat shock-related 70 kDa protein 2 OS=Homo sapiens OX=9606 GN=HSPA2 PE=1 SV=1	0	3	12	2	4	3	0	5.30976e-05	0.000216913	4.15968e-05	0.000313588	5.56282e-05	0	0.0990058	0.383566	0.081434	0.172195	0.109175	0	3	17	2	20	4	0	0.041	0.141	0.034	0.069	0.045
Q15637	Splicing factor 1 OS=Homo sapiens OX=9606 GN=SF1 PE=1 SV=4	7	5	5	6	7	5	0.000312083	0.00042478	6.37981e-05	0.000395169	0.000172473	0.000166885	0.291219	0.291219	0.468926	0.468926	0.339677	0.358313	16	24	5	19	11	12	0.111	0.111	0.167	0.167	0.127	0.133
P30046	D-dopachrome decarboxylase OS=Homo sapiens OX=9606 GN=DDT PE=1 SV=3	0	0	6	0	0	2	0	0	0.000483676	0	0	0.000225931	0	0	2.16228	0	0	0.725838	0	0	7	0	0	3	0	0	0.5	0	0	0.237
Q9Y333	U6 snRNA-associated Sm-like protein LSm2 OS=Homo sapiens OX=9606 GN=LSM2 PE=1 SV=1	0	0	3	0	2	0	0	0	0.000257476	0	0.000210929	0	0	0	2.12608	0	1.22331	0	0	0	3	0	2	0	0	0	0.495	0	0.347	0
Q68EM7	Rho GTPase-activating protein 17 OS=Homo sapiens OX=9606 GN=ARHGAP17 PE=1 SV=1	5	14	15	7	8	0	9.90315e-05	0.000256749	0.000194349	0.000120683	0.000136469	0	0.412538	0.936422	0.555966	0.425608	0.267652	0	7	20	21	8	12	0	0.15	0.287	0.192	0.154	0.103	0
Q01813	ATP-dependent 6-phosphofructokinase, platelet type OS=Homo sapiens OX=9606 GN=PFKP PE=1 SV=2	12	4	12	10	15	0	0.000254364	5.77029e-05	0.000135197	0.000186469	0.00025559	0	0.61808	0.135011	0.468926	0.527566	0.96336	0	16	4	13	11	20	0	0.209	0.055	0.167	0.184	0.293	0
Q99747	Gamma-soluble NSF attachment protein OS=Homo sapiens OX=9606 GN=NAPG PE=1 SV=1	0	0	0	3	5	0	0	0	0	0.00025558	0.000160563	0	0	0	0	0.415794	0.534617	0	0	0	0	6	5	0	0	0	0	0.151	0.186	0
P17612	cAMP-dependent protein kinase catalytic subunit alpha OS=Homo sapiens OX=9606 GN=PRKACA PE=1 SV=2	2	0	8	6	5	0	7.10189e-05	0	0.00025552	0.000227182	0.000171267	0	0.0889301	0	1.00447	0.380384	0.452112	0	2	0	11	6	6	0	0.037	0	0.302	0.14	0.162	0
Q96KP1	Exocyst complex component 2 OS=Homo sapiens OX=9606 GN=EXOC2 PE=1 SV=1	7	12	10	8	9	3	0.000148379	0.00029376	0.000123536	0.00012945	0.000119275	3.84702e-05	0.205036	0.614359	0.380384	0.321296	0.396368	0.169499	11	24	14	9	11	4	0.081	0.208	0.14	0.121	0.145	0.068
Q9UPT5	Exocyst complex component 7 OS=Homo sapiens OX=9606 GN=EXOC7 PE=1 SV=3	3	9	16	9	9	0	5.08727e-05	0.000200037	0.00025514	0.000180819	0.000122683	0	0.199499	0.438799	0.671091	0.399587	0.671091	0	3	13	23	10	9	0	0.079	0.158	0.223	0.146	0.223	0
O60573	Eukaryotic translation initiation factor 4E type 2 OS=Homo sapiens OX=9606 GN=EIF4E2 PE=1 SV=1	5	0	2	0	0	0	0.000254364	0	6.65583e-05	0	0	0	0.774189	0	0.196741	0	0	0	5	0	2	0	0	0	0.249	0	0.078	0	0	0
Q9Y6G9	Cytoplasmic dynein 1 light intermediate chain 1 OS=Homo sapiens OX=9606 GN=DYNC1LI1 PE=1 SV=3	4	5	10	8	9	0	0.000119157	0.000108124	0.000171486	0.000254114	0.000210727	0	0.336596	0.285287	0.918669	0.428894	0.690441	0	5	5	11	10	11	0	0.126	0.109	0.283	0.155	0.228	0
Q9UBK9	Protein UXT OS=Homo sapiens OX=9606 GN=UXT PE=1 SV=1	0	0	0	2	0	0	0	0	0	0.000253952	0	0	0	0	0	0.442115	0	0	0	0	0	3	0	0	0	0	0	0.159	0	0
Q7Z7H5	Transmembrane emp24 domain-containing protein 4 OS=Homo sapiens OX=9606 GN=TMED4 PE=1 SV=1	3	7	4	4	6	4	0.000219627	0.000398582	0.000251426	0.000409829	0.00030896	0.000156592	0.355189	1.78612	0.896706	0.610646	1.09894	0.896706	4	8	7	7	7	4	0.132	0.445	0.278	0.207	0.322	0.278
P82979	SAP domain-containing ribonucleoprotein OS=Homo sapiens OX=9606 GN=SARNP PE=1 SV=3	0	0	4	3	2	0	0	0	0.000155303	0.000253146	9.54203e-05	0	0	0	0.534617	0.972423	0.86638	0	0	0	4	4	2	0	0	0	0.186	0.295	0.271	0
P49841	Glycogen synthase kinase-3 beta OS=Homo sapiens OX=9606 GN=GSK3B PE=1 SV=2	2	0	9	6	2	0	5.93515e-05	0	0.000232954	0.000253146	7.15652e-05	0	0.230269	0	0.940886	0.44544	0.253141	0	2	0	12	8	3	0	0.09	0	0.288	0.16	0.098	0
Q9Y6B6	GTP-binding protein SAR1b OS=Homo sapiens OX=9606 GN=SAR1B PE=1 SV=1	0	0	3	0	3	0	0	0	0.000164715	0	0.000253008	0	0	0	0.629296	0	0.435489	0	0	0	4	0	5	0	0	0	0.212	0	0.157	0
Q9NR31	GTP-binding protein SAR1a OS=Homo sapiens OX=9606 GN=SAR1A PE=1 SV=1	0	0	5	2	3	0	0	0	0.000247073	0.000134244	0.000253008	0	0	0	1.03236	0.435489	0.435489	0	0	0	6	2	5	0	0	0	0.308	0.157	0.157	0
O14745	Na(+)/H(+) exchange regulatory cofactor NHE-RF1 OS=Homo sapiens OX=9606 GN=SLC9A3R1 PE=1 SV=4	3	5	9	3	8	0	0.000104445	0.000252732	0.000204974	0.00011137	0.000251878	0	0.188502	0.452112	1.02768	0.253141	1.14783	0	3	8	9	3	9	0	0.075	0.162	0.307	0.098	0.332	0
P10599	Thioredoxin OS=Homo sapiens OX=9606 GN=TXN PE=1 SV=3	0	3	3	2	2	2	0	0.000430849	0.000232954	0.000506292	0.000190841	0.000253903	0	0.729816	0.62181	0.30017	0.21899	0.30017	0	4	3	4	2	3	0	0.238	0.21	0.114	0.086	0.114
Q08043	Alpha-actinin-3 OS=Homo sapiens OX=9606 GN=ACTN3 PE=1 SV=2	3	9	10	5	14	5	8.29999e-05	0.000188287	0.000171936	0.000147505	0.00031136	5.91783e-05	0.0990058	0.193988	0.258925	0.124605	0.230269	0.0690548	6	15	19	10	28	6	0.041	0.077	0.1	0.051	0.09	0.029
C9JLW8	Mapk-regulated corepressor-interacting protein 1 OS=Homo sapiens OX=9606 GN=MCRIP1 PE=1 SV=1	0	0	3	0	0	0	0	0	0.000252167	0	0	0	0	0	0.686553	0	0	0	0	0	3	0	0	0	0	0	0.227	0	0	0
P26640	Valine--tRNA ligase OS=Homo sapiens OX=9606 GN=VARS PE=1 SV=4	8	7	28	9	10	0	8.87455e-05	7.15809e-05	0.000251568	0.000115658	0.000110971	0	0.267652	0.235947	0.918669	0.250259	0.294196	0	9	8	39	11	14	0	0.103	0.092	0.283	0.097	0.112	0
O75208	Ubiquinone biosynthesis protein COQ9, mitochondrial OS=Homo sapiens OX=9606 GN=COQ9 PE=1 SV=1	3	5	0	0	0	4	0.000117583	0.000391219	0	0	0	0.000139727	0.216186	1.09411	0	0	0	0.823896	3	11	0	0	0	5	0.085	0.321	0	0	0	0.261
P20674	Cytochrome c oxidase subunit 5A, mitochondrial OS=Homo sapiens OX=9606 GN=COX5A PE=1 SV=2	8	3	3	0	6	13	0.0010802	0.000226196	0.000163068	0	0.000667942	0.000829417	1.51189	0.468926	0.849269	0	1.93089	2.80189	13	3	3	0	10	14	0.4	0.167	0.267	0	0.467	0.58
P09234	U1 small nuclear ribonucleoprotein C OS=Homo sapiens OX=9606 GN=SNRPC PE=1 SV=1	0	0	0	2	0	0	0	0	0	0.000250758	0	0	0	0	0	0.499685	0	0	0	0	0	3	0	0	0	0	0	0.176	0	0
Q8NCA5	Protein FAM98A OS=Homo sapiens OX=9606 GN=FAM98A PE=1 SV=1	5	7	2	4	2	4	0.000168105	0.000370455	4.71294e-05	0.000128036	5.79141e-05	0.000119858	0.674943	0.34586	0.172195	0.148154	0.164126	0.188502	7	17	3	5	3	7	0.224	0.129	0.069	0.06	0.066	0.075
O14828	Secretory carrier-associated membrane protein 3 OS=Homo sapiens OX=9606 GN=SCAMP3 PE=1 SV=3	3	0	7	0	10	2	0.000107756	0	0.000234968	0	0.00040423	0.000153659	0.412538	0	0.678804	0	0.840772	0.330454	3	0	10	0	14	6	0.15	0	0.225	0	0.265	0.124
O75821	Eukaryotic translation initiation factor 3 subunit G OS=Homo sapiens OX=9606 GN=EIF3G PE=1 SV=2	0	0	3	0	3	0	0	0	0.000127397	0	0.000250478	0	0	0	0.422329	0	0.65577	0	0	0	5	0	8	0	0	0	0.153	0	0.219	0
Q8N271	Prominin-2 OS=Homo sapiens OX=9606 GN=PROM2 PE=1 SV=1	4	9	0	10	0	2	8.96678e-05	0.000271218	0	0.000239032	0	2.13108e-05	0.158777	0.374042	0	0.306171	0	0.0889301	6	20	0	15	0	2	0.064	0.138	0	0.116	0	0.037
Q7Z5L9	Interferon regulatory factor 2-binding protein 2 OS=Homo sapiens OX=9606 GN=IRF2BP2 PE=1 SV=2	2	7	3	6	2	0	6.36992e-05	0.000154137	4.16698e-05	0.000249049	3.41367e-05	0	0.2218	0.358313	0.244515	0.327394	0.188502	0	3	8	3	11	2	0	0.087	0.133	0.095	0.123	0.075	0
O75689	Arf-GAP with dual PH domain-containing protein 1 OS=Homo sapiens OX=9606 GN=ADAP1 PE=1 SV=2	0	0	0	5	0	0	0	0	0	0.000248746	0	0	0	0	0	0.303167	0	0	0	0	0	7	0	0	0	0	0	0.115	0	0
P53675	Clathrin heavy chain 2 OS=Homo sapiens OX=9606 GN=CLTCL1 PE=1 SV=2	20	8	16	20	12	5	0.000250796	5.51696e-05	0.000109375	0.000275528	0.000171058	2.70933e-05	0.247383	0.135011	0.199499	0.199499	0.205036	0.0715193	33	8	22	34	28	5	0.096	0.055	0.079	0.079	0.081	0.03
P61758	Prefoldin subunit 3 OS=Homo sapiens OX=9606 GN=VBP1 PE=1 SV=3	0	2	3	0	0	0	0	0.00011482	0.000248327	0	0	0	0	0.247383	0.671091	0	0	0	0	2	6	0	0	0	0	0.096	0.223	0	0	0
Q9BZZ5	Apoptosis inhibitor 5 OS=Homo sapiens OX=9606 GN=API5 PE=1 SV=3	5	4	12	2	4	3	0.000333003	0.000129501	0.000233399	7.60887e-05	0.000114723	8.47959e-05	0.422329	0.191242	0.663413	0.172195	0.279381	0.183042	14	6	15	3	6	5	0.153	0.076	0.221	0.069	0.107	0.073
Q9BXS4	Transmembrane protein 59 OS=Homo sapiens OX=9606 GN=TMEM59 PE=1 SV=1	4	3	4	0	7	0	0.000192938	0.000140059	0.000100971	0	0.000248152	0	0.202264	0.428894	0.479108	0	1.208	0	5	4	4	0	8	0	0.08	0.155	0.17	0	0.344	0
O75886	Signal transducing adapter molecule 2 OS=Homo sapiens OX=9606 GN=STAM2 PE=1 SV=1	0	0	5	2	8	0	0	0	7.76514e-05	5.06292e-05	0.000248093	0	0	0	0.342765	0.161449	0.713957	0	0	0	5	2	13	0	0	0	0.128	0.065	0.234	0
P08473	Neprilysin OS=Homo sapiens OX=9606 GN=MME PE=1 SV=2	0	0	0	9	0	0	0	0	0	0.000248083	0	0	0	0	0	0.380384	0	0	0	0	0	14	0	0	0	0	0	0.14	0	0
P30408	Transmembrane 4 L6 family member 1 OS=Homo sapiens OX=9606 GN=TM4SF1 PE=1 SV=1	0	0	0	0	2	0	0	0	0	0	0.000247998	0	0	0	0	0	0.109175	0	0	0	0	0	5	0	0	0	0	0	0.045	0
P13861	cAMP-dependent protein kinase type II-alpha regulatory subunit OS=Homo sapiens OX=9606 GN=PRKAR2A PE=1 SV=2	0	0	6	0	8	0	0	0	0.000161453	0	0.000247998	0	0	0	0.51705	0	0.807174	0	0	0	8	0	10	0	0	0	0.181	0	0.257	0
Q9UKM9	RNA-binding protein Raly OS=Homo sapiens OX=9606 GN=RALY PE=1 SV=1	5	5	4	0	7	3	0.000325851	0.00022176	0.000266451	0	0.000392907	0.000145206	0.86638	0.717908	0.330454	0	1.36048	0.733804	8	6	10	0	12	5	0.271	0.235	0.124	0	0.373	0.239
Q8TDX7	Serine/threonine-protein kinase Nek7 OS=Homo sapiens OX=9606 GN=NEK7 PE=1 SV=1	4	0	4	0	5	0	0.000247626	0	0.000161988	0	0.000199056	0	0.386756	0	0.267652	0	0.485936	0	6	0	6	0	6	0	0.142	0	0.103	0	0.172	0
Q9UHA4	Ragulator complex protein LAMTOR3 OS=Homo sapiens OX=9606 GN=LAMTOR3 PE=1 SV=1	6	9	6	2	5	11	0.00100515	0.00182416	0.000591779	0.000321536	0.000565596	0.00157666	1.26464	1.26464	1.67301	1.26464	1.26464	1.57632	10	20	9	3	7	22	0.355	0.355	0.427	0.355	0.355	0.411
Q8IVT2	Mitotic interactor and substrate of PLK1 OS=Homo sapiens OX=9606 GN=MISP PE=1 SV=1	2	12	0	0	7	4	3.67123e-05	0.000299817	0	0	0.000147557	5.23511e-05	0.129796	0.629296	0	0	0.383566	0.188502	2	18	0	0	10	4	0.053	0.212	0	0	0.141	0.075
O95292	Vesicle-associated membrane protein-associated protein B/C OS=Homo sapiens OX=9606 GN=VAPB PE=1 SV=3	4	2	7	0	5	0	0.000205166	9.30846e-05	0.000234871	0	0.000247386	0	0.698244	0.367729	0.832314	0	1.19786	0	4	2	7	0	6	0	0.23	0.136	0.263	0	0.342	0
P30626	Sorcin OS=Homo sapiens OX=9606 GN=SRI PE=1 SV=1	0	0	6	0	0	0	0	0	0.000247073	0	0	0	0	0	1.36592	0	0	0	0	0	6	0	0	0	0	0	0.374	0	0	0
P53582	Methionine aminopeptidase 1 OS=Homo sapiens OX=9606 GN=METAP1 PE=1 SV=2	7	8	7	7	6	10	0.000290607	0.000615299	0.000190105	0.000241013	0.000181694	0.000368357	0.940886	0.710015	0.949845	0.465548	0.794734	1.61216	9	21	9	7	7	16	0.288	0.233	0.29	0.166	0.254	0.417
Q9UIQ6	Leucyl-cystinyl aminopeptidase OS=Homo sapiens OX=9606 GN=LNPEP PE=1 SV=3	8	4	8	4	20	8	0.000133758	5.51696e-05	8.74998e-05	5.18641e-05	0.000342117	9.53685e-05	0.355189	0.164126	0.241652	0.183042	0.538155	0.247383	11	5	11	4	35	11	0.132	0.066	0.094	0.073	0.187	0.096
P08236	Beta-glucuronidase OS=Homo sapiens OX=9606 GN=GUSB PE=1 SV=2	14	11	10	8	2	6	0.000382913	0.000277967	0.000175342	0.00024498	3.07807e-05	0.000136507	0.610646	0.648162	0.584893	0.253141	0.172195	0.465548	20	16	14	12	2	10	0.207	0.217	0.2	0.098	0.069	0.166
Q9H9H4	Vacuolar protein sorting-associated protein 37B OS=Homo sapiens OX=9606 GN=VPS37B PE=1 SV=1	0	0	4	3	5	0	0	0	0.000143042	0.000233161	0.000246084	0	0	0	0.819701	0.462177	0.520548	0	0	0	5	5	7	0	0	0	0.26	0.165	0.182	0
P17028	Zinc finger protein 24 OS=Homo sapiens OX=9606 GN=ZNF24 PE=1 SV=4	0	4	0	0	0	0	0	0.000245865	0	0	0	0	0	0.393157	0	0	0	0	0	8	0	0	0	0	0	0.144	0	0	0	0
Q6NYC8	Phostensin OS=Homo sapiens OX=9606 GN=PPP1R18 PE=1 SV=1	0	0	13	2	9	0	0	0	0.000199512	4.33611e-05	0.000245166	0	0	0	0.981527	0.282331	0.770109	0	0	0	15	2	15	0	0	0	0.297	0.108	0.248	0
P62820	Ras-related protein Rab-1A OS=Homo sapiens OX=9606 GN=RAB1A PE=1 SV=3	5	2	4	3	4	6	0.00115518	0.000110339	0.000159091	0.00045381	0.000293243	0.000910335	1.26986	0.482518	0.794734	0.794734	0.986095	1.29615	19	2	4	7	6	21	0.356	0.171	0.254	0.254	0.298	0.361
Q3KNT7	Putative NOL1/NOP2/Sun domain family member 5B OS=Homo sapiens OX=9606 GN=NSUN5P1 PE=5 SV=1	0	2	0	2	0	0	0	0.00013877	0	0.000244604	0	0	0	0.527566	0	0.383566	0	0	0	2	0	3	0	0	0	0.184	0	0.141	0	0
Q9ULP9	TBC1 domain family member 24 OS=Homo sapiens OX=9606 GN=TBC1D24 PE=1 SV=2	2	8	12	2	9	5	4.45933e-05	0.000323715	0.000277128	7.13247e-05	0.000197156	7.94866e-05	0.0914403	0.503142	0.786488	0.1324	0.527566	0.389953	2	16	19	3	11	5	0.038	0.177	0.252	0.054	0.184	0.143
P20810	Calpastatin OS=Homo sapiens OX=9606 GN=CAST PE=1 SV=4	2	7	4	9	10	0	3.52085e-05	0.000127794	4.60644e-05	0.000244028	0.000183967	0	0.153453	0.330454	0.205036	0.496236	0.644372	0	2	8	4	13	13	0	0.062	0.124	0.081	0.175	0.216	0
Q96A65	Exocyst complex component 4 OS=Homo sapiens OX=9606 GN=EXOC4 PE=1 SV=1	14	18	16	8	9	0	0.000230338	0.000243845	0.00024276	0.000122804	0.000113152	0	0.348963	0.741807	0.577611	0.288249	0.442115	0	18	21	29	9	11	0	0.13	0.241	0.198	0.11	0.159	0
Q13510	Acid ceramidase OS=Homo sapiens OX=9606 GN=ASAH1 PE=1 SV=5	6	0	5	0	2	4	0.000378648	0	0.000185774	0	7.60947e-05	0.000134986	0.633052	0	0.468926	0	0.156112	0.503142	12	0	9	0	3	6	0.213	0	0.167	0	0.063	0.177
Q13496	Myotubularin OS=Homo sapiens OX=9606 GN=MTM1 PE=1 SV=2	6	4	14	7	0	0	0.000124018	7.50234e-05	0.000243385	0.000176321	0	0	0.205036	0.135011	0.644372	0.358313	0	0	6	4	18	8	0	0	0.081	0.055	0.216	0.133	0	0
P43487	Ran-specific GTPase-activating protein OS=Homo sapiens OX=9606 GN=RANBP1 PE=1 SV=1	0	0	4	0	0	0	0	0	0.000243385	0	0	0	0	0	1.12814	0	0	0	0	0	6	0	0	0	0	0	0.328	0	0	0
O15371	Eukaryotic translation initiation factor 3 subunit D OS=Homo sapiens OX=9606 GN=EIF3D PE=1 SV=1	5	3	10	10	11	3	0.000159209	0.000103191	0.000148785	0.000291025	0.000255963	4.86493e-05	0.448772	0.276439	1.00909	0.725838	0.981527	0.238797	7	5	10	12	14	3	0.161	0.106	0.303	0.237	0.297	0.093
Q9NVA2	Septin-11 OS=Homo sapiens OX=9606 GN=SEPT11 PE=1 SV=3	3	7	10	4	9	3	0.000174319	0.000263631	0.000228067	0.000123918	0.00030361	6.21441e-05	0.336596	0.527566	0.874995	0.448772	0.832314	0.213389	6	10	12	4	13	3	0.126	0.184	0.273	0.161	0.263	0.084
P16455	Methylated-DNA--protein-cysteine methyltransferase OS=Homo sapiens OX=9606 GN=MGMT PE=1 SV=1	4	0	2	2	0	0	0.000240847	0	7.87768e-05	0.000192611	0	0	0.595879	0	0.364583	0.2218	0	0	4	0	2	3	0	0	0.203	0	0.135	0.087	0	0
O95415	Brain protein I3 OS=Homo sapiens OX=9606 GN=BRI3 PE=1 SV=1	0	0	0	0	2	0	0	0	0	0	0.000240459	0	0	0	0	0	1.1677	0	0	0	0	0	3	0	0	0	0	0	0.336	0
P30153	Serine/threonine-protein phosphatase 2A 65 kDa regulatory subunit A alpha isoform OS=Homo sapiens OX=9606 GN=PPP2R1A PE=1 SV=4	2	7	17	10	9	6	8.46439e-05	0.000172815	0.000304541	0.000361023	0.000221135	0.000120701	0.183042	0.321296	1.1928	0.674943	0.462177	0.330454	4	9	22	16	13	8	0.073	0.121	0.341	0.224	0.165	0.124
A1L170	Uncharacterized protein C1orf226 OS=Homo sapiens OX=9606 GN=C1orf226 PE=1 SV=1	0	0	6	0	0	0	0	0	0.000239806	0	0	0	0	0	1.05116	0	0	0	0	0	8	0	0	0	0	0	0.312	0	0	0
P22234	Multifunctional protein ADE2 OS=Homo sapiens OX=9606 GN=PAICS PE=1 SV=3	2	2	6	6	6	2	8.79799e-05	0.000106445	0.000115107	0.000281439	0.000188595	4.18193e-05	0.3122	0.34586	0.636817	0.552387	0.499685	0.1508	3	4	6	9	8	2	0.118	0.129	0.214	0.191	0.176	0.061
Q9UQ16	Dynamin-3 OS=Homo sapiens OX=9606 GN=DNM3 PE=1 SV=4	6	6	7	12	2	2	0.000100399	0.000130147	8.44425e-05	0.000259992	2.3059e-05	2.04525e-05	0.109175	0.129796	0.235947	0.241652	0.0690548	0.0519619	7	10	9	17	2	2	0.045	0.053	0.092	0.094	0.029	0.022
P51970	NADH dehydrogenase [ubiquinone] 1 alpha subcomplex subunit 8 OS=Homo sapiens OX=9606 GN=NDUFA8 PE=1 SV=3	9	5	0	0	4	10	0.0010145	0.000394527	0	0	0.000291254	0.000774995	1.91743	1.91743	0	0	0.803018	2.66438	14	6	0	0	5	15	0.465	0.465	0	0	0.256	0.564
P32121	Beta-arrestin-2 OS=Homo sapiens OX=9606 GN=ARRB2 PE=1 SV=2	0	4	8	2	3	0	0	0.000138261	0.000239219	6.49886e-05	9.79866e-05	0	0	0.409289	0.737801	0.183042	0.303167	0	0	5	12	2	4	0	0	0.149	0.24	0.073	0.115	0
P13489	Ribonuclease inhibitor OS=Homo sapiens OX=9606 GN=RNH1 PE=1 SV=2	0	2	8	0	8	0	0	4.90663e-05	0.000176863	0	0.000239068	0	0	0.303167	0.633052	0	1.01372	0	0	2	10	0	11	0	0	0.115	0.213	0	0.304	0
Q9HAV4	Exportin-5 OS=Homo sapiens OX=9606 GN=XPO5 PE=1 SV=1	12	2	2	2	3	0	0.000238096	1.8787e-05	1.35438e-05	3.3115e-05	3.32862e-05	0	0.506607	0.0690548	0.0568175	0.0519619	0.153453	0	23	2	2	3	4	0	0.178	0.029	0.024	0.022	0.062	0
Q8N6M3	Fat storage-inducing transmembrane protein 2 OS=Homo sapiens OX=9606 GN=FITM2 PE=2 SV=1	2	0	2	0	0	0	0.000237859	0	6.22397e-05	0	0	0	0.172195	0	0.336596	0	0	0	5	0	2	0	0	0	0.069	0	0.126	0	0	0
Q08357	Sodium-dependent phosphate transporter 2 OS=Homo sapiens OX=9606 GN=SLC20A2 PE=1 SV=1	0	0	0	8	3	2	0	0	0	0.000264988	4.61003e-05	2.72595e-05	0	0	0	0.545254	0.261828	0.156112	0	0	0	13	3	2	0	0	0	0.189	0.101	0.063
Q9NY35	Claudin domain-containing protein 1 OS=Homo sapiens OX=9606 GN=CLDND1 PE=1 SV=1	0	0	2	0	5	0	0	0	6.44537e-05	0	0.000237608	0	0	0	0.244515	0	0.412538	0	0	0	2	0	6	0	0	0	0.095	0	0.15	0
O43402	ER membrane protein complex subunit 8 OS=Homo sapiens OX=9606 GN=EMC8 PE=1 SV=1	3	0	0	0	0	0	0.000237406	0	0	0	0	0	0.468926	0	0	0	0	0	4	0	0	0	0	0	0.167	0	0	0	0	0
Q9Y5M8	Signal recognition particle receptor subunit beta OS=Homo sapiens OX=9606 GN=SRPRB PE=1 SV=3	5	0	0	0	0	4	0.000367936	0	0	0	0	0.000131168	0.503142	0	0	0	0	0.782379	8	0	0	0	0	4	0.177	0	0	0	0	0.251
Q9H2V7	Protein spinster homolog 1 OS=Homo sapiens OX=9606 GN=SPNS1 PE=1 SV=1	7	4	8	3	3	6	0.000354086	0.0002142	0.000293399	7.55123e-05	9.48781e-05	0.000117815	0.468926	0.227439	0.606941	0.164126	0.2218	0.603245	15	10	19	3	5	7	0.167	0.089	0.206	0.066	0.087	0.205
Q9H6R3	Acyl-CoA synthetase short-chain family member 3, mitochondrial OS=Homo sapiens OX=9606 GN=ACSS3 PE=1 SV=1	12	2	0	0	0	0	0.000236195	4.94597e-05	0	0	0	0	0.849269	0.122018	0	0	0	0	13	3	0	0	0	0	0.267	0.05	0	0	0	0
P17302	Gap junction alpha-1 protein OS=Homo sapiens OX=9606 GN=GJA1 PE=1 SV=2	0	0	0	0	6	0	0	0	0	0	0.000236053	0	0	0	0	0	0.534617	0	0	0	0	0	9	0	0	0	0	0	0.186	0
Q9UBC2	Epidermal growth factor receptor substrate 15-like 1 OS=Homo sapiens OX=9606 GN=EPS15L1 PE=1 SV=1	3	5	18	3	7	0	5.77029e-05	7.85401e-05	0.00023592	4.61464e-05	0.000127558	0	0.224616	0.250259	0.901078	0.202264	0.358313	0	4	6	25	3	11	0	0.088	0.097	0.279	0.08	0.133	0
O75365	Protein tyrosine phosphatase type IVA 3 OS=Homo sapiens OX=9606 GN=PTP4A3 PE=1 SV=2	0	0	4	0	0	0	0	0	0.000235647	0	0	0	0	0	1.05116	0	0	0	0	0	5	0	0	0	0	0	0.312	0	0	0
Q96G23	Ceramide synthase 2 OS=Homo sapiens OX=9606 GN=CERS2 PE=1 SV=1	6	5	5	3	6	9	0.000819988	0.000238101	0.000193107	0.000139896	0.000184563	0.000584645	0.370882	0.370882	0.306171	0.244515	0.3122	0.412538	25	8	9	4	7	25	0.137	0.137	0.116	0.095	0.118	0.15
P61026	Ras-related protein Rab-10 OS=Homo sapiens OX=9606 GN=RAB10 PE=1 SV=1	8	5	10	5	8	3	0.000872467	0.000622038	0.000652272	0.000465156	0.000901722	0.000666495	1.0893	1.16272	1.45471	0.678804	1.60016	0.840772	14	11	16	7	18	15	0.32	0.335	0.39	0.225	0.415	0.265
Q9BW72	HIG1 domain family member 2A, mitochondrial OS=Homo sapiens OX=9606 GN=HIGD2A PE=1 SV=1	2	0	0	0	0	0	0.000235166	0	0	0	0	0	0.798871	0	0	0	0	0	2	0	0	0	0	0	0.255	0	0	0	0	0
Q0VDF9	Heat shock 70 kDa protein 14 OS=Homo sapiens OX=9606 GN=HSPA14 PE=1 SV=1	2	0	8	6	4	0	4.89737e-05	0	0.000160185	0.000234993	9.84198e-05	0	0.276439	0	0.713957	0.815516	0.455459	0	2	0	10	9	5	0	0.106	0	0.234	0.259	0.163	0
O94979	Protein transport protein Sec31A OS=Homo sapiens OX=9606 GN=SEC31A PE=1 SV=3	15	6	14	8	2	0	0.000234974	7.41625e-05	0.000120296	0.000206978	2.46372e-05	0	0.545254	0.227439	0.468926	0.285287	0.0592537	0	23	8	18	19	3	0	0.189	0.089	0.167	0.109	0.025	0
Q15334	Lethal(2) giant larvae protein homolog 1 OS=Homo sapiens OX=9606 GN=LLGL1 PE=1 SV=3	0	4	25	4	14	4	0	4.2518e-05	0.000268204	4.9963e-05	0.000207162	3.34083e-05	0	0.116863	0.879317	0.161449	0.678804	0.156112	0	4	35	4	22	4	0	0.048	0.274	0.065	0.225	0.063
Q9BYG5	Partitioning defective 6 homolog beta OS=Homo sapiens OX=9606 GN=PARD6B PE=1 SV=1	7	5	0	0	2	0	0.000234534	0.000152013	0	0	5.38663e-05	0	0.713957	0.406048	0	0	0.161449	0	7	5	0	0	2	0	0.234	0.148	0	0	0.065	0
P50895	Basal cell adhesion molecule OS=Homo sapiens OX=9606 GN=BCAM PE=1 SV=2	4	11	0	0	2	0	9.92342e-05	0.00023412	0	0	3.19081e-05	0	0.370882	1.06063	0	0	0.196741	0	5	13	0	0	2	0	0.137	0.314	0	0	0.078	0
P48444	Coatomer subunit delta OS=Homo sapiens OX=9606 GN=ARCN1 PE=1 SV=1	6	5	4	5	4	0	0.000219519	0.000154928	6.38231e-05	0.000234073	7.84276e-05	0	0.383566	0.315225	0.247383	0.303167	0.377209	0	9	7	4	9	4	0	0.141	0.119	0.096	0.115	0.139	0
P57105	Synaptojanin-2-binding protein OS=Homo sapiens OX=9606 GN=SYNJ2BP PE=1 SV=2	2	2	0	0	0	0	0.000171915	0.000233995	0	0	0	0	0.210598	0.442115	0	0	0	0	2	3	0	0	0	0	0.083	0.159	0	0	0	0
P25325	3-mercaptopyruvate sulfurtransferase OS=Homo sapiens OX=9606 GN=MPST PE=1 SV=3	5	0	0	0	4	2	0.00029376	0	0	0	0.000202407	5.98425e-05	0.832314	0	0	0	0.629296	0.321296	7	0	0	0	6	2	0.263	0	0	0	0.212	0.121
P10721	Mast/stem cell growth factor receptor Kit OS=Homo sapiens OX=9606 GN=KIT PE=1 SV=1	0	0	25	0	0	0	0	0	0.000233909	0	0	0	0	0	0.96336	0	0	0	0	0	28	0	0	0	0	0	0.293	0	0	0
P49326	Dimethylaniline monooxygenase [N-oxide-forming] 5 OS=Homo sapiens OX=9606 GN=FMO5 PE=1 SV=2	10	0	0	0	0	0	0.000233843	0	0	0	0	0	0.729816	0	0	0	0	0	10	0	0	0	0	0	0.238	0	0	0	0	0
O95049	Tight junction protein ZO-3 OS=Homo sapiens OX=9606 GN=TJP3 PE=1 SV=3	3	6	0	3	2	0	0.000108499	0.000233826	0	7.23077e-05	4.36088e-05	0	0.129796	0.235947	0	0.0939563	0.111732	0	8	19	0	5	4	0	0.053	0.092	0	0.039	0.046	0
Q99547	M-phase phosphoprotein 6 OS=Homo sapiens OX=9606 GN=MPHOSPH6 PE=1 SV=2	3	0	0	0	0	0	0.000233697	0	0	0	0	0	0.452112	0	0	0	0	0	3	0	0	0	0	0	0.162	0	0	0	0	0
P13051	Uracil-DNA glycosylase OS=Homo sapiens OX=9606 GN=UNG PE=1 SV=2	5	6	7	4	0	3	0.000318564	0.000216801	0.000208393	0.000212303	0	8.51751e-05	0.981527	0.44544	0.923092	0.44544	0	0.455459	8	6	8	5	0	3	0.297	0.16	0.284	0.16	0	0.163
Q9UMY4	Sorting nexin-12 OS=Homo sapiens OX=9606 GN=SNX12 PE=1 SV=3	0	0	2	0	3	0	0	0	0.00014221	0	0.000233003	0	0	0	0.555966	0	0.803018	0	0	0	3	0	4	0	0	0	0.192	0	0.256	0
Q02878	60S ribosomal protein L6 OS=Homo sapiens OX=9606 GN=RPL6 PE=1 SV=3	4	9	13	5	12	10	0.000778989	0.000942481	0.000651139	0.00050761	0.000834928	0.000709694	0.422329	0.721869	1.37137	0.422329	1.24388	0.721869	18	24	23	11	24	23	0.153	0.236	0.375	0.153	0.351	0.236
Q5VZK9	F-actin-uncapping protein LRRC16A OS=Homo sapiens OX=9606 GN=CARMIL1 PE=1 SV=1	5	12	24	18	2	0	6.36373e-05	0.000148487	0.000178411	0.000232651	1.46158e-05	0	0.164126	0.303167	0.610646	0.552387	0.0447202	0	7	18	30	24	2	0	0.066	0.115	0.207	0.191	0.019	0
Q14651	Plastin-1 OS=Homo sapiens OX=9606 GN=PLS1 PE=1 SV=2	0	2	0	8	5	4	0	3.59611e-05	0	0.000316936	7.96433e-05	8.47689e-05	0	0.213389	0	0.282331	0.396368	0.210598	0	2	0	15	5	6	0	0.084	0	0.108	0.145	0.083
Q04637	Eukaryotic translation initiation factor 4 gamma 1 OS=Homo sapiens OX=9606 GN=EIF4G1 PE=1 SV=4	15	20	29	13	23	0	0.00016369	0.000183899	0.000203962	0.000132985	0.000231837	0	0.30017	0.415794	0.682674	0.279381	0.614359	0	21	26	40	16	37	0	0.114	0.151	0.226	0.107	0.208	0
P31937	3-hydroxyisobutyrate dehydrogenase, mitochondrial OS=Homo sapiens OX=9606 GN=HIBADH PE=1 SV=2	4	4	10	2	2	4	0.000185473	0.00023562	0.000363991	0.000118662	0.000119275	0.000132241	0.315225	0.324342	1.61216	0.101539	0.306171	0.389953	5	7	15	3	4	5	0.119	0.122	0.417	0.042	0.116	0.143
Q16881	Thioredoxin reductase 1, cytoplasmic OS=Homo sapiens OX=9606 GN=TXNRD1 PE=1 SV=3	4	7	9	4	12	0	7.68186e-05	0.000174265	0.000150756	8.19116e-05	0.000231567	0	0.264736	0.386756	0.552387	0.21899	0.686553	0	4	10	12	4	15	0	0.102	0.142	0.191	0.086	0.227	0
Q92974	Rho guanine nucleotide exchange factor 2 OS=Homo sapiens OX=9606 GN=ARHGEF2 PE=1 SV=4	2	4	18	0	11	0	2.52816e-05	6.88222e-05	0.000231537	0	0.000132098	0	0.0543869	0.142878	0.710015	0	0.468926	0	2	6	28	0	13	0	0.023	0.058	0.233	0	0.167	0
O60664	Perilipin-3 OS=Homo sapiens OX=9606 GN=PLIN3 PE=1 SV=3	0	0	7	0	5	0	0	0	0.000131506	0	0.000230856	0	0	0	0.981527	0	0.610646	0	0	0	7	0	10	0	0	0	0.297	0	0.207	0
Q9Y2X8	Ubiquitin-conjugating enzyme E2 D4 OS=Homo sapiens OX=9606 GN=UBE2D4 PE=1 SV=1	0	2	0	0	2	0	0	0.000230812	0	0	0.000204472	0	0	0.324342	0	0	0.324342	0	0	3	0	0	3	0	0	0.122	0	0	0.122	0
P51668	Ubiquitin-conjugating enzyme E2 D1 OS=Homo sapiens OX=9606 GN=UBE2D1 PE=1 SV=1	0	2	0	0	2	0	0	0.000230812	0	0	0.000204472	0	0	0.324342	0	0	0.324342	0	0	3	0	0	3	0	0	0.122	0	0	0.122	0
O95858	Tetraspanin-15 OS=Homo sapiens OX=9606 GN=TSPAN15 PE=1 SV=1	2	4	4	0	0	0	8.47879e-05	0.000230812	0.000110931	0	0	0	0.169499	0.389953	0.389953	0	0	0	2	6	4	0	0	0	0.068	0.143	0.143	0	0	0
Q96I45	Transmembrane protein 141 OS=Homo sapiens OX=9606 GN=TMEM141 PE=1 SV=1	2	0	0	0	0	0	0.000230811	0	0	0	0	0	0.435489	0	0	0	0	0	2	0	0	0	0	0	0.157	0	0	0	0	0
Q05193	Dynamin-1 OS=Homo sapiens OX=9606 GN=DNM1 PE=1 SV=2	0	0	6	10	2	0	0	0	5.66208e-05	0.000230732	2.31924e-05	0	0	0	0.119438	0.396368	0.0568175	0	0	0	6	15	2	0	0	0	0.049	0.145	0.024	0
Q96SI9	Spermatid perinuclear RNA-binding protein OS=Homo sapiens OX=9606 GN=STRBP PE=1 SV=1	8	8	8	9	8	4	0.000166926	0.00013464	0.00012133	0.000415318	0.000223641	0.000185138	0.432188	0.499685	0.233105	0.389953	0.261828	0.202264	9	8	10	21	15	14	0.156	0.176	0.091	0.143	0.101	0.08
Q9Y653	Adhesion G-protein coupled receptor G1 OS=Homo sapiens OX=9606 GN=ADGRG1 PE=1 SV=2	0	8	0	7	0	0	0	0.00021216	0	0.000230133	0	0	0	0.3122	0	0.261828	0	0	0	13	0	12	0	0	0	0.118	0	0.101	0	0
P18065	Insulin-like growth factor-binding protein 2 OS=Homo sapiens OX=9606 GN=IGFBP2 PE=1 SV=2	3	0	0	0	0	0	0.000230101	0	0	0	0	0	0.193988	0	0	0	0	0	6	0	0	0	0	0	0.077	0	0	0	0	0
Q9Y5K6	CD2-associated protein OS=Homo sapiens OX=9606 GN=CD2AP PE=1 SV=1	4	5	8	7	7	0	0.000175547	0.000230089	0.000102077	0.000228782	0.000125435	0	0.101539	0.25603	0.321296	0.393157	0.432188	0	9	13	8	11	8	0	0.042	0.099	0.121	0.144	0.156	0
Q4KMP7	TBC1 domain family member 10B OS=Homo sapiens OX=9606 GN=TBC1D10B PE=1 SV=3	2	10	13	3	9	2	3.0851e-05	0.00025195	0.000151363	0.000148034	0.000136399	2.19966e-05	0.0864257	0.452112	0.573983	0.169499	0.636817	0.127197	2	18	15	9	11	2	0.036	0.162	0.197	0.068	0.214	0.052
Q86V81	THO complex subunit 4 OS=Homo sapiens OX=9606 GN=ALYREF PE=1 SV=3	7	5	10	5	5	10	0.00092145	0.000220035	0.000348978	0.000723978	0.000857669	0.000691565	0.940886	0.757924	1.47172	1.04644	0.524053	1.2182	19	5	11	14	22	20	0.288	0.245	0.393	0.311	0.183	0.346
O15231	Zinc finger protein 185 OS=Homo sapiens OX=9606 GN=ZNF185 PE=1 SV=3	0	10	0	5	12	0	0	0.000229807	0	0.000115734	0.000203582	0	0	0.383566	0	0.3122	0.782379	0	0	14	0	6	14	0	0	0.141	0	0.118	0.251	0
P17275	Transcription factor jun-B OS=Homo sapiens OX=9606 GN=JUNB PE=1 SV=1	0	0	0	4	0	0	0	0	0	0.000229801	0	0	0	0	0	0.592209	0	0	0	0	0	6	0	0	0	0	0	0.202	0	0
O15031	Plexin-B2 OS=Homo sapiens OX=9606 GN=PLXNB2 PE=1 SV=3	22	30	53	17	33	22	0.000257685	0.000387658	0.000408113	0.000260308	0.000288909	0.000178893	0.64059	0.659587	1.38781	0.399587	0.75388	0.603245	38	63	92	36	53	37	0.215	0.22	0.378	0.146	0.244	0.205
Q5T0D9	Tumor protein p63-regulated gene 1-like protein OS=Homo sapiens OX=9606 GN=TPRG1L PE=1 SV=1	5	0	0	0	0	0	0.000229114	0	0	0	0	0	1.71644	0	0	0	0	0	5	0	0	0	0	0	0.434	0	0	0	0	0
P06744	Glucose-6-phosphate isomerase OS=Homo sapiens OX=9606 GN=GPI PE=1 SV=4	8	7	17	2	6	4	0.000268039	0.000324295	0.000292236	0.000119087	0.000161599	9.55549e-05	0.674943	0.455459	1.30144	0.199499	0.199499	0.358313	12	16	20	5	9	6	0.224	0.163	0.362	0.079	0.079	0.133
Q5VW38	Protein GPR107 OS=Homo sapiens OX=9606 GN=GPR107 PE=1 SV=1	4	4	0	7	0	4	0.000166184	0.000150797	0	0.000287954	0	5.9244e-05	0.244515	0.279381	0	0.370882	0	0.303167	8	8	0	13	0	4	0.095	0.107	0	0.137	0	0.115
Q16186	Proteasomal ubiquitin receptor ADRM1 OS=Homo sapiens OX=9606 GN=ADRM1 PE=1 SV=2	0	2	6	7	2	3	0	0.000138941	0.000160263	0.000293886	4.92341e-05	6.55032e-05	0	0.114295	0.588547	0.380384	0.119438	0.303167	0	5	8	9	2	3	0	0.047	0.201	0.14	0.049	0.115
P78368	Casein kinase I isoform gamma-2 OS=Homo sapiens OX=9606 GN=CSNK1G2 PE=1 SV=1	0	3	6	3	9	4	0	8.17574e-05	0.00011788	0.000160122	0.000313852	8.5654e-05	0	0.297179	0.458814	0.174898	0.577611	0.358313	0	3	6	5	13	4	0	0.113	0.164	0.07	0.198	0.133
P07602	Prosaposin OS=Homo sapiens OX=9606 GN=PSAP PE=1 SV=2	5	5	3	10	0	4	0.00011893	0.000194252	4.66797e-05	0.000329718	0	0.000101755	0.285287	0.273503	0.106624	0.479108	0	0.364583	5	9	3	13	0	6	0.109	0.105	0.044	0.17	0	0.135
O14734	Acyl-coenzyme A thioesterase 8 OS=Homo sapiens OX=9606 GN=ACOT8 PE=1 SV=1	5	8	2	0	3	2	0.000195358	0.000283631	0.000102237	0	9.42238e-05	5.57154e-05	0.364583	0.794734	0.196741	0	0.412538	0.129796	5	8	4	0	3	2	0.135	0.254	0.078	0	0.15	0.053
Q14694	Ubiquitin carboxyl-terminal hydrolase 10 OS=Homo sapiens OX=9606 GN=USP10 PE=1 SV=2	6	8	0	8	4	2	0.000203045	0.000127554	0	0.000249815	6.27765e-05	2.22722e-05	0.282331	0.303167	0	0.393157	0.199499	0.106624	13	9	0	15	5	2	0.108	0.115	0	0.144	0.079	0.044
Q9Y2D5	A-kinase anchor protein 2 OS=Homo sapiens OX=9606 GN=AKAP2 PE=1 SV=3	0	0	8	0	11	4	0	0	8.54256e-05	0	0.000268265	4.13812e-05	0	0	0.438799	0	0.610646	0.377209	0	0	9	0	23	4	0	0	0.158	0	0.207	0.139
Q6IBS0	Twinfilin-2 OS=Homo sapiens OX=9606 GN=TWF2 PE=1 SV=2	0	6	4	5	3	0	0	0.000226844	0.000140173	0.000190403	8.61243e-05	0	0	0.506607	0.475707	0.438799	0.258925	0	0	7	6	5	3	0	0	0.178	0.169	0.158	0.1	0
Q9UK41	Vacuolar protein sorting-associated protein 28 homolog OS=Homo sapiens OX=9606 GN=VPS28 PE=1 SV=1	0	0	6	0	4	0	0	0	0.000221359	0	0.000226677	0	0	0	1.42661	0	0.887991	0	0	0	6	0	5	0	0	0	0.385	0	0.276	0
P30040	Endoplasmic reticulum resident protein 29 OS=Homo sapiens OX=9606 GN=ERP29 PE=1 SV=4	0	0	7	3	5	4	0	0	0.000281152	0.00015276	0.000499037	0.000272386	0	0	1.0797	0.235947	0.870682	0.923092	0	0	9	3	13	8	0	0	0.318	0.092	0.272	0.284
Q13557	Calcium/calmodulin-dependent protein kinase type II subunit delta OS=Homo sapiens OX=9606 GN=CAMK2D PE=1 SV=3	0	3	9	2	3	0	0	0.000226649	0.000163395	7.99008e-05	8.03137e-05	0	0	0.21899	0.606941	0.0616956	0.224616	0	0	10	10	3	4	0	0	0.086	0.206	0.026	0.088	0
Q9P0V3	SH3 domain-binding protein 4 OS=Homo sapiens OX=9606 GN=SH3BP4 PE=1 SV=1	2	10	20	6	12	2	2.58854e-05	0.000187909	0.000254	9.66055e-05	0.000197678	2.76841e-05	0.0964782	0.468926	0.927525	0.174898	0.563148	0.0764652	2	16	30	7	19	3	0.04	0.167	0.285	0.07	0.194	0.032
P35580	Myosin-10 OS=Homo sapiens OX=9606 GN=MYH10 PE=1 SV=3	11	11	60	13	36	13	8.83064e-05	0.000120195	0.000288835	9.41611e-05	0.000289013	6.29618e-05	0.224616	0.127197	0.86638	0.207814	0.503142	0.238797	14	21	70	14	57	14	0.088	0.052	0.271	0.082	0.177	0.093
P61020	Ras-related protein Rab-5B OS=Homo sapiens OX=9606 GN=RAB5B PE=1 SV=1	2	4	9	4	5	3	0.000173914	0.000315622	0.000341305	0.000432703	0.000326204	0.000206665	0.114295	0.253141	0.636817	0.294196	0.986095	0.455459	3	6	9	7	7	5	0.047	0.098	0.214	0.112	0.298	0.163
Q9Y287	Integral membrane protein 2B OS=Homo sapiens OX=9606 GN=ITM2B PE=1 SV=1	0	2	6	0	5	0	0	8.50359e-05	0.000183911	0	0.000225995	0	0	0.513561	0.999862	0	1.39883	0	0	2	6	0	6	0	0	0.18	0.301	0	0.38	0
Q9NV96	Cell cycle control protein 50A OS=Homo sapiens OX=9606 GN=TMEM30A PE=1 SV=1	0	0	9	2	0	0	0	0	0.000225856	7.36297e-05	0	0	0	0	0.614359	0.172195	0	0	0	0	10	2	0	0	0	0	0.208	0.069	0	0
Q9Y3E7	Charged multivesicular body protein 3 OS=Homo sapiens OX=9606 GN=CHMP3 PE=1 SV=3	0	0	3	0	2	0	0	0	0.000183635	0	0.000225656	0	0	0	0.230269	0	0.122018	0	0	0	5	0	5	0	0	0	0.09	0	0.05	0
P34810	Macrosialin OS=Homo sapiens OX=9606 GN=CD68 PE=1 SV=2	0	0	0	4	0	0	0	0	0	0.000225257	0	0	0	0	0	0.230269	0	0	0	0	0	6	0	0	0	0	0	0.09	0	0
Q96AZ6	Interferon-stimulated gene 20 kDa protein OS=Homo sapiens OX=9606 GN=ISG20 PE=1 SV=2	0	0	5	0	0	0	0	0	0.000225232	0	0	0	0	0	0.887991	0	0	0	0	0	5	0	0	0	0	0	0.276	0	0	0
O75607	Nucleoplasmin-3 OS=Homo sapiens OX=9606 GN=NPM3 PE=1 SV=3	2	0	0	3	3	0	0.000140043	0	0	0.000223991	0.000225149	0	0.592209	0	0	0.552387	1.03704	0	2	0	0	3	4	0	0.202	0	0	0.191	0.309	0
P36941	Tumor necrosis factor receptor superfamily member 3 OS=Homo sapiens OX=9606 GN=LTBR PE=1 SV=1	0	4	7	3	5	0	0	0.000129997	0.000224921	0.000122208	0.000138195	0	0	0.559552	0.733804	0.210598	0.374042	0	0	5	12	4	6	0	0	0.193	0.239	0.083	0.138	0
Q32MZ4	Leucine-rich repeat flightless-interacting protein 1 OS=Homo sapiens OX=9606 GN=LRRFIP1 PE=1 SV=2	6	3	2	2	3	2	0.000246808	8.39835e-05	2.01817e-05	3.28964e-05	3.71997e-05	2.19966e-05	0.250259	0.0990058	0.0914403	0.0990058	0.0990058	0.0864257	16	6	2	2	3	2	0.097	0.041	0.038	0.041	0.041	0.036
Q9P206	Uncharacterized protein KIAA1522 OS=Homo sapiens OX=9606 GN=KIAA1522 PE=1 SV=2	10	11	0	9	3	6	0.000192677	0.00028411	0	0.000231133	4.84016e-05	6.01027e-05	0.315225	0.432188	0	0.233105	0.106624	0.202264	16	26	0	18	5	7	0.119	0.156	0	0.091	0.044	0.08
Q14558	Phosphoribosyl pyrophosphate synthase-associated protein 1 OS=Homo sapiens OX=9606 GN=PRPSAP1 PE=1 SV=2	5	2	6	5	0	0	0.000210064	6.35381e-05	0.000183222	0.000223991	0	0	0.563148	0.109175	0.503142	0.644372	0	0	6	2	8	6	0	0	0.194	0.045	0.177	0.216	0	0
O60831	PRA1 family protein 2 OS=Homo sapiens OX=9606 GN=PRAF2 PE=1 SV=1	0	0	2	2	0	0	0	0	9.16112e-05	0.000223991	0	0	0	0	0.455459	0.261828	0	0	0	0	2	3	0	0	0	0	0.163	0.101	0	0
Q9P021	Cysteine-rich PDZ-binding protein OS=Homo sapiens OX=9606 GN=CRIPT PE=1 SV=1	0	2	0	0	0	0	0	0.000223956	0	0	0	0	0	0.472312	0	0	0	0	0	2	0	0	0	0	0	0.168	0	0	0	0
P06756	Integrin alpha-V OS=Homo sapiens OX=9606 GN=ITGAV PE=1 SV=2	6	18	50	24	20	25	7.13577e-05	0.000323753	0.000715756	0.000532621	0.000325048	0.000491816	0.127197	0.438799	1.8774	0.694338	0.757924	0.761976	6	30	92	42	34	58	0.052	0.158	0.459	0.229	0.245	0.246
Q14997	Proteasome activator complex subunit 4 OS=Homo sapiens OX=9606 GN=PSME4 PE=1 SV=2	5	7	13	24	5	0	4.73395e-05	5.52295e-05	7.07837e-05	0.000223546	4.34905e-05	0	0.104079	0.122018	0.315225	0.524053	0.145513	0	7	9	16	31	8	0	0.043	0.05	0.119	0.183	0.059	0
Q9Y3C1	Nucleolar protein 16 OS=Homo sapiens OX=9606 GN=NOP16 PE=1 SV=2	3	0	0	5	3	3	0.000210064	0	0	0.000373319	0.000168862	0.000149774	0.261828	0	0	0.698244	0.745822	0.380384	3	0	0	5	3	3	0.101	0	0	0.23	0.242	0.14
Q9NTJ3	Structural maintenance of chromosomes protein 4 OS=Homo sapiens OX=9606 GN=SMC4 PE=1 SV=2	5	7	16	19	11	2	4.83844e-05	8.78088e-05	0.000107615	0.000237324	0.000101125	1.37991e-05	0.109175	0.2218	0.306171	0.425608	0.358313	0.0616956	5	10	17	23	13	2	0.045	0.087	0.116	0.154	0.133	0.026
O00767	Acyl-CoA desaturase OS=Homo sapiens OX=9606 GN=SCD PE=1 SV=2	8	2	2	0	0	2	0.000347182	6.30071e-05	4.54228e-05	0	0	0.000123769	1.0893	0.180321	0.285287	0	0	0.327394	10	2	2	0	0	5	0.32	0.072	0.109	0	0	0.123
Q99808	Equilibrative nucleoside transporter 1 OS=Homo sapiens OX=9606 GN=SLC29A1 PE=1 SV=3	4	2	5	2	6	0	0.000191331	0.000223219	0.000178803	8.74353e-05	0.000219718	0	0.267652	0.0789467	0.279381	0.106624	0.294196	0	7	9	10	3	10	0	0.103	0.033	0.107	0.044	0.112	0
Q9H2K8	Serine/threonine-protein kinase TAO3 OS=Homo sapiens OX=9606 GN=TAOK3 PE=1 SV=2	0	3	7	6	13	0	0	3.77832e-05	6.35565e-05	0.000133198	0.000223143	0	0	0.104079	0.244515	0.282331	0.563148	0	0	3	7	9	20	0	0	0.043	0.095	0.108	0.194	0
Q9H8V3	Protein ECT2 OS=Homo sapiens OX=9606 GN=ECT2 PE=1 SV=4	3	10	4	4	2	0	4.09097e-05	0.000222731	4.46028e-05	5.81626e-05	2.19237e-05	0	0.109175	0.412538	0.180321	0.148154	0.114295	0	3	18	5	4	2	0	0.045	0.15	0.072	0.06	0.047	0
Q9BXI6	TBC1 domain family member 10A OS=Homo sapiens OX=9606 GN=TBC1D10A PE=1 SV=1	0	3	2	0	3	0	0	0.000222633	3.21e-05	0	7.88908e-05	0	0	0.294196	0.1508	0	0.270574	0	0	10	2	0	4	0	0	0.112	0.061	0	0.104	0
Q92841	Probable ATP-dependent RNA helicase DDX17 OS=Homo sapiens OX=9606 GN=DDX17 PE=1 SV=2	17	9	15	6	8	9	0.000393234	0.000155141	0.000167765	0.000145845	0.000206155	0.000170662	0.581248	0.342765	0.667247	0.145513	0.348963	0.235947	23	10	15	8	15	14	0.199	0.128	0.222	0.059	0.13	0.092
Q9BUP0	EF-hand domain-containing protein D1 OS=Homo sapiens OX=9606 GN=EFHD1 PE=1 SV=1	0	2	0	2	0	0	0	0.000141964	0	0.000222429	0	0	0	0.485936	0	0.297179	0	0	0	3	0	4	0	0	0	0.172	0	0.113	0	0
P68871	Hemoglobin subunit beta OS=Homo sapiens OX=9606 GN=HBB PE=1 SV=2	0	0	3	0	0	0	0	0	0.000221861	0	0	0	0	0	0.599558	0	0	0	0	0	4	0	0	0	0	0	0.204	0	0	0
P15151	Poliovirus receptor OS=Homo sapiens OX=9606 GN=PVR PE=1 SV=2	2	6	2	4	3	2	5.97785e-05	0.000216974	3.9105e-05	0.000127484	0.000264294	4.26216e-05	0.180321	0.355189	0.180321	0.3122	0.247383	0.129796	2	8	2	4	11	2	0.072	0.132	0.072	0.118	0.096	0.053
P21810	Biglycan OS=Homo sapiens OX=9606 GN=BGN PE=1 SV=2	0	0	8	0	0	0	0	0	0.00022156	0	0	0	0	0	0.610646	0	0	0	0	0	10	0	0	0	0	0	0.207	0	0	0
Q9BUN8	Derlin-1 OS=Homo sapiens OX=9606 GN=DERL1 PE=1 SV=1	0	3	5	2	2	2	0	0.000225294	0.000292353	0.000105898	0.000119751	7.08096e-05	0	0.224616	0.65577	0.224616	0.191242	0.191242	0	5	9	2	3	2	0	0.088	0.219	0.088	0.076	0.076
Q9Y2A7	Nck-associated protein 1 OS=Homo sapiens OX=9606 GN=NCKAP1 PE=1 SV=1	6	13	25	11	14	4	8.83959e-05	0.000150396	0.000252987	0.000129603	0.000177644	3.15128e-05	0.247383	0.250259	0.794734	0.377209	0.527566	0.116863	8	15	35	11	20	4	0.096	0.097	0.254	0.139	0.184	0.048
Q96I59	Probable asparagine--tRNA ligase, mitochondrial OS=Homo sapiens OX=9606 GN=NARS2 PE=1 SV=3	7	0	0	0	0	4	0.000313555	0	0	0	0	9.3151e-05	0.803018	0	0	0	0	0.285287	12	0	0	0	0	5	0.256	0	0	0	0	0.109
Q9H497	Torsin-3A OS=Homo sapiens OX=9606 GN=TOR3A PE=1 SV=1	5	0	0	0	0	3	0.00037674	0	0	0	0	0.000156691	0.276439	0	0	0	0	0.177606	12	0	0	0	0	7	0.106	0	0	0	0	0.071
P23458	Tyrosine-protein kinase JAK1 OS=Homo sapiens OX=9606 GN=JAK1 PE=1 SV=2	3	7	19	9	23	3	3.24016e-05	6.86035e-05	0.000176633	0.000126683	0.000243099	2.31021e-05	0.0839269	0.210598	0.651962	0.230269	0.745822	0.153453	3	7	25	11	28	3	0.035	0.083	0.218	0.09	0.242	0.062
Q6NZI2	Caveolae-associated protein 1 OS=Homo sapiens OX=9606 GN=CAVIN1 PE=1 SV=1	0	0	9	6	15	15	0	0	0.000209061	0.000306696	0.0015414	0.0013216	0	0	0.721869	0.62181	1.58821	1.26986	0	0	10	9	60	58	0	0	0.236	0.21	0.413	0.356
P78344	Eukaryotic translation initiation factor 4 gamma 2 OS=Homo sapiens OX=9606 GN=EIF4G2 PE=1 SV=1	8	8	7	12	15	3	0.000137418	0.000112225	8.98941e-05	0.000249099	0.000231975	2.93934e-05	0.355189	0.318257	0.230269	0.694338	0.606941	0.14025	10	9	10	17	21	3	0.132	0.12	0.09	0.229	0.206	0.057
O15173	Membrane-associated progesterone receptor component 2 OS=Homo sapiens OX=9606 GN=PGRMC2 PE=1 SV=1	2	0	4	0	3	0	0.000111783	0	0.000219374	0	0.000179715	0	0.406048	0	0.448772	0	0.419058	0	2	0	6	0	4	0	0.148	0	0.161	0	0.152	0
P16949	Stathmin OS=Homo sapiens OX=9606 GN=STMN1 PE=1 SV=3	0	0	3	0	0	0	0	0	0.000218883	0	0	0	0	0	0.745822	0	0	0	0	0	4	0	0	0	0	0	0.242	0	0	0
Q96HC4	PDZ and LIM domain protein 5 OS=Homo sapiens OX=9606 GN=PDLIM5 PE=1 SV=5	4	8	6	3	12	0	8.36498e-05	0.000170785	0.000109442	6.68968e-05	0.000218538	0	0.207814	0.51705	0.279381	0.227439	0.64059	0	4	9	8	3	13	0	0.082	0.181	0.107	0.089	0.215	0
P48741	Putative heat shock 70 kDa protein 7 OS=Homo sapiens OX=9606 GN=HSPA7 PE=5 SV=2	0	0	6	0	2	0	0	0	0.000177731	0	0.000218401	0	0	0	0.230269	0	0.191242	0	0	0	8	0	8	0	0	0	0.09	0	0.076	0
P50995	Annexin A11 OS=Homo sapiens OX=9606 GN=ANXA11 PE=1 SV=1	0	3	0	2	8	0	0	6.71868e-05	0	5.26343e-05	0.000218239	0	0	0.111732	0	0.135011	0.364583	0	0	3	0	2	11	0	0	0.046	0	0.055	0.135	0
Q02338	D-beta-hydroxybutyrate dehydrogenase, mitochondrial OS=Homo sapiens OX=9606 GN=BDH1 PE=1 SV=3	4	0	0	0	2	0	0.000218026	0	0	0	5.84206e-05	0	0.782379	0	0	0	0.282331	0	6	0	0	0	2	0	0.251	0	0	0	0.108	0
Q14CX7	N-alpha-acetyltransferase 25, NatB auxiliary subunit OS=Homo sapiens OX=9606 GN=NAA25 PE=1 SV=1	11	9	10	8	10	0	0.000217989	0.000162898	0.000109047	0.000123057	0.000123693	0	0.339677	0.244515	0.380384	0.199499	0.380384	0	17	14	13	9	12	0	0.127	0.095	0.14	0.079	0.14	0
P61587	Rho-related GTP-binding protein RhoE OS=Homo sapiens OX=9606 GN=RND3 PE=1 SV=1	0	0	5	3	5	0	0	0	0.000200493	0.000217872	0.00020531	0	0	0	0.389953	0.196741	0.389953	0	0	0	6	4	5	0	0	0	0.143	0.078	0.143	0
O00291	Huntingtin-interacting protein 1 OS=Homo sapiens OX=9606 GN=HIP1 PE=1 SV=5	4	5	12	15	10	3	4.80764e-05	6.54375e-05	0.000102212	0.000243503	9.66165e-05	2.57086e-05	0.109175	0.0889301	0.448772	0.577611	0.435489	0.0990058	4	6	13	19	10	3	0.045	0.037	0.161	0.198	0.157	0.041
Q92665	28S ribosomal protein S31, mitochondrial OS=Homo sapiens OX=9606 GN=MRPS31 PE=1 SV=3	4	5	5	2	8	4	0.000126216	0.000143162	0.000123849	6.7292e-05	0.000329744	0.000112489	0.452112	0.324342	0.538155	0.30017	0.62181	0.442115	4	5	6	2	13	5	0.162	0.122	0.187	0.114	0.21	0.159
Q8IVM0	Coiled-coil domain-containing protein 50 OS=Homo sapiens OX=9606 GN=CCDC50 PE=1 SV=1	0	0	0	4	0	0	0	0	0	0.00021716	0	0	0	0	0	0.361445	0	0	0	0	0	5	0	0	0	0	0	0.134	0	0
Q16630	Cleavage and polyadenylation specificity factor subunit 6 OS=Homo sapiens OX=9606 GN=CPSF6 PE=1 SV=2	9	0	3	4	0	3	0.000203583	0	5.91898e-05	0.000265321	0	4.83844e-05	0.452112	0	0.227439	0.2218	0	0.2218	9	0	4	11	0	3	0.162	0	0.089	0.087	0	0.087
Q9Y6M4	Casein kinase I isoform gamma-3 OS=Homo sapiens OX=9606 GN=CSNK1G3 PE=1 SV=2	0	0	6	3	11	6	0	0	0.000109442	0.000118928	0.000336212	0.000119283	0	0	0.435489	0.124605	0.905461	0.294196	0	0	6	4	15	6	0	0	0.157	0.051	0.28	0.112
O95372	Acyl-protein thioesterase 2 OS=Homo sapiens OX=9606 GN=LYPLA2 PE=1 SV=1	0	2	0	0	3	0	0	9.79201e-05	0	0	0.000216864	0	0	0.297179	0	0	0.534617	0	0	2	0	0	5	0	0	0.113	0	0	0.186	0
P04062	Glucosylceramidase OS=Homo sapiens OX=9606 GN=GBA PE=1 SV=3	14	8	19	9	7	13	0.000697602	0.000274304	0.000456347	0.000297541	0.000243001	0.000480805	0.995262	0.570363	1.23357	0.674943	0.492794	0.887991	30	13	30	12	13	29	0.3	0.196	0.349	0.224	0.174	0.276
Q14254	Flotillin-2 OS=Homo sapiens OX=9606 GN=FLOT2 PE=1 SV=2	7	4	16	7	16	12	0.00026209	0.000132124	0.0004572	0.000248414	0.000632048	0.000415262	0.686553	0.336596	1.30144	0.570363	1.20293	0.936422	9	5	24	8	27	20	0.227	0.126	0.362	0.196	0.343	0.287
P78527	DNA-dependent protein kinase catalytic subunit OS=Homo sapiens OX=9606 GN=PRKDC PE=1 SV=3	71	56	99	41	42	92	0.000522345	0.000260278	0.00026862	0.000193171	0.000123783	0.000305692	0.584893	0.448772	0.958845	0.34586	0.425608	0.749847	173	95	136	60	51	142	0.2	0.161	0.292	0.129	0.154	0.243
O43688	Phospholipid phosphatase 2 OS=Homo sapiens OX=9606 GN=PLPP2 PE=1 SV=1	3	0	4	0	0	0	0.000216386	0	0.000113242	0	0	0	0.778279	0	0.432188	0	0	0	5	0	4	0	0	0	0.25	0	0.156	0	0	0
Q8IV08	Phospholipase D3 OS=Homo sapiens OX=9606 GN=PLD3 PE=1 SV=1	3	0	8	3	3	0	7.63091e-05	0	0.000216315	8.13683e-05	8.17888e-05	0	0.161449	0	0.62181	0.1508	0.288249	0	3	0	13	3	4	0	0.065	0	0.21	0.061	0.11	0
Q9P003	Protein cornichon homolog 4 OS=Homo sapiens OX=9606 GN=CNIH4 PE=1 SV=1	0	0	2	0	2	0	0	0	0.000117315	0	0.00021624	0	0	0	0.393157	0	0.393157	0	0	0	2	0	3	0	0	0	0.144	0	0.144	0
O43237	Cytoplasmic dynein 1 light intermediate chain 2 OS=Homo sapiens OX=9606 GN=DYNC1LI2 PE=1 SV=1	3	3	7	5	4	0	7.59989e-05	0.000114937	0.000182291	0.0002161	0.00010182	0	0.288249	0.442115	0.648162	0.545254	0.330454	0	3	5	11	8	5	0	0.11	0.159	0.217	0.189	0.124	0
Q9P0K1	Disintegrin and metalloproteinase domain-containing protein 22 OS=Homo sapiens OX=9606 GN=ADAM22 PE=1 SV=1	0	0	17	0	0	0	0	0	0.000215984	0	0	0	0	0	0.428894	0	0	0	0	0	24	0	0	0	0	0	0.155	0	0	0
Q8IZJ1	Netrin receptor UNC5B OS=Homo sapiens OX=9606 GN=UNC5B PE=1 SV=2	0	0	16	0	0	0	0	0	0.000215698	0	0	0	0	0	0.840772	0	0	0	0	0	25	0	0	0	0	0	0.265	0	0	0
Q16513	Serine/threonine-protein kinase N2 OS=Homo sapiens OX=9606 GN=PKN2 PE=1 SV=1	2	5	20	2	9	0	2.5333e-05	8.04557e-05	0.000215435	4.05188e-05	0.000132367	0	0.0864257	0.122018	0.803018	0.101539	0.361445	0	2	7	26	3	13	0	0.036	0.05	0.256	0.042	0.134	0
P51948	CDK-activating kinase assembly factor MAT1 OS=Homo sapiens OX=9606 GN=MNAT1 PE=1 SV=1	0	4	0	4	2	0	0	0.000146405	0	0.000215051	6.48487e-05	0	0	0.288249	0	0.258925	0.250259	0	0	4	0	5	2	0	0	0.11	0	0.1	0.097	0
Q15012	Lysosomal-associated transmembrane protein 4A OS=Homo sapiens OX=9606 GN=LAPTM4A PE=1 SV=1	0	0	2	0	4	0	0	0	6.99862e-05	0	0.000215003	0	0	0	0.485936	0	0.485936	0	0	0	2	0	5	0	0	0	0.172	0	0.172	0
Q14240	Eukaryotic initiation factor 4A-II OS=Homo sapiens OX=9606 GN=EIF4A2 PE=1 SV=2	5	4	10	5	7	3	0.000153118	0.000138941	0.000280461	0.000228578	0.000196936	6.55032e-05	0.520548	0.402814	1.14783	0.267652	0.468926	0.402814	5	5	14	7	8	3	0.182	0.147	0.332	0.103	0.167	0.147
Q9Y450	HBS1-like protein OS=Homo sapiens OX=9606 GN=HBS1L PE=1 SV=1	3	8	7	9	3	0	9.11098e-05	0.000214952	0.000131122	0.000213731	4.39436e-05	0	0.116863	0.336596	0.309182	0.355189	0.172195	0	5	13	11	11	3	0	0.048	0.126	0.117	0.132	0.069	0
Q9BVC5	Ashwin OS=Homo sapiens OX=9606 GN=C2orf49 PE=1 SV=1	3	0	0	2	0	0	0.000214893	0	0	0.00011457	0	0	0.458814	0	0	0.183042	0	0	4	0	0	2	0	0	0.164	0	0	0.073	0	0
Q01105	Protein SET OS=Homo sapiens OX=9606 GN=SET PE=1 SV=3	3	0	3	2	3	0	0.000214893	0	0.000140576	0.000137484	0.000103646	0	0.374042	0	0.62181	0.288249	0.428894	0	5	0	5	3	3	0	0.138	0	0.21	0.11	0.155	0
P12268	Inosine-5'-monophosphate dehydrogenase 2 OS=Homo sapiens OX=9606 GN=IMPDH2 PE=1 SV=2	7	7	10	5	10	2	0.000266735	0.000154024	0.000190352	0.000232707	0.000214417	5.18674e-05	0.923092	0.853532	0.798871	0.348963	0.879317	0.0939563	11	7	12	9	11	3	0.284	0.268	0.255	0.13	0.274	0.039
Q8NBZ7	UDP-glucuronic acid decarboxylase 1 OS=Homo sapiens OX=9606 GN=UXS1 PE=1 SV=1	0	0	2	0	7	0	0	0	5.82385e-05	0	0.000214696	0	0	0	0.185769	0	1.13305	0	0	0	3	0	9	0	0	0	0.074	0	0.329	0
P80303	Nucleobindin-2 OS=Homo sapiens OX=9606 GN=NUCB2 PE=1 SV=3	4	0	0	0	7	0	0.000118703	0	0	0	0.000214696	0	0.435489	0	0	0	0.389953	0	4	0	0	0	9	0	0.157	0	0	0	0.143	0
P62166	Neuronal calcium sensor 1 OS=Homo sapiens OX=9606 GN=NCS1 PE=1 SV=2	0	0	5	2	0	0	0	0	0.000214563	0.000139896	0	0	0	0	1.48313	0.725838	0	0	0	0	5	2	0	0	0	0	0.395	0.237	0	0
Q9HAC8	Ubiquitin domain-containing protein 1 OS=Homo sapiens OX=9606 GN=UBTD1 PE=1 SV=1	0	0	2	2	2	2	0	0	7.18361e-05	0.000292735	0.000132411	7.82961e-05	0	0	0.276439	0.563148	0.729816	0.563148	0	0	2	5	3	2	0	0	0.106	0.194	0.238	0.194
Q92747	Actin-related protein 2/3 complex subunit 1A OS=Homo sapiens OX=9606 GN=ARPC1A PE=2 SV=2	4	7	8	2	8	3	0.00016843	0.000244536	0.000286471	0.000107758	0.000270787	7.20536e-05	0.415794	1.07014	0.958845	0.205036	1.03236	0.534617	5	8	13	3	10	3	0.151	0.316	0.292	0.081	0.308	0.186
Q9P0M6	Core histone macro-H2A.2 OS=Homo sapiens OX=9606 GN=H2AFY2 PE=1 SV=3	4	2	0	3	2	0	0.000201029	0.000152013	0	0.000214357	0.000161599	0	0.3122	0.111732	0	0.210598	0.111732	0	6	5	0	6	6	0	0.118	0.046	0	0.083	0.046	0
Q96KN1	Protein FAM84B OS=Homo sapiens OX=9606 GN=FAM84B PE=1 SV=1	3	0	3	5	0	0	0.000120618	0	7.89038e-05	0.000214357	0	0	0.396368	0	0.377209	0.419058	0	0	3	0	3	5	0	0	0.145	0	0.139	0.152	0	0
O15382	Branched-chain-amino-acid aminotransferase, mitochondrial OS=Homo sapiens OX=9606 GN=BCAT2 PE=1 SV=2	13	9	0	0	3	9	0.000508727	0.000259663	0	0	7.6677e-05	0.000294709	1.1727	0.65577	0	0	0.364583	0.862087	16	9	0	0	3	13	0.337	0.219	0	0	0.135	0.27
Q99733	Nucleosome assembly protein 1-like 4 OS=Homo sapiens OX=9606 GN=NAP1L4 PE=1 SV=1	0	2	3	0	6	0	0	6.03188e-05	8.69695e-05	0	0.000213741	0	0	0.247383	0.327394	0	0.663413	0	0	2	4	0	8	0	0	0.096	0.123	0	0.221	0
P80404	4-aminobutyrate aminotransferase, mitochondrial OS=Homo sapiens OX=9606 GN=ABAT PE=1 SV=3	8	0	0	0	0	2	0.000249276	0	0	0	0	3.55464e-05	0.836538	0	0	0	0	0.142878	10	0	0	0	0	2	0.264	0	0	0	0	0.058
Q9BTV5	Fibronectin type III and SPRY domain-containing protein 1 OS=Homo sapiens OX=9606 GN=FSD1 PE=1 SV=1	0	0	12	0	0	0	0	0	0.000213698	0	0	0	0	0	1.05116	0	0	0	0	0	13	0	0	0	0	0	0.312	0	0	0
Q96GC5	39S ribosomal protein L48, mitochondrial OS=Homo sapiens OX=9606 GN=MRPL48 PE=1 SV=2	2	4	2	2	3	0	0.000117583	0.000213392	0.000115378	0.000125379	0.00018904	0	0.282331	0.282331	0.3122	0.14025	0.282331	0	2	4	3	2	4	0	0.108	0.108	0.118	0.057	0.108	0
P0C7V9	Putative methyltransferase-like protein 15P1 OS=Homo sapiens OX=9606 GN=METTL15P1 PE=5 SV=1	2	0	0	0	0	0	0.000213057	0	0	0	0	0	0.193988	0	0	0	0	0	4	0	0	0	0	0	0.077	0	0	0	0	0
Q9Y676	28S ribosomal protein S18b, mitochondrial OS=Homo sapiens OX=9606 GN=MRPS18B PE=1 SV=1	5	4	3	0	3	3	0.000289856	0.000350691	9.48069e-05	0	0.000155335	0.000137777	1.25424	0.819701	0.737801	0	0.633052	0.164126	6	8	3	0	4	4	0.353	0.26	0.24	0	0.213	0.066
Q9NQW6	Anillin OS=Homo sapiens OX=9606 GN=ANLN PE=1 SV=2	0	6	13	9	12	0	0	7.04346e-05	0.00013057	0.000212832	0.000178276	0	0	0.106624	0.468926	0.318257	0.364583	0	0	7	18	18	20	0	0	0.044	0.167	0.12	0.135	0
P09525	Annexin A4 OS=Homo sapiens OX=9606 GN=ANXA4 PE=1 SV=4	0	2	5	0	2	0	0	0.000212723	0.000127796	0	6.28159e-05	0	0	0.081434	0.531088	0	0.196741	0	0	6	5	0	2	0	0	0.034	0.185	0	0.078	0
Q9Y3A5	Ribosome maturation protein SBDS OS=Homo sapiens OX=9606 GN=SBDS PE=1 SV=4	2	3	2	2	5	0	9.97105e-05	0.000135717	6.52272e-05	0.000212643	0.000200383	0	0.380384	0.380384	0.342765	0.258925	0.853532	0	2	3	2	4	5	0	0.14	0.14	0.128	0.1	0.268	0
Q9BRG1	Vacuolar protein-sorting-associated protein 25 OS=Homo sapiens OX=9606 GN=VPS25 PE=1 SV=1	3	0	2	0	0	0	0.000212451	0	0.000185304	0	0	0	0.896706	0	0.462177	0	0	0	3	0	4	0	0	0	0.278	0	0.165	0	0	0
Q6UXN9	WD repeat-containing protein 82 OS=Homo sapiens OX=9606 GN=WDR82 PE=1 SV=1	0	0	0	4	0	0	0	0	0	0.000212303	0	0	0	0	0	0.422329	0	0	0	0	0	5	0	0	0	0	0	0.153	0	0
Q96AQ6	Pre-B-cell leukemia transcription factor-interacting protein 1 OS=Homo sapiens OX=9606 GN=PBXIP1 PE=1 SV=1	0	0	15	2	2	0	0	0	0.000211921	3.63616e-05	2.74121e-05	0	0	0	0.633052	0.0990058	0.081434	0	0	0	19	2	2	0	0	0	0.213	0.041	0.034	0
P60983	Glia maturation factor beta OS=Homo sapiens OX=9606 GN=GMFB PE=1 SV=2	0	0	2	0	3	0	0	0	0.000114837	0	0.000211672	0	0	0	0.733804	0	1.07491	0	0	0	2	0	3	0	0	0	0.239	0	0.317	0
P46821	Microtubule-associated protein 1B OS=Homo sapiens OX=9606 GN=MAP1B PE=1 SV=2	0	0	2	8	39	0	0	0	6.60729e-06	5.38499e-05	0.0002111	0	0	0	0.0327615	0.142878	0.682674	0	0	0	2	10	52	0	0	0	0.014	0.058	0.226	0
O75153	Clustered mitochondria protein homolog OS=Homo sapiens OX=9606 GN=CLUH PE=1 SV=2	7	15	8	11	7	2	8.56947e-05	0.00022464	4.98298e-05	0.000162447	5.35782e-05	1.35777e-05	0.122018	0.282331	0.224616	0.196741	0.235947	0.0715193	9	26	8	16	7	2	0.05	0.108	0.088	0.078	0.092	0.03
P49773	Histidine triad nucleotide-binding protein 1 OS=Homo sapiens OX=9606 GN=HINT1 PE=1 SV=2	0	0	0	2	0	0	0	0	0	0.000210955	0	0	0	0	0	0.896706	0	0	0	0	0	2	0	0	0	0	0	0.278	0	0
Q14160	Protein scribble homolog OS=Homo sapiens OX=9606 GN=SCRIB PE=1 SV=4	13	35	42	14	26	21	0.000114698	0.000423249	0.000320133	0.000228297	0.000270455	0.000212624	0.364583	0.706082	1.19786	0.342765	0.678804	0.496236	15	61	64	28	44	39	0.135	0.232	0.342	0.128	0.225	0.175
O96013	Serine/threonine-protein kinase PAK 4 OS=Homo sapiens OX=9606 GN=PAK4 PE=1 SV=1	6	9	4	3	5	0	0.000168715	0.000210503	6.89796e-05	0.000134925	8.47642e-05	0	0.393157	0.534617	0.253141	0.172195	0.303167	0	8	11	5	6	5	0	0.144	0.186	0.098	0.069	0.115	0
Q9Y305	Acyl-coenzyme A thioesterase 9, mitochondrial OS=Homo sapiens OX=9606 GN=ACOT9 PE=1 SV=2	10	5	16	15	8	14	0.000312305	0.000154576	0.000390026	0.000696296	0.000273871	0.000485828	0.577611	0.116863	1.33884	0.610646	0.644372	0.790606	11	6	21	23	12	24	0.198	0.048	0.369	0.207	0.216	0.253
Q96F07	Cytoplasmic FMR1-interacting protein 2 OS=Homo sapiens OX=9606 GN=CYFIP2 PE=1 SV=2	10	17	11	10	8	6	0.000185299	0.000265488	0.000102077	0.000166387	7.05573e-05	5.56282e-05	0.279381	0.336596	0.2218	0.1508	0.122018	0.193988	19	30	16	16	9	8	0.107	0.126	0.087	0.061	0.05	0.077
Q14554	Protein disulfide-isomerase A5 OS=Homo sapiens OX=9606 GN=PDIA5 PE=1 SV=1	13	7	6	6	7	13	0.000432271	0.000174332	0.000141388	0.000153644	0.000173742	0.000222593	1.01372	0.614359	0.538155	0.819701	0.524053	0.870682	18	8	9	6	9	13	0.304	0.208	0.187	0.26	0.183	0.272
Q9GZP9	Derlin-2 OS=Homo sapiens OX=9606 GN=DERL2 PE=1 SV=1	0	0	0	0	3	0	0	0	0	0	0.000209605	0	0	0	0	0	0.485936	0	0	0	0	0	5	0	0	0	0	0	0.172	0
Q8TCE6	Protein FAM45A OS=Homo sapiens OX=9606 GN=FAM45A PE=2 SV=1	5	0	0	3	0	0	0.000209476	0	0	0.000111682	0	0	0.230269	0	0	0.137627	0	0	6	0	0	3	0	0	0.09	0	0	0.056	0	0
Q6NSW5	Putative protein FAM45B OS=Homo sapiens OX=9606 GN=FAM45BP PE=5 SV=1	5	0	0	3	0	0	0.000209476	0	0	0.000111682	0	0	0.230269	0	0	0.137627	0	0	6	0	0	3	0	0	0.09	0	0	0.056	0	0
Q07065	Cytoskeleton-associated protein 4 OS=Homo sapiens OX=9606 GN=CKAP4 PE=1 SV=2	10	2	21	3	17	8	0.00031056	3.7574e-05	0.000325052	0.000110383	0.000416077	0.000206665	0.651962	0.142878	1.45471	0.135011	1.07491	0.448772	15	2	24	5	25	14	0.218	0.058	0.39	0.055	0.317	0.161
P29323	Ephrin type-B receptor 2 OS=Homo sapiens OX=9606 GN=EPHB2 PE=1 SV=5	0	0	2	6	16	0	0	0	1.54567e-05	0.000100778	0.00020893	0	0	0	0.0495424	0.207814	0.678804	0	0	0	2	8	22	0	0	0	0.021	0.082	0.225	0
Q8TAP9	M-phase-specific PLK1-interacting protein OS=Homo sapiens OX=9606 GN=MPLKIP PE=1 SV=1	2	2	0	0	0	0	0.000208891	0.000126366	0	0	0	0	0.671091	0.671091	0	0	0	0	3	2	0	0	0	0	0.223	0.223	0	0	0	0
Q6ZMG9	Ceramide synthase 6 OS=Homo sapiens OX=9606 GN=CERS6 PE=1 SV=1	5	2	0	0	0	2	0.000324579	0.00011781	0	0	0	0.000115711	0.406048	0.127197	0	0	0	0.127197	10	4	0	0	0	5	0.148	0.052	0	0	0	0.052
P23526	Adenosylhomocysteinase OS=Homo sapiens OX=9606 GN=AHCY PE=1 SV=4	2	2	3	0	4	0	8.65543e-05	0.00010472	7.54944e-05	0	0.000208732	0	0.199499	0.119438	0.258925	0	0.264736	0	3	4	4	0	9	0	0.079	0.049	0.1	0	0.102	0
P17252	Protein kinase C alpha type OS=Homo sapiens OX=9606 GN=PRKCA PE=1 SV=4	0	0	6	0	11	0	0	0	7.27982e-05	0	0.000208732	0	0	0	0.294196	0	0.492794	0	0	0	6	0	14	0	0	0	0.112	0	0.174	0
O43837	Isocitrate dehydrogenase [NAD] subunit beta, mitochondrial OS=Homo sapiens OX=9606 GN=IDH3B PE=1 SV=2	9	4	3	5	6	8	0.000485603	0.000176256	6.35329e-05	0.000207119	0.000312285	0.000276985	0.527566	0.315225	0.432188	0.406048	0.819701	0.614359	15	6	3	6	12	12	0.184	0.119	0.156	0.148	0.26	0.208
O00410	Importin-5 OS=Homo sapiens OX=9606 GN=IPO5 PE=1 SV=4	2	0	22	0	11	0	3.40852e-05	0	0.000208109	0	0.000118732	0	0.114295	0	0.741807	0	0.452112	0	3	0	28	0	13	0	0.047	0	0.241	0	0.162	0
P62306	Small nuclear ribonucleoprotein F OS=Homo sapiens OX=9606 GN=SNRPF PE=1 SV=1	5	0	0	2	0	3	0.000724641	0	0	0.00046361	0	0.000516663	5.01174	0	0	0.455459	0	0.663413	5	0	0	3	0	5	0.779	0	0	0.163	0	0.221
Q6PIU2	Neutral cholesterol ester hydrolase 1 OS=Homo sapiens OX=9606 GN=NCEH1 PE=1 SV=3	2	7	5	3	7	7	9.16457e-05	0.000360361	9.9919e-05	0.000130296	0.00029468	0.000152466	0.297179	0.475707	0.581248	0.158777	0.778279	0.757924	3	13	5	4	12	7	0.113	0.169	0.199	0.064	0.25	0.245
Q9NWQ8	Phosphoprotein associated with glycosphingolipid-enriched microdomains 1 OS=Homo sapiens OX=9606 GN=PAG1 PE=1 SV=2	0	0	8	0	4	0	0	0	0.00020761	0	0.000162347	0	0	0	1.06538	0	0.541701	0	0	0	11	0	7	0	0	0	0.315	0	0.188	0
Q96L92	Sorting nexin-27 OS=Homo sapiens OX=9606 GN=SNX27 PE=1 SV=2	6	6	0	0	4	0	0.000207346	0.000146337	0	0	0.000111118	0	0.330454	0.253141	0	0	0.324342	0	9	7	0	0	6	0	0.124	0.098	0	0	0.122	0
Q92552	28S ribosomal protein S27, mitochondrial OS=Homo sapiens OX=9606 GN=MRPS27 PE=1 SV=3	6	7	5	5	2	7	0.000391376	0.000464411	0.000118165	0.000256815	9.68032e-05	0.000257583	0.442115	0.442115	0.321296	0.499685	0.161449	0.584893	13	17	6	8	4	12	0.159	0.159	0.121	0.176	0.065	0.2
Q96TA1	Niban-like protein 1 OS=Homo sapiens OX=9606 GN=FAM129B PE=1 SV=3	7	16	18	9	17	12	0.000167075	0.000409335	0.000306026	0.000178152	0.000322331	0.00020251	0.603245	1.2856	1.34963	0.741807	1.4322	0.923092	10	27	28	10	24	17	0.205	0.359	0.371	0.241	0.386	0.284
Q9UL26	Ras-related protein Rab-22A OS=Homo sapiens OX=9606 GN=RAB22A PE=1 SV=2	0	0	3	0	3	0	0	0	0.000126083	0	0.00020658	0	0	0	0.725838	0	0.644372	0	0	0	3	0	4	0	0	0	0.237	0	0.216	0
Q9BRJ6	Uncharacterized protein C7orf50 OS=Homo sapiens OX=9606 GN=C7orf50 PE=1 SV=1	2	0	0	0	3	0	0.000192739	0	0	0	0.00020658	0	0.330454	0	0	0	0.606941	0	3	0	0	0	4	0	0.124	0	0	0	0.206	0
Q6NZ67	Mitotic-spindle organizing protein 2B OS=Homo sapiens OX=9606 GN=MZT2B PE=1 SV=1	0	0	3	0	0	0	0	0	0.000206415	0	0	0	0	0	1.04174	0	0	0	0	0	4	0	0	0	0	0	0.31	0	0	0
P61024	Cyclin-dependent kinases regulatory subunit 1 OS=Homo sapiens OX=9606 GN=CKS1B PE=1 SV=1	0	0	2	0	0	0	0	0	0.000206415	0	0	0	0	0	0.595879	0	0	0	0	0	2	0	0	0	0	0	0.203	0	0	0
P78357	Contactin-associated protein 1 OS=Homo sapiens OX=9606 GN=CNTNAP1 PE=1 SV=1	0	0	29	0	0	0	0	0	0.000206191	0	0	0	0	0	0.710015	0	0	0	0	0	35	0	0	0	0	0	0.233	0	0	0
P60201	Myelin proteolipid protein OS=Homo sapiens OX=9606 GN=PLP1 PE=1 SV=2	0	0	5	0	0	0	0	0	0.000206042	0	0	0	0	0	0.452112	0	0	0	0	0	7	0	0	0	0	0	0.162	0	0	0
O95057	GTP-binding protein Di-Ras1 OS=Homo sapiens OX=9606 GN=DIRAS1 PE=1 SV=1	0	0	5	0	0	0	0	0	0.000205894	0	0	0	0	0	1.17771	0	0	0	0	0	5	0	0	0	0	0	0.338	0	0	0
Q9UBQ0	Vacuolar protein sorting-associated protein 29 OS=Homo sapiens OX=9606 GN=VPS29 PE=1 SV=1	2	0	3	0	2	0	0.000205448	0	0.000134397	0	0.000165151	0	0.177606	0	0.389953	0	0.321296	0	3	0	3	0	3	0	0.071	0	0.143	0	0.121	0
Q8N9N7	Leucine-rich repeat-containing protein 57 OS=Homo sapiens OX=9606 GN=LRRC57 PE=1 SV=1	0	2	3	2	2	0	0	9.46425e-05	0.000204688	0.000111215	0.000125763	0	0	0.1324	0.513561	0.1324	0.321296	0	0	2	6	2	3	0	0	0.054	0.18	0.054	0.121	0
Q5W111	SPRY domain-containing protein 7 OS=Homo sapiens OX=9606 GN=SPRYD7 PE=1 SV=2	0	0	2	2	4	0	0	0	8.31979e-05	0.000135614	0.000204472	0	0	0	0.455459	0.778279	0.999862	0	0	0	2	2	4	0	0	0	0.163	0.25	0.301	0
O60361	Putative nucleoside diphosphate kinase OS=Homo sapiens OX=9606 GN=NME2P1 PE=5 SV=1	0	3	4	0	5	3	0	0.000495319	0.000416597	0	0.000658191	0.00045406	0	1.1677	1.1677	0	1.1677	0.629296	0	6	7	0	9	7	0	0.336	0.336	0	0.336	0.212
Q5JQF8	Polyadenylate-binding protein 1-like 2 OS=Homo sapiens OX=9606 GN=PABPC1L2A PE=2 SV=1	0	0	3	0	0	0	0	0	0.000203835	0	0	0	0	0	0.258925	0	0	0	0	0	5	0	0	0	0	0	0.1	0	0	0
P48556	26S proteasome non-ATPase regulatory subunit 8 OS=Homo sapiens OX=9606 GN=PSMD8 PE=1 SV=2	7	3	7	5	8	3	0.000356109	9.69409e-05	0.000279545	0.000265803	0.000286261	0.000152342	1.18776	0.370882	0.807174	0.61808	0.606941	0.380384	10	3	12	7	10	6	0.34	0.137	0.257	0.209	0.206	0.14
Q99805	Transmembrane 9 superfamily member 2 OS=Homo sapiens OX=9606 GN=TM9SF2 PE=1 SV=1	7	9	6	0	9	13	0.000300786	0.000511755	0.000135275	0	0.000181342	0.000308284	0.415794	0.458814	0.294196	0	0.409289	0.737801	16	30	11	0	12	23	0.151	0.164	0.112	0	0.149	0.24
Q96LC9	Bcl-2-modifying factor OS=Homo sapiens OX=9606 GN=BMF PE=1 SV=1	3	0	0	0	0	0	0.000203214	0	0	0	0	0	1.25424	0	0	0	0	0	3	0	0	0	0	0	0.353	0	0	0	0	0
O75533	Splicing factor 3B subunit 1 OS=Homo sapiens OX=9606 GN=SF3B1 PE=1 SV=3	25	13	16	24	11	20	0.000391884	0.00016479	0.000106294	0.000428057	0.000107567	0.000224891	0.706082	0.294196	0.489361	0.606941	0.364583	0.370882	41	19	17	42	14	33	0.232	0.112	0.173	0.206	0.135	0.137
Q6DD87	Zinc finger protein 787 OS=Homo sapiens OX=9606 GN=ZNF787 PE=1 SV=4	3	6	0	0	0	3	9.78834e-05	0.000296067	0	0	0	9.30535e-05	0.297179	0.472312	0	0	0	0.250259	3	10	0	0	0	4	0.113	0.168	0	0	0	0.097
P33527	Multidrug resistance-associated protein 1 OS=Homo sapiens OX=9606 GN=ABCC1 PE=1 SV=3	0	8	48	4	17	19	0	6.64847e-05	0.000324858	3.47228e-05	0.000150516	0.000121893	0	0.180321	1.04174	0.0964782	0.472312	0.559552	0	9	61	4	23	21	0	0.072	0.31	0.04	0.168	0.193
Q8TCD5	5'(3')-deoxyribonucleotidase, cytosolic type OS=Homo sapiens OX=9606 GN=NT5C PE=1 SV=2	0	0	4	0	0	0	0	0	0.000202821	0	0	0	0	0	0.901078	0	0	0	0	0	5	0	0	0	0	0	0.279	0	0	0
Q13505	Metaxin-1 OS=Homo sapiens OX=9606 GN=MTX1 PE=1 SV=3	6	2	0	2	3	5	0.000374449	7.28097e-05	0	5.70393e-05	8.60011e-05	0.00017163	0.559552	0.193988	0	0.153453	0.250259	0.199499	14	3	0	2	4	9	0.193	0.077	0	0.062	0.097	0.079
P61225	Ras-related protein Rap-2b OS=Homo sapiens OX=9606 GN=RAP2B PE=1 SV=1	3	0	8	5	2	5	0.000340541	0	0.000445541	0.000435743	0.000164248	0.000242803	0.901078	0	2.47536	1.35505	0.406048	0.999862	5	0	10	6	3	5	0.279	0	0.541	0.372	0.148	0.301
Q8TDW0	Volume-regulated anion channel subunit LRRC8C OS=Homo sapiens OX=9606 GN=LRRC8C PE=1 SV=2	0	0	17	0	14	2	0	0	0.000182766	0	0.000224588	2.21335e-05	0	0	0.75388	0	0.527566	0.0641431	0	0	18	0	18	2	0	0	0.244	0	0.184	0.027
P31431	Syndecan-4 OS=Homo sapiens OX=9606 GN=SDC4 PE=1 SV=2	0	0	0	0	3	0	0	0	0	0	0.000202407	0	0	0	0	0	0.503142	0	0	0	0	0	4	0	0	0	0	0	0.177	0
Q9H9P8	L-2-hydroxyglutarate dehydrogenase, mitochondrial OS=Homo sapiens OX=9606 GN=L2HGDH PE=1 SV=3	7	7	5	2	2	9	0.000484554	0.000586252	0.000123269	5.74089e-05	4.32792e-05	0.000383871	0.548817	0.548817	0.422329	0.142878	0.116863	0.761976	18	24	7	2	2	20	0.19	0.19	0.153	0.058	0.048	0.246
Q14974	Importin subunit beta-1 OS=Homo sapiens OX=9606 GN=KPNB1 PE=1 SV=2	7	4	18	14	15	4	9.95967e-05	6.45535e-05	0.000251303	0.000273086	0.000228747	7.10117e-05	0.273503	0.230269	0.713957	0.757924	0.51008	0.135011	7	5	27	18	20	7	0.105	0.09	0.234	0.245	0.179	0.055
Q9H115	Beta-soluble NSF attachment protein OS=Homo sapiens OX=9606 GN=NAPB PE=1 SV=2	0	0	0	0	4	0	0	0	0	0	0.000201727	0	0	0	0	0	0.458814	0	0	0	0	0	6	0	0	0	0	0	0.164	0
P53990	IST1 homolog OS=Homo sapiens OX=9606 GN=IST1 PE=1 SV=1	0	2	7	2	4	0	0	9.32125e-05	0.000201595	7.30229e-05	0.0001101	0	0	0.34586	0.967886	0.185769	0.548817	0	0	3	9	2	4	0	0	0.129	0.294	0.074	0.19	0
Q96CB8	Integrator complex subunit 12 OS=Homo sapiens OX=9606 GN=INTS12 PE=1 SV=1	2	0	0	4	0	0	0.00013489	0	0	0.000201366	0	0	0.122018	0	0	0.238797	0	0	5	0	0	7	0	0	0.05	0	0	0.093	0	0
O00471	Exocyst complex component 5 OS=Homo sapiens OX=9606 GN=EXOC5 PE=1 SV=1	6	7	8	8	7	2	0.000176043	0.000159743	0.000149709	0.000206486	0.000226421	2.51034e-05	0.276439	0.327394	0.482518	0.306171	0.44544	0.0964782	10	10	13	11	16	2	0.106	0.123	0.171	0.116	0.16	0.04
O43709	Probable 18S rRNA (guanine-N(7))-methyltransferase OS=Homo sapiens OX=9606 GN=BUD23 PE=1 SV=2	2	2	0	2	0	0	8.87105e-05	0.000201242	0	9.45919e-05	0	0	0.158777	0.158777	0	0.158777	0	0	2	5	0	2	0	0	0.064	0.064	0	0.064	0	0
P61086	Ubiquitin-conjugating enzyme E2 K OS=Homo sapiens OX=9606 GN=UBE2K PE=1 SV=3	0	0	0	0	3	0	0	0	0	0	0.000200383	0	0	0	0	0	0.603245	0	0	0	0	0	4	0	0	0	0	0	0.205	0
Q15797	Mothers against decapentaplegic homolog 1 OS=Homo sapiens OX=9606 GN=SMAD1 PE=1 SV=1	3	4	2	6	2	0	8.04117e-05	0.000145933	3.50684e-05	0.000200067	6.46396e-05	0	0.318257	0.428894	0.127197	0.570363	0.188502	0	3	6	2	7	3	0	0.12	0.155	0.052	0.196	0.075	0
P19525	Interferon-induced, double-stranded RNA-activated protein kinase OS=Homo sapiens OX=9606 GN=EIF2AK2 PE=1 SV=2	0	0	8	5	9	0	0	0	0.000133177	0.0001206	0.000200019	0	0	0	0.545254	0.367729	0.794734	0	0	0	9	5	11	0	0	0	0.189	0.136	0.254	0
Q9Y2Q9	28S ribosomal protein S28, mitochondrial OS=Homo sapiens OX=9606 GN=MRPS28 PE=1 SV=1	2	2	0	0	0	0	0.000199954	0.00012096	0	0	0	0	0.393157	0.393157	0	0	0	0	3	2	0	0	0	0	0.144	0.144	0	0	0	0
Q9Y678	Coatomer subunit gamma-1 OS=Homo sapiens OX=9606 GN=COPG1 PE=1 SV=1	11	4	9	8	8	0	0.000199649	6.47013e-05	8.39594e-05	0.000136855	0.000137562	0	0.524053	0.101539	0.44544	0.315225	0.438799	0	14	5	9	9	12	0	0.183	0.042	0.16	0.119	0.158	0
Q9H939	Proline-serine-threonine phosphatase-interacting protein 2 OS=Homo sapiens OX=9606 GN=PSTPIP2 PE=1 SV=4	0	0	0	4	0	0	0	0	0	0.000198955	0	0	0	0	0	0.667247	0	0	0	0	0	5	0	0	0	0	0	0.222	0	0
P42704	Leucine-rich PPR motif-containing protein, mitochondrial OS=Homo sapiens OX=9606 GN=LRPPRC PE=1 SV=3	23	17	61	39	45	34	0.000366583	0.000251509	0.000538101	0.000657834	0.000517487	0.000458993	0.592209	0.458814	1.80543	1.1928	1.2751	0.81134	41	31	92	69	72	72	0.202	0.164	0.448	0.341	0.357	0.258
Q9NYB9	Abl interactor 2 OS=Homo sapiens OX=9606 GN=ABI2 PE=1 SV=1	2	7	4	2	2	0	4.85919e-05	0.000198417	6.35742e-05	5.18135e-05	3.90609e-05	0	0.14025	0.419058	0.291219	0.0789467	0.148154	0	2	9	4	2	2	0	0.057	0.152	0.111	0.033	0.06	0
Q9UNE7	E3 ubiquitin-protein ligase CHIP OS=Homo sapiens OX=9606 GN=STUB1 PE=1 SV=2	0	0	4	3	4	0	0	0	0.000134544	0.000175448	0.000198399	0	0	0	0.506607	0.183042	0.324342	0	0	0	5	4	6	0	0	0	0.178	0.073	0.122	0
Q5W0U4	B box and SPRY domain-containing protein OS=Homo sapiens OX=9606 GN=BSPRY PE=2 SV=1	4	5	0	6	0	0	0.000124018	0.000140669	0	0.000198361	0	0	0.419058	0.625549	0	0.563148	0	0	4	5	0	6	0	0	0.152	0.211	0	0.194	0	0
P06746	DNA polymerase beta OS=Homo sapiens OX=9606 GN=POLB PE=1 SV=3	0	0	6	5	3	0	0	0	0.000170369	0.000198361	0.000119631	0	0	0	0.573983	0.380384	0.448772	0	0	0	7	5	4	0	0	0	0.197	0.14	0.161	0
P78310	Coxsackievirus and adenovirus receptor OS=Homo sapiens OX=9606 GN=CXADR PE=1 SV=1	0	0	8	2	6	2	0	0	0.000245719	0.000109234	0.000247047	4.86937e-05	0	0	1.15774	0.294196	0.721869	0.114295	0	0	11	3	9	2	0	0	0.334	0.112	0.236	0.047
P26440	Isovaleryl-CoA dehydrogenase, mitochondrial OS=Homo sapiens OX=9606 GN=IVD PE=1 SV=1	5	8	0	0	2	4	0.000324118	0.000267371	0	0	4.73718e-05	0.000126051	0.503142	0.402814	0	0	0.177606	0.250259	11	10	0	0	2	6	0.177	0.147	0	0	0.071	0.097
Q14156	Protein EFR3 homolog A OS=Homo sapiens OX=9606 GN=EFR3A PE=1 SV=2	3	3	10	9	12	2	4.55438e-05	4.13268e-05	0.000139035	0.000161878	0.000219664	2.16483e-05	0.1324	0.106624	0.468926	0.534617	0.667247	0.0641431	3	3	14	10	18	2	0.054	0.044	0.167	0.186	0.222	0.027
O00192	Armadillo repeat protein deleted in velo-cardio-facial syndrome OS=Homo sapiens OX=9606 GN=ARVCF PE=1 SV=1	5	2	16	10	0	3	6.47808e-05	4.70261e-05	0.000161034	0.000234857	0	3.69505e-05	0.16681	0.0789467	0.694338	0.273503	0	0.161449	5	4	19	17	0	4	0.067	0.033	0.229	0.105	0	0.065
P30043	Flavin reductase (NADPH) OS=Homo sapiens OX=9606 GN=BLVRB PE=1 SV=3	0	0	4	0	0	0	0	0	0.000197898	0	0	0	0	0	0.786488	0	0	0	0	0	5	0	0	0	0	0	0.252	0	0	0
Q92614	Unconventional myosin-XVIIIa OS=Homo sapiens OX=9606 GN=MYO18A PE=1 SV=3	5	23	34	5	14	8	4.85446e-05	0.000236767	0.000178628	3.88223e-05	8.78015e-05	3.89384e-05	0.081434	0.44544	0.599558	0.0592537	0.282331	0.137627	8	43	45	6	18	9	0.034	0.16	0.204	0.025	0.108	0.056
Q14203	Dynactin subunit 1 OS=Homo sapiens OX=9606 GN=DCTN1 PE=1 SV=3	6	7	19	13	13	0	6.82682e-05	8.84959e-05	0.000185014	0.000197585	0.000117595	0	0.224616	0.241652	0.65577	0.409289	0.389953	0	7	10	29	19	15	0	0.088	0.094	0.219	0.149	0.143	0
P40616	ADP-ribosylation factor-like protein 1 OS=Homo sapiens OX=9606 GN=ARL1 PE=1 SV=1	4	0	0	0	2	3	0.000344304	0	0	0	0.000110709	0.000147292	0.819701	0	0	0	0.599558	0.86638	5	0	0	0	2	3	0.26	0	0	0	0.204	0.271
O00515	Ladinin-1 OS=Homo sapiens OX=9606 GN=LAD1 PE=1 SV=2	0	4	0	0	0	0	0	0.000196882	0	0	0	0	0	0.2218	0	0	0	0	0	9	0	0	0	0	0	0.087	0	0	0	0
Q8N668	COMM domain-containing protein 1 OS=Homo sapiens OX=9606 GN=COMMD1 PE=1 SV=1	2	0	0	0	0	0	0.000196797	0	0	0	0	0	0.244515	0	0	0	0	0	3	0	0	0	0	0	0.095	0	0	0	0	0
Q13242	Serine/arginine-rich splicing factor 9 OS=Homo sapiens OX=9606 GN=SRSF9 PE=1 SV=1	0	2	0	2	6	3	0	0.000102351	0	0.000240546	0.000317348	0.000120633	0	0.21899	0	0.0764652	0.927525	0.193988	0	2	0	4	7	3	0	0.086	0	0.032	0.285	0.077
Q9C040	Tripartite motif-containing protein 2 OS=Homo sapiens OX=9606 GN=TRIM2 PE=1 SV=1	0	0	6	9	0	0	0	0	8.76709e-05	0.000196494	0	0	0	0	0.297179	0.725838	0	0	0	0	8	11	0	0	0	0	0.113	0.237	0	0
P14406	Cytochrome c oxidase subunit 7A2, mitochondrial OS=Homo sapiens OX=9606 GN=COX7A2 PE=1 SV=1	0	0	2	0	0	0	0	0	0.000196467	0	0	0	0	0	0.892344	0	0	0	0	0	2	0	0	0	0	0	0.277	0	0	0
Q9GZP1	Neurensin-2 OS=Homo sapiens OX=9606 GN=NRSN2 PE=2 SV=1	0	0	0	0	4	0	0	0	0	0	0.000196454	0	0	0	0	0	1.52348	0	0	0	0	0	4	0	0	0	0	0	0.402	0
O95563	Mitochondrial pyruvate carrier 2 OS=Homo sapiens OX=9606 GN=MPC2 PE=1 SV=1	2	0	0	0	0	0	0.000196281	0	0	0	0	0	0.573983	0	0	0	0	0	2	0	0	0	0	0	0.197	0	0	0	0	0
Q9Y3B4	Splicing factor 3B subunit 6 OS=Homo sapiens OX=9606 GN=SF3B6 PE=1 SV=1	0	0	2	0	0	0	0	0	0.000195681	0	0	0	0	0	0.614359	0	0	0	0	0	3	0	0	0	0	0	0.208	0	0	0
Q9BWS9	Chitinase domain-containing protein 1 OS=Homo sapiens OX=9606 GN=CHID1 PE=1 SV=1	11	6	7	7	4	9	0.000444004	0.000316559	0.000145226	0.00023672	0.00012747	0.000248735	1.2856	0.396368	0.61808	0.438799	0.479108	0.65577	14	11	7	7	5	11	0.359	0.145	0.209	0.158	0.17	0.219
Q9ULC4	Malignant T-cell-amplified sequence 1 OS=Homo sapiens OX=9606 GN=MCTS1 PE=1 SV=1	2	2	2	5	3	2	0.000275443	0.00012497	0.000135139	0.000440558	0.000276772	0.000245486	0.428894	0.559552	0.581248	0.936422	0.86638	0.914256	4	2	3	6	5	5	0.155	0.193	0.199	0.287	0.271	0.282
Q01518	Adenylyl cyclase-associated protein 1 OS=Homo sapiens OX=9606 GN=CAP1 PE=1 SV=5	2	3	8	4	6	2	5.24792e-05	7.14302e-05	0.000205981	0.000195855	0.000232022	3.74173e-05	0.111732	0.244515	0.648162	0.432188	0.524053	0.172195	2	3	12	7	11	2	0.046	0.095	0.217	0.156	0.183	0.069
Q9BQA1	Methylosome protein 50 OS=Homo sapiens OX=9606 GN=WDR77 PE=1 SV=1	0	4	2	4	2	0	0	0.000132278	7.1521e-05	0.000194301	5.85914e-05	0	0	0.749847	0.291219	0.614359	0.16681	0	0	4	3	5	2	0	0	0.243	0.111	0.208	0.067	0
P37108	Signal recognition particle 14 kDa protein OS=Homo sapiens OX=9606 GN=SRP14 PE=1 SV=2	3	2	5	3	0	3	0.000549874	0.00016632	0.00041966	0.000586331	0	0.000392056	0.499685	0.581248	0.581248	0.499685	0	0.901078	6	2	7	6	0	6	0.176	0.199	0.199	0.176	0	0.279
Q71UM5	40S ribosomal protein S27-like OS=Homo sapiens OX=9606 GN=RPS27L PE=1 SV=3	0	0	2	0	0	0	0	0	0.000194128	0	0	0	0	0	0.682674	0	0	0	0	0	2	0	0	0	0	0	0.226	0	0	0
Q9BUV8	Uncharacterized protein RAB5IF OS=Homo sapiens OX=9606 GN=RAB5IF PE=2 SV=1	0	2	0	2	0	0	0	0.000165106	0	0.000194017	0	0	0	0.309182	0	0.309182	0	0	0	2	0	2	0	0	0	0.117	0	0.117	0	0
Q8WV07	Oral cancer-overexpressed protein 1 OS=Homo sapiens OX=9606 GN=ORAOV1 PE=1 SV=2	0	0	0	2	0	0	0	0	0	0.000194017	0	0	0	0	0	0.244515	0	0	0	0	0	2	0	0	0	0	0	0.095	0	0
Q6N075	Molybdate-anion transporter OS=Homo sapiens OX=9606 GN=MFSD5 PE=1 SV=2	2	0	0	0	0	0	0.000193882	0	0	0	0	0	0.183042	0	0	0	0	0	7	0	0	0	0	0	0.073	0	0	0	0	0
Q92572	AP-3 complex subunit sigma-1 OS=Homo sapiens OX=9606 GN=AP3S1 PE=1 SV=1	2	0	2	0	0	0	0.000193738	0	0.000126737	0	0	0	0.482518	0	0.238797	0	0	0	3	0	3	0	0	0	0.171	0	0.093	0	0	0
Q8N0V3	Putative ribosome-binding factor A, mitochondrial OS=Homo sapiens OX=9606 GN=RBFA PE=1 SV=3	0	0	0	4	0	0	0	0	0	0.000193734	0	0	0	0	0	0.555966	0	0	0	0	0	5	0	0	0	0	0	0.192	0	0
P35475	Alpha-L-iduronidase OS=Homo sapiens OX=9606 GN=IDUA PE=1 SV=2	10	0	0	0	0	3	0.000248131	0	0	0	0	5.44356e-05	0.62181	0	0	0	0	0.14025	13	0	0	0	0	4	0.21	0	0	0	0	0.057
O75052	Carboxyl-terminal PDZ ligand of neuronal nitric oxide synthase protein OS=Homo sapiens OX=9606 GN=NOS1AP PE=1 SV=3	0	0	11	0	4	0	0	0	0.000193361	0	7.92026e-05	0	0	0	0.577611	0	0.233105	0	0	0	12	0	4	0	0	0	0.198	0	0.091	0
Q9GZZ1	N-alpha-acetyltransferase 50 OS=Homo sapiens OX=9606 GN=NAA50 PE=1 SV=1	2	0	4	2	3	0	0.000147501	0	0.00019298	0.00015728	0.000177854	0	0.406048	0	0.406048	0.485936	0.425608	0	2	0	4	2	3	0	0.148	0	0.148	0.172	0.154	0
P17693	HLA class I histocompatibility antigen, alpha chain G OS=Homo sapiens OX=9606 GN=HLA-G PE=1 SV=1	0	0	5	0	0	0	0	0	0.00019298	0	0	0	0	0	0.210598	0	0	0	0	0	8	0	0	0	0	0	0.083	0	0	0
P53004	Biliverdin reductase A OS=Homo sapiens OX=9606 GN=BLVRA PE=1 SV=2	2	3	5	0	0	0	8.4215e-05	0.000114626	0.000192817	0	0	0	0.14025	0.261828	0.428894	0	0	0	2	3	7	0	0	0	0.057	0.101	0.155	0	0	0
Q9Y247	Protein FAM50B OS=Homo sapiens OX=9606 GN=FAM50B PE=1 SV=1	3	2	4	0	0	0	0.000191751	6.95986e-05	0.000100349	0	0	0	0.153453	0.0964782	0.374042	0	0	0	5	2	4	0	0	0	0.062	0.04	0.138	0	0	0
P41214	Eukaryotic translation initiation factor 2D OS=Homo sapiens OX=9606 GN=EIF2D PE=1 SV=3	6	6	11	5	6	3	0.000128053	0.000232393	0.000237342	0.000182057	0.000137248	4.56504e-05	0.499685	0.524053	0.857804	0.282331	0.425608	0.148154	6	12	17	8	8	3	0.176	0.183	0.269	0.108	0.154	0.06
O95833	Chloride intracellular channel protein 3 OS=Homo sapiens OX=9606 GN=CLIC3 PE=1 SV=2	0	2	0	0	3	0	0	0.000191691	0	0	0.000127362	0	0	0.288249	0	0	0.462177	0	0	4	0	0	3	0	0	0.11	0	0	0.165	0
O95817	BAG family molecular chaperone regulator 3 OS=Homo sapiens OX=9606 GN=BAG3 PE=1 SV=3	7	0	10	5	10	0	0.00017341	0	0.000155978	0.000115567	0.00019167	0	0.559552	0	0.644372	0.261828	0.905461	0	8	0	11	5	11	0	0.193	0	0.216	0.101	0.28	0
Q08AM6	Protein VAC14 homolog OS=Homo sapiens OX=9606 GN=VAC14 PE=1 SV=1	9	5	0	7	5	0	0.000191261	7.23132e-05	0	0.000152956	7.68731e-05	0	0.44544	0.156112	0	0.205036	0.270574	0	12	5	0	9	6	0	0.16	0.063	0	0.081	0.104	0
P30536	Translocator protein OS=Homo sapiens OX=9606 GN=TSPO PE=1 SV=3	0	2	2	2	0	3	0	0.000401531	9.64899e-05	0.00023592	0	0.000210334	0	0.524053	0.114295	0.524053	0	0.949845	0	6	2	3	0	4	0	0.183	0.047	0.183	0	0.29
A0AV96	RNA-binding protein 47 OS=Homo sapiens OX=9606 GN=RBM47 PE=1 SV=2	5	5	0	0	3	0	0.000126109	0.000190721	0	0	5.0687e-05	0	0.333522	0.199499	0	0	0.267652	0	6	10	0	0	3	0	0.125	0.079	0	0	0.103	0
Q7L5D6	Golgi to ER traffic protein 4 homolog OS=Homo sapiens OX=9606 GN=GET4 PE=1 SV=1	3	0	0	0	0	0	0.000190578	0	0	0	0	0	0.16681	0	0	0	0	0	5	0	0	0	0	0	0.067	0	0	0	0	0
Q86VP6	Cullin-associated NEDD8-dissociated protein 1 OS=Homo sapiens OX=9606 GN=CAND1 PE=1 SV=2	5	9	18	9	11	3	6.07991e-05	0.000101144	0.000212121	0.00010805	0.000114039	2.16747e-05	0.156112	0.258925	0.531088	0.370882	0.288249	0.164126	6	11	32	10	14	3	0.063	0.1	0.185	0.137	0.11	0.066
Q14689	Disco-interacting protein 2 homolog A OS=Homo sapiens OX=9606 GN=DIP2A PE=1 SV=2	14	5	17	6	3	0	0.000190408	7.919e-05	9.86088e-05	5.07581e-05	1.91327e-05	0	0.34586	0.116863	0.409289	0.172195	0.0665962	0	24	11	19	6	3	0	0.129	0.048	0.149	0.069	0.028	0
Q8IVF7	Formin-like protein 3 OS=Homo sapiens OX=9606 GN=FMNL3 PE=1 SV=3	0	0	20	2	9	0	0	0	0.000190352	2.58563e-05	8.77161e-05	0	0	0	0.475707	0.0715193	0.235947	0	0	0	24	2	9	0	0	0	0.169	0.03	0.092	0
Q96DH6	RNA-binding protein Musashi homolog 2 OS=Homo sapiens OX=9606 GN=MSI2 PE=1 SV=1	5	2	4	2	0	0	0.000189997	6.89621e-05	9.94316e-05	8.10376e-05	0	0	0.183042	0.183042	0.315225	0.183042	0	0	5	2	4	2	0	0	0.073	0.073	0.119	0.073	0	0
Q9HBH0	Rho-related GTP-binding protein RhoF OS=Homo sapiens OX=9606 GN=RHOF PE=1 SV=1	0	0	0	0	4	0	0	0	0	0	0.000189936	0	0	0	0	0	0.840772	0	0	0	0	0	4	0	0	0	0	0	0.265	0
Q13131	5'-AMP-activated protein kinase catalytic subunit alpha-1 OS=Homo sapiens OX=9606 GN=PRKAA1 PE=1 SV=4	4	2	11	0	6	0	8.91865e-05	4.04643e-05	0.000189614	0	0.000143386	0	0.250259	0.0939563	0.81134	0	0.412538	0	4	2	13	0	8	0	0.097	0.039	0.258	0	0.15	0
P18206	Vinculin OS=Homo sapiens OX=9606 GN=VCL PE=1 SV=4	0	2	12	3	12	3	0	6.98134e-05	0.000107849	9.37578e-05	0.00022088	3.13461e-05	0	0.119438	0.342765	0.127197	0.462177	0.127197	0	7	15	8	25	4	0	0.049	0.128	0.052	0.165	0.052
Q6PCB6	Alpha/beta hydrolase domain-containing protein 17C OS=Homo sapiens OX=9606 GN=ABHD17C PE=1 SV=2	4	0	2	0	2	0	0.00018942	0	4.95647e-05	0	9.13599e-05	0	0.610646	0	0.633052	0	0.250259	0	5	0	2	0	3	0	0.207	0	0.213	0	0.097	0
Q15436	Protein transport protein Sec23A OS=Homo sapiens OX=9606 GN=SEC23A PE=1 SV=2	11	2	6	4	11	4	0.000211803	2.9568e-05	8.52643e-05	8.68638e-05	0.000235744	4.64659e-05	0.717908	0.106624	0.34586	0.216186	0.599558	0.137627	13	2	8	5	18	4	0.235	0.044	0.129	0.085	0.204	0.056
P51151	Ras-related protein Rab-9A OS=Homo sapiens OX=9606 GN=RAB9A PE=1 SV=1	3	4	2	3	6	7	0.000186027	0.00022507	0.000121692	0.000198361	0.000498464	0.000309484	0.409289	0.409289	0.409289	0.409289	0.923092	1.25424	3	4	3	3	10	7	0.149	0.149	0.149	0.149	0.284	0.353
O15020	Spectrin beta chain, non-erythrocytic 2 OS=Homo sapiens OX=9606 GN=SPTBN2 PE=1 SV=3	3	30	4	8	10	8	1.5645e-05	0.00022241	1.36458e-05	4.44859e-05	4.61132e-05	3.34642e-05	0.0616956	0.452112	0.0495424	0.119438	0.0939563	0.0839269	3	47	4	8	11	9	0.026	0.162	0.021	0.049	0.039	0.035
Q6NUK4	Receptor expression-enhancing protein 3 OS=Homo sapiens OX=9606 GN=REEP3 PE=1 SV=1	5	3	0	4	0	2	0.000293266	0.000133056	0	0.000208473	0	0.000104548	0.489361	0.396368	0	0.264736	0	0.0939563	6	3	0	4	0	3	0.173	0.145	0	0.102	0	0.039
P35611	Alpha-adducin OS=Homo sapiens OX=9606 GN=ADD1 PE=1 SV=2	7	4	12	4	7	3	0.000236762	0.000138111	0.000165944	0.000144262	0.000135945	4.82312e-05	0.361445	0.180321	0.733804	0.161449	0.409289	0.199499	14	9	15	8	10	4	0.134	0.072	0.239	0.065	0.149	0.079
P82930	28S ribosomal protein S34, mitochondrial OS=Homo sapiens OX=9606 GN=MRPS34 PE=1 SV=2	4	5	3	0	2	7	0.000514561	0.000311278	0.000149604	0	9.19186e-05	0.000326114	0.807174	1.00909	0.183042	0	0.448772	1.18273	9	6	4	0	2	8	0.257	0.303	0.073	0	0.161	0.339
P48060	Glioma pathogenesis-related protein 1 OS=Homo sapiens OX=9606 GN=GLIPR1 PE=1 SV=3	0	0	2	2	4	0	0	0	6.13037e-05	9.9926e-05	0.00018833	0	0	0	0.285287	0.285287	0.770109	0	0	0	2	2	5	0	0	0	0.109	0.109	0.248	0
Q9HCE1	Putative helicase MOV-10 OS=Homo sapiens OX=9606 GN=MOV10 PE=1 SV=2	14	8	11	6	0	4	0.000223678	9.02076e-05	0.000105677	7.95025e-05	0	3.54401e-05	0.588547	0.370882	0.409289	0.193988	0	0.188502	18	8	13	6	0	4	0.201	0.137	0.149	0.077	0	0.075
Q1KMD3	Heterogeneous nuclear ribonucleoprotein U-like protein 2 OS=Homo sapiens OX=9606 GN=HNRNPUL2 PE=1 SV=1	12	18	13	14	15	13	0.000283648	0.000378507	0.000141893	0.000320245	0.0002146	0.000190342	0.475707	0.581248	0.644372	0.862087	0.721869	0.475707	17	25	13	18	16	16	0.169	0.199	0.216	0.27	0.236	0.169
P40189	Interleukin-6 receptor subunit beta OS=Homo sapiens OX=9606 GN=IL6ST PE=1 SV=2	3	2	3	0	14	2	4.07314e-05	2.464e-05	3.55268e-05	0	0.000207368	1.93608e-05	0.169499	0.0739894	0.111732	0	0.745822	0.0764652	3	2	4	0	19	2	0.068	0.031	0.046	0	0.242	0.032
Q8IW45	ATP-dependent (S)-NAD(P)H-hydrate dehydratase OS=Homo sapiens OX=9606 GN=NAXD PE=1 SV=1	0	3	4	0	0	0	0	0.000162965	0.000187975	0	0	0	0	0.261828	0.721869	0	0	0	0	5	8	0	0	0	0	0.101	0.236	0	0	0
P49795	Regulator of G-protein signaling 19 OS=Homo sapiens OX=9606 GN=RGS19 PE=1 SV=1	0	0	3	0	0	0	0	0	0.000187866	0	0	0	0	0	0.774189	0	0	0	0	0	5	0	0	0	0	0	0.249	0	0	0
P06730	Eukaryotic translation initiation factor 4E OS=Homo sapiens OX=9606 GN=EIF4E PE=1 SV=2	0	0	4	0	3	0	0	0	0.000187866	0	0.000184684	0	0	0	0.513561	0	0.482518	0	0	0	5	0	4	0	0	0	0.18	0	0.171	0
Q9Y4H4	G-protein-signaling modulator 3 OS=Homo sapiens OX=9606 GN=GPSM3 PE=1 SV=1	0	0	0	0	2	0	0	0	0	0	0.000187859	0	0	0	0	0	0.584893	0	0	0	0	0	3	0	0	0	0	0	0.2	0
Q9UBP9	PTB domain-containing engulfment adapter protein 1 OS=Homo sapiens OX=9606 GN=GULP1 PE=1 SV=1	0	0	6	0	3	0	0	0	0.000187743	0	9.8873e-05	0	0	0	0.905461	0	0.364583	0	0	0	7	0	3	0	0	0	0.28	0	0.135	0
Q15651	High mobility group nucleosome-binding domain-containing protein 3 OS=Homo sapiens OX=9606 GN=HMGN3 PE=1 SV=2	0	2	0	0	0	2	0	0.000456961	0	0	0	0.000269291	0	0.291219	0	0	0	0.352073	0	4	0	0	0	3	0	0.111	0	0	0	0.131
Q16576	Histone-binding protein RBBP7 OS=Homo sapiens OX=9606 GN=RBBP7 PE=1 SV=1	5	6	0	5	3	0	0.000146633	0.000186279	0	0.000187626	7.07233e-05	0	0.823896	0.803018	0	0.815516	0.527566	0	5	7	0	6	3	0	0.261	0.256	0	0.259	0.184	0
Q9BXF6	Rab11 family-interacting protein 5 OS=Homo sapiens OX=9606 GN=RAB11FIP5 PE=1 SV=1	0	0	3	3	8	2	0	0	3.74582e-05	6.10574e-05	0.000214805	2.72178e-05	0	0	0.227439	0.180321	0.581248	0.124605	0	0	3	3	14	2	0	0	0.089	0.072	0.199	0.051
Q92882	Osteoclast-stimulating factor 1 OS=Homo sapiens OX=9606 GN=OSTF1 PE=1 SV=2	0	0	2	0	2	0	0	0	7.62e-05	0	0.000187273	0	0	0	0.294196	0	0.555966	0	0	0	2	0	4	0	0	0	0.112	0	0.192	0
Q6ZSR9	Uncharacterized protein FLJ45252 OS=Homo sapiens OX=9606 PE=2 SV=2	0	0	0	4	4	0	0	0	0	0.000187185	0.000112892	0	0	0	0	0.399587	0.534617	0	0	0	0	5	4	0	0	0	0	0.146	0.186	0
O14735	CDP-diacylglycerol--inositol 3-phosphatidyltransferase OS=Homo sapiens OX=9606 GN=CDIPT PE=1 SV=1	2	0	2	2	0	0	0.000175547	0	0.000114837	0.000187185	0	0	0.1508	0	0.297179	0.297179	0	0	3	0	3	3	0	0	0.061	0	0.113	0.113	0	0
P17066	Heat shock 70 kDa protein 6 OS=Homo sapiens OX=9606 GN=HSPA6 PE=1 SV=2	0	0	12	0	4	0	0	0	0.000177523	0	0.000186982	0	0	0	0.342765	0	0.276439	0	0	0	14	0	12	0	0	0	0.128	0	0.106	0
Q9BX79	Receptor for retinol uptake STRA6 OS=Homo sapiens OX=9606 GN=STRA6 PE=1 SV=1	5	2	0	0	0	0	0.000186864	3.39124e-05	0	0	0	0	0.158777	0.127197	0	0	0	0	10	2	0	0	0	0	0.064	0.052	0	0	0	0
P52209	6-phosphogluconate dehydrogenase, decarboxylating OS=Homo sapiens OX=9606 GN=PGD PE=1 SV=3	0	0	6	0	6	0	0	0	0.000118165	0	0.000186692	0	0	0	0.370882	0	0.713957	0	0	0	7	0	9	0	0	0	0.137	0	0.234	0
P02511	Alpha-crystallin B chain OS=Homo sapiens OX=9606 GN=CRYAB PE=1 SV=2	0	0	4	0	0	0	0	0	0.000186363	0	0	0	0	0	1.68534	0	0	0	0	0	4	0	0	0	0	0	0.429	0	0	0
P78346	Ribonuclease P protein subunit p30 OS=Homo sapiens OX=9606 GN=RPP30 PE=1 SV=1	4	0	2	2	2	0	0.000186027	0	6.08462e-05	9.91803e-05	7.47696e-05	0	0.840772	0	0.294196	0.21899	0.435489	0	4	0	2	2	2	0	0.265	0	0.112	0.086	0.157	0
P22694	cAMP-dependent protein kinase catalytic subunit beta OS=Homo sapiens OX=9606 GN=PRKACB PE=1 SV=2	0	0	5	2	0	0	0	0	0.000185832	7.57274e-05	0	0	0	0	0.603245	0.1324	0	0	0	0	8	2	0	0	0	0	0.205	0.054	0	0
O96011	Peroxisomal membrane protein 11B OS=Homo sapiens OX=9606 GN=PEX11B PE=1 SV=1	5	2	6	0	0	3	0.000288737	8.73342e-05	0.000220362	0	0	0.000102934	0.318257	0.250259	0.690441	0	0	0.614359	6	2	7	0	0	3	0.12	0.097	0.228	0	0	0.208
Q96FN4	Copine-2 OS=Homo sapiens OX=9606 GN=CPNE2 PE=1 SV=3	2	6	6	3	5	0	4.54884e-05	0.000185745	0.000104149	0.000121261	0.000109699	0	0.0690548	0.183042	0.303167	0.14025	0.291219	0	2	9	7	5	6	0	0.029	0.073	0.115	0.057	0.111	0
Q5VST6	Alpha/beta hydrolase domain-containing protein 17B OS=Homo sapiens OX=9606 GN=ABHD17B PE=1 SV=1	0	3	3	0	6	3	0	0.00011781	0.000169862	0	0.000278309	9.25688e-05	0	0.503142	0.409289	0	1.00447	0.749847	0	3	6	0	8	3	0	0.177	0.149	0	0.302	0.243
Q9Y5W9	Sorting nexin-11 OS=Homo sapiens OX=9606 GN=SNX11 PE=1 SV=2	0	0	0	0	3	0	0	0	0	0	0.000185539	0	0	0	0	0	0.336596	0	0	0	0	0	5	0	0	0	0	0	0.126	0
P51636	Caveolin-2 OS=Homo sapiens OX=9606 GN=CAV2 PE=1 SV=2	0	0	0	0	2	0	0	0	0	0	0.000185539	0	0	0	0	0	0.291219	0	0	0	0	0	3	0	0	0	0	0	0.111	0
P18564	Integrin beta-6 OS=Homo sapiens OX=9606 GN=ITGB6 PE=1 SV=2	0	5	0	13	0	7	0	0.000100468	0	0.000320448	0	0.000135329	0	0.241652	0	0.538155	0	0.244515	0	7	0	19	0	12	0	0.094	0	0.187	0	0.095
P10398	Serine/threonine-protein kinase A-Raf OS=Homo sapiens OX=9606 GN=ARAF PE=1 SV=2	5	3	2	2	0	0	0.000185106	7.4652e-05	2.69089e-05	4.38619e-05	0	0	0.250259	0.158777	0.124605	0.137627	0	0	9	4	2	2	0	0	0.097	0.064	0.051	0.056	0	0
O95347	Structural maintenance of chromosomes protein 2 OS=Homo sapiens OX=9606 GN=SMC2 PE=1 SV=2	4	8	14	16	7	2	4.16502e-05	7.55875e-05	0.000122607	0.000199852	6.69616e-05	1.48481e-05	0.183042	0.172195	0.435489	0.545254	0.279381	0.0616956	4	8	18	18	8	2	0.073	0.069	0.157	0.189	0.107	0.026
Q9UEY8	Gamma-adducin OS=Homo sapiens OX=9606 GN=ADD3 PE=1 SV=1	5	2	15	0	5	0	0.000123579	3.2039e-05	0.000184779	0	8.51484e-05	0	0.548817	0.267652	0.757924	0	0.227439	0	7	2	16	0	6	0	0.19	0.103	0.245	0	0.089	0
Q9NZN8	CCR4-NOT transcription complex subunit 2 OS=Homo sapiens OX=9606 GN=CNOT2 PE=1 SV=1	4	3	2	0	3	0	0.000184649	0.00010472	3.01978e-05	0	7.42158e-05	0	0.584893	0.358313	0.253141	0	0.279381	0	8	5	2	0	4	0	0.2	0.133	0.098	0	0.107	0
Q9Y3D0	Mitotic spindle-associated MMXD complex subunit MIP18 OS=Homo sapiens OX=9606 GN=FAM96B PE=1 SV=1	0	0	2	0	3	0	0	0	0.000100042	0	0.000184401	0	0	0	0.34586	0	0.81134	0	0	0	2	0	3	0	0	0	0.129	0	0.258	0
P15260	Interferon gamma receptor 1 OS=Homo sapiens OX=9606 GN=IFNGR1 PE=1 SV=1	0	0	0	0	6	0	0	0	0	0	0.000184401	0	0	0	0	0	0.64059	0	0	0	0	0	9	0	0	0	0	0	0.215	0
P22102	Trifunctional purine biosynthetic protein adenosine-3 OS=Homo sapiens OX=9606 GN=GART PE=1 SV=1	4	0	19	3	7	2	6.17021e-05	0	0.000201817	3.94757e-05	6.94395e-05	1.75972e-05	0.122018	0	0.832314	0.0690548	0.282331	0.0889301	5	0	25	3	7	2	0.05	0	0.263	0.029	0.108	0.037
O00622	Protein CYR61 OS=Homo sapiens OX=9606 GN=CYR61 PE=1 SV=1	0	0	0	0	6	0	0	0	0	0	0.000184079	0	0	0	0	0	0.633052	0	0	0	0	0	7	0	0	0	0	0	0.213	0
Q9NSC5	Homer protein homolog 3 OS=Homo sapiens OX=9606 GN=HOMER3 PE=1 SV=2	0	0	0	5	0	0	0	0	0	0.000184074	0	0	0	0	0	0.393157	0	0	0	0	0	5	0	0	0	0	0	0.144	0	0
Q9H0X4	Protein FAM234A OS=Homo sapiens OX=9606 GN=FAM234A PE=1 SV=1	5	5	11	0	4	4	0.000158056	0.000102444	0.000280642	0	7.26024e-05	9.65936e-05	0.253141	0.253141	0.721869	0	0.233105	0.258925	7	5	19	0	4	6	0.098	0.098	0.236	0	0.091	0.1
Q8IZP0	Abl interactor 1 OS=Homo sapiens OX=9606 GN=ABI1 PE=1 SV=4	3	6	10	3	6	4	7.36052e-05	0.000178107	0.0002889	0.000104647	0.000138059	0.00010496	0.156112	0.374042	0.745822	0.253141	0.674943	0.324342	3	8	18	4	7	6	0.063	0.138	0.242	0.098	0.224	0.122
P19086	Guanine nucleotide-binding protein G(z) subunit alpha OS=Homo sapiens OX=9606 GN=GNAZ PE=1 SV=3	0	0	5	0	0	0	0	0	0.000183738	0	0	0	0	0	0.438799	0	0	0	0	0	8	0	0	0	0	0	0.158	0	0	0
Q9Y265	RuvB-like 1 OS=Homo sapiens OX=9606 GN=RUVBL1 PE=1 SV=1	8	7	10	4	6	5	0.000300662	0.000223219	0.000196683	0.000145725	0.000175774	0.000116929	0.34586	0.425608	0.717908	0.247383	0.432188	0.409289	11	9	11	5	8	6	0.129	0.154	0.235	0.096	0.156	0.149
P55010	Eukaryotic translation initiation factor 5 OS=Homo sapiens OX=9606 GN=EIF5 PE=1 SV=2	3	3	3	4	0	0	0.000115673	0.000183685	7.56695e-05	0.000154178	0	0	0.205036	0.205036	0.205036	0.321296	0	0	4	7	4	5	0	0	0.081	0.081	0.081	0.121	0	0
O75351	Vacuolar protein sorting-associated protein 4B OS=Homo sapiens OX=9606 GN=VPS4B PE=1 SV=2	4	7	9	3	4	0	0.00016843	0.000178307	0.000183635	8.97984e-05	0.000135394	0	0.422329	0.415794	0.610646	0.1324	0.25603	0	6	7	10	3	6	0	0.153	0.151	0.207	0.054	0.099	0
Q9NZL4	Hsp70-binding protein 1 OS=Homo sapiens OX=9606 GN=HSPBP1 PE=1 SV=1	2	2	0	3	3	0	6.88609e-05	9.37274e-05	0	0.000183566	8.30315e-05	0	0.106624	0.202264	0	0.233105	0.315225	0	2	3	0	5	3	0	0.044	0.08	0	0.091	0.119	0
P48729	Casein kinase I isoform alpha OS=Homo sapiens OX=9606 GN=CSNK1A1 PE=1 SV=2	5	7	7	5	3	7	0.000258892	0.000335602	0.000217746	0.000394367	0.000118921	0.000210958	0.581248	0.386756	0.592209	0.297179	0.161449	0.581248	7	10	9	10	4	8	0.199	0.142	0.202	0.113	0.065	0.199
Q9UNQ2	Probable dimethyladenosine transferase OS=Homo sapiens OX=9606 GN=DIMT1 PE=1 SV=1	4	4	6	6	5	4	0.000159282	0.000144534	0.000234443	0.000382145	0.00022407	0.000198742	0.465548	0.555966	0.721869	0.786488	0.710015	0.636817	4	4	9	9	7	7	0.166	0.192	0.236	0.252	0.233	0.214
O75534	Cold shock domain-containing protein E1 OS=Homo sapiens OX=9606 GN=CSDE1 PE=1 SV=2	0	3	4	9	2	0	0	5.66906e-05	4.08691e-05	0.000183198	2.51106e-05	0	0	0.106624	0.169499	0.402814	0.106624	0	0	4	4	11	2	0	0	0.044	0.068	0.147	0.044	0
P57772	Selenocysteine-specific elongation factor OS=Homo sapiens OX=9606 GN=EEFSEC PE=1 SV=4	7	9	8	4	0	2	0.000188212	0.000227714	0.000109442	8.91957e-05	0	4.47312e-05	0.570363	0.663413	0.506607	0.422329	0	0.0543869	9	12	8	4	0	3	0.196	0.221	0.178	0.153	0	0.023
Q96AB3	Isochorismatase domain-containing protein 2 OS=Homo sapiens OX=9606 GN=ISOC2 PE=1 SV=1	5	2	3	3	0	7	0.000486393	0.000110339	0.000119318	0.00019449	0	0.000303445	1.29615	0.713957	0.874995	0.713957	0	1.97167	8	2	3	3	0	7	0.361	0.234	0.273	0.234	0	0.473
Q9NR77	Peroxisomal membrane protein 2 OS=Homo sapiens OX=9606 GN=PXMP2 PE=1 SV=3	5	0	0	0	0	3	0.000319585	0	0	0	0	0.000136717	0.936422	0	0	0	0	0.566751	5	0	0	0	0	3	0.287	0	0	0	0	0.195
O43427	Acidic fibroblast growth factor intracellular-binding protein OS=Homo sapiens OX=9606 GN=FIBP PE=1 SV=3	2	2	2	2	2	0	6.84825e-05	9.32125e-05	4.47989e-05	0.000182557	8.25753e-05	0	0.202264	0.202264	0.106624	0.172195	0.106624	0	2	3	2	5	3	0	0.08	0.08	0.044	0.069	0.044	0
Q86UP2	Kinectin OS=Homo sapiens OX=9606 GN=KTN1 PE=1 SV=1	13	14	27	23	30	19	0.000128588	0.000141685	0.000204285	0.000332989	0.000317482	0.00015062	0.406048	0.361445	0.823896	0.573983	0.832314	0.496236	14	17	34	34	43	23	0.148	0.134	0.261	0.197	0.263	0.175
Q9UM22	Mammalian ependymin-related protein 1 OS=Homo sapiens OX=9606 GN=EPDR1 PE=1 SV=2	0	0	3	0	0	0	0	0	0.000181995	0	0	0	0	0	0.389953	0	0	0	0	0	5	0	0	0	0	0	0.143	0	0	0
Q7KYR7	Butyrophilin subfamily 2 member A1 OS=Homo sapiens OX=9606 GN=BTN2A1 PE=1 SV=3	0	0	4	3	5	4	0	0	9.2828e-05	7.56556e-05	0.000266163	8.43132e-05	0	0	0.435489	0.276439	0.520548	0.202264	0	0	6	3	14	5	0	0	0.157	0.106	0.182	0.08
P25490	Transcriptional repressor protein YY1 OS=Homo sapiens OX=9606 GN=YY1 PE=1 SV=2	6	5	0	4	0	3	0.000240847	0.000245865	0	0.000192611	0	6.43957e-05	0.62181	0.51008	0	0.342765	0	0.227439	8	9	0	6	0	3	0.21	0.179	0	0.128	0	0.089
Q14244	Ensconsin OS=Homo sapiens OX=9606 GN=MAP7 PE=1 SV=1	4	6	0	6	0	0	6.65624e-05	0.000181198	0	0.000159695	0	0	0.233105	0.348963	0	0.389953	0	0	4	12	0	9	0	0	0.091	0.13	0	0.143	0	0
Q9P016	Thymocyte nuclear protein 1 OS=Homo sapiens OX=9606 GN=THYN1 PE=1 SV=1	2	0	4	0	2	0	0.000110789	0	0.000181187	0	8.90589e-05	0	0.253141	0	0.570363	0	0.386756	0	2	0	5	0	2	0	0.098	0	0.196	0	0.142	0
Q7Z739	YTH domain-containing family protein 3 OS=Homo sapiens OX=9606 GN=YTHDF3 PE=1 SV=1	0	2	5	0	3	0	0	3.86659e-05	0.000181187	0	5.13802e-05	0	0	0.0568175	0.448772	0	0.161449	0	0	2	13	0	3	0	0	0.024	0.161	0	0.065	0
Q01469	Fatty acid-binding protein 5 OS=Homo sapiens OX=9606 GN=FABP5 PE=1 SV=3	0	0	3	0	0	0	0	0	0.000181187	0	0	0	0	0	1.42661	0	0	0	0	0	3	0	0	0	0	0	0.385	0	0	0
P07741	Adenine phosphoribosyltransferase OS=Homo sapiens OX=9606 GN=APRT PE=1 SV=2	0	0	4	0	2	0	0	0	0.000181187	0	0.000166986	0	0	0	0.690441	0	0.448772	0	0	0	4	0	3	0	0	0	0.228	0	0.161	0
P25942	Tumor necrosis factor receptor superfamily member 5 OS=Homo sapiens OX=9606 GN=CD40 PE=1 SV=1	0	0	0	0	4	0	0	0	0	0	0.000180851	0	0	0	0	0	1.49459	0	0	0	0	0	5	0	0	0	0	0	0.397	0
Q96NE9	FERM domain-containing protein 6 OS=Homo sapiens OX=9606 GN=FRMD6 PE=1 SV=1	2	2	0	4	7	2	4.00766e-05	3.63658e-05	0	0.000170935	0.000209403	2.85743e-05	0.101539	0.101539	0	0.0964782	0.406048	0.104079	2	2	0	8	13	2	0.042	0.042	0	0.04	0.148	0.043
Q9HCM4	Band 4.1-like protein 5 OS=Homo sapiens OX=9606 GN=EPB41L5 PE=1 SV=3	0	4	5	2	13	2	0	9.25766e-05	6.67399e-05	3.62624e-05	0.00020503	2.42472e-05	0	0.364583	0.396368	0.230269	1.18776	0.0789467	0	6	6	2	15	2	0	0.135	0.145	0.09	0.34	0.033
Q9Y3E0	Vesicle transport protein GOT1B OS=Homo sapiens OX=9606 GN=GOLT1B PE=1 SV=1	2	0	0	0	0	0	0.000180635	0	0	0	0	0	0.285287	0	0	0	0	0	2	0	0	0	0	0	0.109	0	0	0	0	0
Q14145	Kelch-like ECH-associated protein 1 OS=Homo sapiens OX=9606 GN=KEAP1 PE=1 SV=2	0	0	13	3	3	2	0	0	0.000209061	6.3895e-05	4.81689e-05	2.84827e-05	0	0	0.75388	0.267652	0.158777	0.145513	0	0	16	3	3	2	0	0	0.244	0.103	0.064	0.059
Q15428	Splicing factor 3A subunit 2 OS=Homo sapiens OX=9606 GN=SF3A2 PE=1 SV=2	7	7	7	5	2	2	0.000295478	0.000243745	0.000140576	0.000257783	6.47789e-05	0.000114913	0.415794	0.188502	0.458814	0.244515	0.137627	0.0990058	11	10	8	9	3	6	0.151	0.075	0.164	0.095	0.056	0.041
P21399	Cytoplasmic aconitate hydratase OS=Homo sapiens OX=9606 GN=ACO1 PE=1 SV=3	0	0	8	0	12	0	0	0	8.25428e-05	0	0.000180322	0	0	0	0.399587	0	0.566751	0	0	0	9	0	16	0	0	0	0.146	0	0.195	0
Q9NRY6	Phospholipid scramblase 3 OS=Homo sapiens OX=9606 GN=PLSCR3 PE=1 SV=2	0	0	3	3	0	0	0	0	0.000110554	0.000180206	0	0	0	0	0.264736	0.377209	0	0	0	0	4	4	0	0	0	0	0.102	0.139	0	0
Q8TC12	Retinol dehydrogenase 11 OS=Homo sapiens OX=9606 GN=RDH11 PE=1 SV=2	5	5	5	9	3	9	0.00035275	0.000248957	0.000128198	0.000543309	0.00018904	0.000363289	0.458814	0.327394	0.415794	0.588547	0.415794	0.468926	9	7	5	13	6	13	0.164	0.123	0.151	0.201	0.151	0.167
Q9UI08	Ena/VASP-like protein OS=Homo sapiens OX=9606 GN=EVL PE=1 SV=2	6	0	2	0	0	0	0.000179767	0	3.9199e-05	0	0	0	0.425608	0	0.148154	0	0	0	6	0	2	0	0	0	0.154	0	0.06	0	0	0
Q03405	Urokinase plasminogen activator surface receptor OS=Homo sapiens OX=9606 GN=PLAUR PE=1 SV=1	0	0	0	0	5	0	0	0	0	0	0.000179447	0	0	0	0	0	0.563148	0	0	0	0	0	6	0	0	0	0	0	0.194	0
Q9BXS5	AP-1 complex subunit mu-1 OS=Homo sapiens OX=9606 GN=AP1M1 PE=1 SV=3	4	4	6	6	9	5	0.000206257	0.000187159	0.000115651	0.000282769	0.000284231	0.000105043	0.342765	0.342765	0.462177	0.448772	0.798871	0.327394	7	7	6	9	12	5	0.128	0.128	0.165	0.161	0.255	0.123
Q99873	Protein arginine N-methyltransferase 1 OS=Homo sapiens OX=9606 GN=PRMT1 PE=1 SV=3	0	0	0	5	3	0	0	0	0	0.000179113	8.10172e-05	0	0	0	0	0.315225	0.273503	0	0	0	0	5	3	0	0	0	0	0.119	0.105	0
P57721	Poly(rC)-binding protein 3 OS=Homo sapiens OX=9606 GN=PCBP3 PE=2 SV=2	2	2	3	3	3	0	0.000100786	6.09692e-05	6.59304e-05	0.000179113	0.000162034	0	0.321296	0.0914403	0.330454	0.425608	0.330454	0	3	2	3	5	6	0	0.121	0.038	0.124	0.154	0.124	0
Q15631	Translin OS=Homo sapiens OX=9606 GN=TSN PE=1 SV=1	0	0	5	2	0	0	0	0	0.000178803	0.00011658	0	0	0	0	0.64059	0.438799	0	0	0	0	5	2	0	0	0	0	0.215	0.158	0	0
Q08345	Epithelial discoidin domain-containing receptor 1 OS=Homo sapiens OX=9606 GN=DDR1 PE=1 SV=1	10	13	5	12	2	10	0.000177469	0.000334462	6.25123e-05	0.000232905	4.38954e-05	0.000155735	0.499685	0.552387	0.279381	0.534617	0.137627	0.555966	13	27	7	16	4	16	0.176	0.191	0.107	0.186	0.056	0.192
Q15477	Helicase SKI2W OS=Homo sapiens OX=9606 GN=SKIV2L PE=1 SV=3	12	9	9	10	0	2	0.000200061	9.98456e-05	5.88929e-05	0.000127995	0	2.13963e-05	0.513561	0.3122	0.282331	0.315225	0	0.116863	20	11	9	12	0	3	0.18	0.118	0.108	0.119	0	0.048
Q9BWU1	Cyclin-dependent kinase 19 OS=Homo sapiens OX=9606 GN=CDK19 PE=1 SV=1	0	0	10	0	0	0	0	0	0.00017866	0	0	0	0	0	0.588547	0	0	0	0	0	11	0	0	0	0	0	0.201	0	0	0
O95825	Quinone oxidoreductase-like protein 1 OS=Homo sapiens OX=9606 GN=CRYZL1 PE=1 SV=2	2	0	0	2	0	0	0.000178565	0	0	0.000152323	0	0	0.104079	0	0	0.104079	0	0	5	0	0	4	0	0	0.043	0	0	0.043	0	0
Q53H96	Pyrroline-5-carboxylate reductase 3 OS=Homo sapiens OX=9606 GN=PYCR3 PE=1 SV=3	0	0	6	0	0	0	0	0	0.000178541	0	0	0	0	0	0.879317	0	0	0	0	0	6	0	0	0	0	0	0.274	0	0	0
O43516	WAS/WASL-interacting protein family member 1 OS=Homo sapiens OX=9606 GN=WIPF1 PE=1 SV=3	0	0	6	0	0	0	0	0	0.000178305	0	0	0	0	0	0.370882	0	0	0	0	0	11	0	0	0	0	0	0.137	0	0	0
Q14839	Chromodomain-helicase-DNA-binding protein 4 OS=Homo sapiens OX=9606 GN=CHD4 PE=1 SV=2	13	28	5	12	7	17	0.0001043	0.000289843	3.41146e-05	9.0362e-05	3.66809e-05	0.000111547	0.238797	0.51008	0.101539	0.241652	0.156112	0.288249	16	49	8	13	7	24	0.093	0.179	0.042	0.094	0.063	0.11
P52594	Arf-GAP domain and FG repeat-containing protein 1 OS=Homo sapiens OX=9606 GN=AGFG1 PE=1 SV=2	0	2	4	4	10	0	0	6.03725e-05	5.80313e-05	0.000141888	0.000178276	0	0	0.158777	0.393157	0.342765	0.766038	0	0	3	4	6	10	0	0	0.064	0.144	0.128	0.247	0
Q9UL33	Trafficking protein particle complex subunit 2-like protein OS=Homo sapiens OX=9606 GN=TRAPPC2L PE=1 SV=1	2	0	0	0	0	0	0.000178055	0	0	0	0	0	0.694338	0	0	0	0	0	2	0	0	0	0	0	0.229	0	0	0	0	0
Q969E2	Secretory carrier-associated membrane protein 4 OS=Homo sapiens OX=9606 GN=SCAMP4 PE=1 SV=1	0	0	5	0	0	0	0	0	0.000178022	0	0	0	0	0	0.465548	0	0	0	0	0	5	0	0	0	0	0	0.166	0	0	0
Q8NE71	ATP-binding cassette sub-family F member 1 OS=Homo sapiens OX=9606 GN=ABCF1 PE=1 SV=2	8	8	12	3	8	0	0.000177001	0.000173997	0.000154384	4.7184e-05	0.000177854	0	0.455459	0.534617	0.577611	0.129796	0.3122	0	12	13	16	3	15	0	0.163	0.186	0.198	0.053	0.118	0
O95433	Activator of 90 kDa heat shock protein ATPase homolog 1 OS=Homo sapiens OX=9606 GN=AHSA1 PE=1 SV=1	0	2	0	0	4	0	0	6.69218e-05	0	0	0.000177854	0	0	0.161449	0	0	0.455459	0	0	2	0	0	6	0	0	0.065	0	0	0.163	0
Q9NVH6	Trimethyllysine dioxygenase, mitochondrial OS=Homo sapiens OX=9606 GN=TMLHE PE=1 SV=1	5	0	0	0	0	0	0.000177632	0	0	0	0	0	0.61808	0	0	0	0	0	6	0	0	0	0	0	0.209	0	0	0	0	0
Q8TBX8	Phosphatidylinositol 5-phosphate 4-kinase type-2 gamma OS=Homo sapiens OX=9606 GN=PIP4K2C PE=1 SV=3	5	5	4	3	0	0	0.000177632	0.000161184	7.74669e-05	0.000126272	0	0	0.294196	0.244515	0.285287	0.135011	0	0	6	6	4	4	0	0	0.112	0.095	0.109	0.055	0	0
A2A2Y4	FERM domain-containing protein 3 OS=Homo sapiens OX=9606 GN=FRMD3 PE=2 SV=1	0	0	11	3	0	0	0	0	0.000177545	8.90463e-05	0	0	0	0	0.570363	0.193988	0	0	0	0	13	4	0	0	0	0	0.196	0.077	0	0
Q15075	Early endosome antigen 1 OS=Homo sapiens OX=9606 GN=EEA1 PE=1 SV=2	0	2	3	0	18	0	0	1.60309e-05	1.73354e-05	0	0.000177518	0	0	0.0519619	0.119438	0	0.475707	0	0	2	3	0	25	0	0	0.022	0.049	0	0.169	0
Q9BWG6	Sodium channel modifier 1 OS=Homo sapiens OX=9606 GN=SCNM1 PE=1 SV=1	0	0	4	0	0	0	0	0	0.000177248	0	0	0	0	0	0.770109	0	0	0	0	0	5	0	0	0	0	0	0.248	0	0	0
Q9Y383	Putative RNA-binding protein Luc7-like 2 OS=Homo sapiens OX=9606 GN=LUC7L2 PE=1 SV=2	4	2	0	3	3	2	0.000222568	8.65544e-05	0	0.000203421	7.6677e-05	4.53398e-05	0.273503	0.0990058	0	0.264736	0.241652	0.158777	7	3	0	6	3	2	0.105	0.041	0	0.102	0.094	0.064
Q9NV70	Exocyst complex component 1 OS=Homo sapiens OX=9606 GN=EXOC1 PE=1 SV=4	7	10	12	5	6	0	0.000125475	0.000177111	0.000127682	0.000104062	7.84496e-05	0	0.374042	0.386756	0.577611	0.169499	0.336596	0	9	14	14	7	7	0	0.138	0.142	0.198	0.068	0.126	0
O75146	Huntingtin-interacting protein 1-related protein OS=Homo sapiens OX=9606 GN=HIP1R PE=1 SV=2	11	14	2	11	11	8	0.000140043	0.000243563	2.29028e-05	0.00018666	0.000168862	6.65663e-05	0.270574	0.432188	0.0495424	0.34586	0.288249	0.348963	12	23	3	15	18	8	0.104	0.156	0.021	0.129	0.11	0.13
P63098	Calcineurin subunit B type 1 OS=Homo sapiens OX=9606 GN=PPP3R1 PE=1 SV=2	0	0	0	0	3	0	0	0	0	0	0.000176808	0	0	0	0	0	0.694338	0	0	0	0	0	3	0	0	0	0	0	0.229	0
Q9Y6Q5	AP-1 complex subunit mu-2 OS=Homo sapiens OX=9606 GN=AP1M2 PE=1 SV=4	6	5	2	0	0	0	0.000176792	0.000133685	3.85503e-05	0	0	0	0.393157	0.230269	0.114295	0	0	0	6	5	2	0	0	0	0.144	0.09	0.047	0	0	0
P43250	G protein-coupled receptor kinase 6 OS=Homo sapiens OX=9606 GN=GRK6 PE=1 SV=2	0	5	4	2	0	0	0	0.000176715	5.66208e-05	4.61464e-05	0	0	0	0.339677	0.235947	0.0616956	0	0	0	9	4	2	0	0	0	0.127	0.092	0.026	0	0
Q16740	ATP-dependent Clp protease proteolytic subunit, mitochondrial OS=Homo sapiens OX=9606 GN=CLPP PE=1 SV=1	0	0	4	0	0	0	0	0	0.000176608	0	0	0	0	0	0.479108	0	0	0	0	0	6	0	0	0	0	0	0.17	0	0	0
Q13418	Integrin-linked protein kinase OS=Homo sapiens OX=9606 GN=ILK PE=1 SV=2	3	4	0	4	5	0	0.000137874	0.000175151	0	0.000176418	0.000155164	0	0.158777	0.264736	0	0.264736	0.458814	0	5	7	0	6	7	0	0.064	0.102	0	0.102	0.164	0
Q8N490	Probable hydrolase PNKD OS=Homo sapiens OX=9606 GN=PNKD PE=1 SV=2	0	5	0	0	0	0	0	0.000176256	0	0	0	0	0	0.538155	0	0	0	0	0	6	0	0	0	0	0	0.187	0	0	0	0
O75116	Rho-associated protein kinase 2 OS=Homo sapiens OX=9606 GN=ROCK2 PE=1 SV=4	5	3	29	8	10	0	4.48985e-05	3.2593e-05	0.000176226	8.61754e-05	7.94023e-05	0	0.135011	0.0641431	0.588547	0.25603	0.428894	0	5	4	30	9	11	0	0.055	0.027	0.201	0.099	0.155	0
P18031	Tyrosine-protein phosphatase non-receptor type 1 OS=Homo sapiens OX=9606 GN=PTPN1 PE=1 SV=1	7	2	3	2	8	4	0.000257872	5.1999e-05	7.49737e-05	0.000122208	0.000253357	8.17159e-05	0.698244	0.216186	0.185769	0.124605	0.503142	0.479108	9	2	4	4	11	4	0.23	0.085	0.074	0.051	0.177	0.17
Q9P0K7	Ankycorbin OS=Homo sapiens OX=9606 GN=RAI14 PE=1 SV=2	5	4	6	9	16	2	7.63091e-05	6.92435e-05	4.99187e-05	0.000135614	0.000194248	1.81359e-05	0.244515	0.2218	0.174898	0.563148	0.599558	0.0939563	6	6	6	10	19	2	0.095	0.087	0.07	0.194	0.204	0.039
P07205	Phosphoglycerate kinase 2 OS=Homo sapiens OX=9606 GN=PGK2 PE=1 SV=3	0	0	6	0	4	0	0	0	0.000175973	0	0.00014416	0	0	0	0.324342	0	0.199499	0	0	0	9	0	6	0	0	0	0.122	0	0.079	0
Q92754	Transcription factor AP-2 gamma OS=Homo sapiens OX=9606 GN=TFAP2C PE=1 SV=1	0	6	0	0	0	0	0	0.00017593	0	0	0	0	0	0.651962	0	0	0	0	0	7	0	0	0	0	0	0.218	0	0	0	0
Q9P0L0	Vesicle-associated membrane protein-associated protein A OS=Homo sapiens OX=9606 GN=VAPA PE=1 SV=3	7	5	10	8	12	8	0.000600666	0.000272525	0.000425679	0.000853986	0.000804749	0.000678094	1.25424	0.678804	1.5704	1.74157	2.58096	1.21309	12	6	13	16	20	19	0.353	0.225	0.41	0.438	0.554	0.345
Q8N5M4	Tetratricopeptide repeat protein 9C OS=Homo sapiens OX=9606 GN=TTC9C PE=1 SV=1	0	0	0	0	3	0	0	0	0	0	0.000175774	0	0	0	0	0	0.380384	0	0	0	0	0	3	0	0	0	0	0	0.14	0
Q96K12	Fatty acyl-CoA reductase 2 OS=Homo sapiens OX=9606 GN=FAR2 PE=1 SV=1	5	6	0	0	0	0	0.000169411	0.000175686	0	0	0	0	0.489361	0.3122	0	0	0	0	7	8	0	0	0	0	0.173	0.118	0	0	0	0
O60779	Thiamine transporter 1 OS=Homo sapiens OX=9606 GN=SLC19A2 PE=1 SV=2	3	2	0	0	0	0	0.000175547	6.82683e-05	0	0	0	0	0.116863	0.137627	0	0	0	0	7	3	0	0	0	0	0.048	0.056	0	0	0	0
P30041	Peroxiredoxin-6 OS=Homo sapiens OX=9606 GN=PRDX6 PE=1 SV=3	0	0	6	0	3	2	0	0	0.000254794	0	0.000178913	7.93447e-05	0	0	1.11836	0	0.51008	0.419058	0	0	7	0	4	2	0	0	0.326	0	0.179	0.152
Q15459	Splicing factor 3A subunit 1 OS=Homo sapiens OX=9606 GN=SF3A1 PE=1 SV=1	13	10	16	12	12	6	0.000298629	0.000199668	0.000185071	0.00025139	0.000176883	0.000123269	0.636817	0.496236	0.757924	0.61808	0.462177	0.258925	19	14	18	15	14	11	0.214	0.175	0.245	0.209	0.165	0.1
Q99990	Transcription cofactor vestigial-like protein 1 OS=Homo sapiens OX=9606 GN=VGLL1 PE=1 SV=1	0	4	0	0	0	0	0	0.000175345	0	0	0	0	0	0.737801	0	0	0	0	0	4	0	0	0	0	0	0.24	0	0	0	0
Q8IV56	Proline-rich protein 15 OS=Homo sapiens OX=9606 GN=PRR15 PE=2 SV=1	0	2	0	0	0	0	0	0.000175345	0	0	0	0	0	0.402814	0	0	0	0	0	2	0	0	0	0	0	0.147	0	0	0	0
Q7Z2E3	Aprataxin OS=Homo sapiens OX=9606 GN=APTX PE=1 SV=2	4	2	0	0	0	0	0.000175054	6.35381e-05	0	0	0	0	0.303167	0.183042	0	0	0	0	5	2	0	0	0	0	0.115	0.073	0	0	0	0
Q9H8M9	Protein eva-1 homolog A OS=Homo sapiens OX=9606 GN=EVA1A PE=1 SV=1	0	0	0	2	0	0	0	0	0	0.000174871	0	0	0	0	0	0.832314	0	0	0	0	0	2	0	0	0	0	0	0.263	0	0
P02686	Myelin basic protein OS=Homo sapiens OX=9606 GN=MBP PE=1 SV=3	0	0	0	3	3	0	0	0	0	0.000174871	0.000131831	0	0	0	0	0.438799	0.552387	0	0	0	0	4	4	0	0	0	0	0.158	0.191	0
Q9H6S3	Epidermal growth factor receptor kinase substrate 8-like protein 2 OS=Homo sapiens OX=9606 GN=EPS8L2 PE=1 SV=2	2	4	0	0	10	4	3.48638e-05	0.000126543	0	0	0.000224204	4.97153e-05	0.193988	0.273503	0	0	0.757924	0.315225	2	8	0	0	16	4	0.077	0.105	0	0	0.245	0.119
P05091	Aldehyde dehydrogenase, mitochondrial OS=Homo sapiens OX=9606 GN=ALDH2 PE=1 SV=2	0	6	0	0	9	0	0	0.00015313	0	0	0.000174414	0	0	0.674943	0	0	1.12324	0	0	7	0	0	9	0	0	0.224	0	0	0.327	0
Q9P0J7	E3 ubiquitin-protein ligase KCMF1 OS=Homo sapiens OX=9606 GN=KCMF1 PE=1 SV=2	0	0	5	5	2	0	0	0	0.000107	0.000174412	7.88908e-05	0	0	0	0.581248	0.64059	0.183042	0	0	0	5	5	3	0	0	0	0.199	0.215	0.073	0
Q9UN86	Ras GTPase-activating protein-binding protein 2 OS=Homo sapiens OX=9606 GN=G3BP2 PE=1 SV=2	5	5	3	5	6	3	0.00018101	0.000211178	6.7663e-05	0.000248157	0.000228652	7.37478e-05	0.364583	0.276439	0.2218	0.276439	0.573983	0.233105	7	9	4	9	11	4	0.135	0.106	0.087	0.106	0.197	0.091
Q4U2R6	39S ribosomal protein L51, mitochondrial OS=Homo sapiens OX=9606 GN=MRPL51 PE=1 SV=1	0	0	0	0	3	2	0	0	0	0	0.000313098	0.000138853	0	0	0	0	0.845015	0.686553	0	0	0	0	4	2	0	0	0	0	0.266	0.227
Q8WUN7	Ubiquitin domain-containing protein 2 OS=Homo sapiens OX=9606 GN=UBTD2 PE=1 SV=2	0	0	5	0	2	0	0	0	0.000174218	0	8.56336e-05	0	0	0	0.468926	0	0.253141	0	0	0	5	0	2	0	0	0	0.167	0	0.098	0
P53992	Protein transport protein Sec24C OS=Homo sapiens OX=9606 GN=SEC24C PE=1 SV=3	6	7	4	13	15	4	6.83573e-05	9.3042e-05	3.72641e-05	0.00020652	0.000164849	3.24922e-05	0.161449	0.172195	0.137627	0.44544	0.297179	0.106624	6	9	5	17	18	4	0.065	0.069	0.056	0.16	0.113	0.044
Q9Y6I3	Epsin-1 OS=Homo sapiens OX=9606 GN=EPN1 PE=1 SV=2	0	0	4	2	5	0	0	0	5.66208e-05	4.61464e-05	0.000173943	0	0	0	0.3122	0.0914403	0.145513	0	0	0	4	2	10	0	0	0	0.118	0.038	0.059	0
P41250	Glycine--tRNA ligase OS=Homo sapiens OX=9606 GN=GARS PE=1 SV=3	2	4	10	2	5	3	3.37316e-05	7.65208e-05	0.000209627	3.5968e-05	9.49038e-05	3.60755e-05	0.104079	0.244515	0.448772	0.111732	0.361445	0.213389	2	5	19	2	7	3	0.043	0.095	0.161	0.046	0.134	0.084
P30085	UMP-CMP kinase OS=Homo sapiens OX=9606 GN=CMPK1 PE=1 SV=3	0	2	3	0	3	0	0	0.000173109	0.000166396	0	0.000153354	0	0	0.207814	0.599558	0	0.472312	0	0	3	4	0	3	0	0	0.082	0.204	0	0.168	0
Q5EBL8	PDZ domain-containing protein 11 OS=Homo sapiens OX=9606 GN=PDZD11 PE=1 SV=2	3	7	0	4	0	7	0.000445136	0.000807841	0	0.000569578	0	0.000634758	1.4322	2.60579	0	0.584893	0	1.86418	5	10	0	6	0	10	0.386	0.557	0	0.2	0	0.457
O95810	Caveolae-associated protein 2 OS=Homo sapiens OX=9606 GN=CAVIN2 PE=1 SV=3	0	0	0	0	6	3	0	0	0	0	0.000235744	6.2729e-05	0	0	0	0	0.990673	0.367729	0	0	0	0	10	3	0	0	0	0	0.299	0.136
O75608	Acyl-protein thioesterase 1 OS=Homo sapiens OX=9606 GN=LYPLA1 PE=1 SV=1	2	2	3	5	2	2	0.000108381	9.83459e-05	0.000177248	0.000288917	8.71229e-05	0.000115912	0.448772	0.936422	0.879317	0.717908	0.492794	0.717908	2	2	5	5	2	3	0.161	0.287	0.274	0.235	0.174	0.235
O75569	Interferon-inducible double-stranded RNA-dependent protein kinase activator A OS=Homo sapiens OX=9606 GN=PRKRA PE=1 SV=1	4	0	9	5	3	4	0.000238923	0	0.000286541	0.000212303	9.603e-05	0.000113567	0.489361	0	1.18273	0.721869	0.342765	0.393157	6	0	11	5	3	4	0.173	0	0.339	0.236	0.128	0.144
P48426	Phosphatidylinositol 5-phosphate 4-kinase type-2 alpha OS=Homo sapiens OX=9606 GN=PIP4K2A PE=1 SV=2	2	0	3	0	5	0	9.20972e-05	0	8.0329e-05	0	0.000172744	0	0.247383	0	0.227439	0	0.327394	0	3	0	4	0	7	0	0.096	0	0.089	0	0.123	0
Q9BRX2	Protein pelota homolog OS=Homo sapiens OX=9606 GN=PELO PE=1 SV=2	0	3	2	5	0	0	0	8.81281e-05	4.23553e-05	0.0001726	0	0	0	0.224616	0.127197	0.339677	0	0	0	3	2	5	0	0	0	0.088	0.052	0.127	0	0
Q8WTV0	Scavenger receptor class B member 1 OS=Homo sapiens OX=9606 GN=SCARB1 PE=1 SV=1	2	5	11	0	0	3	4.51588e-05	0.000184399	0.00023633	0	0	6.43957e-05	0.0568175	0.3122	0.432188	0	0	0.101539	2	9	16	0	0	4	0.024	0.118	0.156	0	0	0.042
Q9NWS0	PIH1 domain-containing protein 1 OS=Homo sapiens OX=9606 GN=PIH1D1 PE=1 SV=1	4	0	0	3	0	0	0.000171915	0	0	0.000137484	0	0	0.798871	0	0	0.798871	0	0	4	0	0	3	0	0	0.255	0	0	0.255	0	0
Q9BYC8	39S ribosomal protein L32, mitochondrial OS=Homo sapiens OX=9606 GN=MRPL32 PE=1 SV=1	2	3	0	0	0	2	0.000132594	0.00036095	0	0	0	0.000189077	0.479108	0.733804	0	0	0	0.479108	2	6	0	0	0	4	0.17	0.239	0	0	0	0.17
Q9BPU9	B9 domain-containing protein 2 OS=Homo sapiens OX=9606 GN=B9D2 PE=1 SV=2	0	0	0	0	3	0	0	0	0	0	0.000171757	0	0	0	0	0	0.905461	0	0	0	0	0	3	0	0	0	0	0	0.28	0
Q9Y2R5	28S ribosomal protein S17, mitochondrial OS=Homo sapiens OX=9606 GN=MRPS17 PE=1 SV=1	3	3	2	0	2	2	0.000287627	0.000260995	0.000125437	0	0.000308281	0.000136717	0.671091	0.671091	1.38232	0	0.958845	0.8281	3	3	2	0	4	2	0.223	0.223	0.377	0	0.292	0.262
Q9Y5X2	Sorting nexin-8 OS=Homo sapiens OX=9606 GN=SNX8 PE=1 SV=1	3	0	2	5	2	0	8.04117e-05	0	3.50684e-05	0.000171486	4.3093e-05	0	0.172195	0	0.137627	0.25603	0.213389	0	3	0	2	6	2	0	0.069	0	0.056	0.099	0.084	0
O75940	Survival of motor neuron-related-splicing factor 30 OS=Homo sapiens OX=9606 GN=SMNDC1 PE=1 SV=1	0	0	4	0	3	0	0	0	0.00017129	0	0.000126292	0	0	0	0.671091	0	0.592209	0	0	0	5	0	3	0	0	0	0.223	0	0.202	0
Q59GN2	Putative 60S ribosomal protein L39-like 5 OS=Homo sapiens OX=9606 GN=RPL39P5 PE=5 SV=2	2	0	0	2	0	2	0.000488777	0	0	0.00104237	0	0.000871236	0.570363	0	0	0.570363	0	0.570363	2	0	0	4	0	5	0.196	0	0	0.196	0	0.196
P62891	60S ribosomal protein L39 OS=Homo sapiens OX=9606 GN=RPL39 PE=1 SV=2	2	0	0	2	0	2	0.000488777	0	0	0.00104237	0	0.000871236	0.570363	0	0	0.570363	0	0.570363	2	0	0	4	0	5	0.196	0	0	0.196	0	0.196
P49756	RNA-binding protein 25 OS=Homo sapiens OX=9606 GN=RBM25 PE=1 SV=3	10	4	0	3	6	2	0.000192206	5.36644e-05	0	6.30613e-05	8.31956e-05	2.10833e-05	0.455459	0.101539	0	0.137627	0.288249	0.0616956	13	4	0	4	7	2	0.163	0.042	0	0.056	0.11	0.026
Q8WWA1	Transmembrane protein 40 OS=Homo sapiens OX=9606 GN=TMEM40 PE=1 SV=2	0	2	0	2	0	0	0	0.000145619	0	0.000171118	0	0	0	0.148154	0	0.148154	0	0	0	3	0	3	0	0	0	0.06	0	0.06	0	0
Q86UW9	Probable E3 ubiquitin-protein ligase DTX2 OS=Homo sapiens OX=9606 GN=DTX2 PE=1 SV=3	0	0	0	7	4	0	0	0	0	0.000170935	6.44317e-05	0	0	0	0	0.396368	0.207814	0	0	0	0	8	4	0	0	0	0	0.145	0.082	0
Q86SF2	N-acetylgalactosaminyltransferase 7 OS=Homo sapiens OX=9606 GN=GALNT7 PE=1 SV=1	8	2	0	2	2	0	0.000170737	3.44285e-05	0	8.09142e-05	4.57495e-05	0	0.468926	0.111732	0	0.111732	0.129796	0	9	2	0	4	3	0	0.167	0.046	0	0.046	0.053	0
Q92526	T-complex protein 1 subunit zeta-2 OS=Homo sapiens OX=9606 GN=CCT6B PE=1 SV=5	2	5	7	4	3	0	7.05499e-05	0.000170714	0.00012307	0.000125379	5.67121e-05	0	0.0592537	0.158777	0.333522	0.158777	0.101539	0	3	8	8	5	3	0	0.025	0.064	0.125	0.064	0.042	0
Q99543	DnaJ homolog subfamily C member 2 OS=Homo sapiens OX=9606 GN=DNAJC2 PE=1 SV=4	0	0	12	2	0	0	0	0	0.000170683	6.42037e-05	0	0	0	0	0.603245	0.127197	0	0	0	0	13	3	0	0	0	0	0.205	0.052	0	0
Q15036	Sorting nexin-17 OS=Homo sapiens OX=9606 GN=SNX17 PE=1 SV=1	0	0	0	0	6	0	0	0	0	0	0.000170538	0	0	0	0	0	0.584893	0	0	0	0	0	8	0	0	0	0	0	0.2	0
Q70E73	Ras-associated and pleckstrin homology domains-containing protein 1 OS=Homo sapiens OX=9606 GN=RAPH1 PE=1 SV=3	3	8	12	13	5	0	2.99132e-05	9.04782e-05	0.000110886	0.000170114	4.80918e-05	0	0.0990058	0.233105	0.309182	0.330454	0.164126	0	3	10	17	16	6	0	0.041	0.091	0.117	0.124	0.066	0
Q9NP97	Dynein light chain roadblock-type 1 OS=Homo sapiens OX=9606 GN=DYNLRB1 PE=1 SV=3	0	0	2	0	0	0	0	0	0.000169862	0	0	0	0	0	0.958845	0	0	0	0	0	2	0	0	0	0	0	0.292	0	0	0
Q6P1J9	Parafibromin OS=Homo sapiens OX=9606 GN=CDC73 PE=1 SV=1	0	4	4	4	2	0	0	0.000149093	7.6774e-05	0.000100114	0.000169816	0	0	0.153453	0.383566	0.2218	0.0914403	0	0	7	5	4	9	0	0	0.062	0.141	0.087	0.038	0
P62633	Cellular nucleic acid-binding protein OS=Homo sapiens OX=9606 GN=CNBP PE=1 SV=1	0	0	0	0	3	0	0	0	0	0	0.000169816	0	0	0	0	0	0.749847	0	0	0	0	0	3	0	0	0	0	0	0.243	0
P17174	Aspartate aminotransferase, cytoplasmic OS=Homo sapiens OX=9606 GN=GOT1 PE=1 SV=3	0	0	0	0	6	0	0	0	0	0	0.000169816	0	0	0	0	0	0.786488	0	0	0	0	0	7	0	0	0	0	0	0.252	0
P28702	Retinoic acid receptor RXR-beta OS=Homo sapiens OX=9606 GN=RXRB PE=1 SV=2	0	5	0	2	0	0	0	0.000169753	0	4.98693e-05	0	0	0	0.475707	0	0.1324	0	0	0	8	0	2	0	0	0	0.169	0	0.054	0	0
Q96J84	Kin of IRRE-like protein 1 OS=Homo sapiens OX=9606 GN=KIRREL1 PE=1 SV=2	0	0	13	3	4	3	0	0	0.000204643	5.26691e-05	5.29412e-05	3.52177e-05	0	0	0.95434	0.142878	0.253141	0.216186	0	0	19	3	4	3	0	0	0.291	0.058	0.098	0.085
Q8N684	Cleavage and polyadenylation specificity factor subunit 7 OS=Homo sapiens OX=9606 GN=CPSF7 PE=1 SV=1	0	0	0	3	0	0	0	0	0	0.000169301	0	0	0	0	0	0.191242	0	0	0	0	0	6	0	0	0	0	0	0.076	0	0
Q8IYD1	Eukaryotic peptide chain release factor GTP-binding subunit ERF3B OS=Homo sapiens OX=9606 GN=GSPT2 PE=1 SV=2	4	5	2	3	0	0	9.92342e-05	0.000126064	2.59662e-05	0.000169301	0	0	0.14025	0.14025	0.0303861	0.109175	0	0	5	7	2	8	0	0	0.057	0.057	0.013	0.045	0	0
O00186	Syntaxin-binding protein 3 OS=Homo sapiens OX=9606 GN=STXBP3 PE=1 SV=2	9	7	23	3	15	10	0.000231591	0.000171939	0.000454497	8.97984e-05	0.000355408	0.000285212	0.606941	0.380384	1.28034	0.172195	0.862087	0.857804	11	9	33	4	21	19	0.206	0.14	0.358	0.069	0.27	0.269
Q8TB36	Ganglioside-induced differentiation-associated protein 1 OS=Homo sapiens OX=9606 GN=GDAP1 PE=1 SV=3	6	2	0	0	0	3	0.000243706	6.31831e-05	0	0	0	7.44688e-05	1.05589	0.285287	0	0	0	0.318257	7	2	0	0	0	3	0.313	0.109	0	0	0	0.12
P26639	Threonine--tRNA ligase, cytoplasmic OS=Homo sapiens OX=9606 GN=TARS PE=1 SV=3	0	0	13	3	7	0	0	0	0.000169158	5.51459e-05	0.000124719	0	0	0	0.698244	0.0839269	0.348963	0	0	0	15	3	9	0	0	0	0.23	0.035	0.13	0
P40763	Signal transducer and activator of transcription 3 OS=Homo sapiens OX=9606 GN=STAT3 PE=1 SV=2	0	3	11	7	10	0	0	5.87521e-05	0.000116477	0.00015534	0.000169154	0	0	0.129796	0.570363	0.432188	0.448772	0	0	4	11	9	13	0	0	0.053	0.196	0.156	0.161	0
P04637	Cellular tumor antigen p53 OS=Homo sapiens OX=9606 GN=TP53 PE=1 SV=4	0	2	5	3	2	0	0	8.63342e-05	0.000165972	0.000169086	5.09879e-05	0	0	0.172195	0.264736	0.241652	0.172195	0	0	3	8	5	2	0	0	0.069	0.102	0.094	0.069	0
O00488	Zinc finger protein 593 OS=Homo sapiens OX=9606 GN=ZNF593 PE=1 SV=2	0	2	0	0	0	0	0	0.000168803	0	0	0	0	0	0.644372	0	0	0	0	0	2	0	0	0	0	0	0.216	0	0	0	0
Q63ZY6	Putative methyltransferase NSUN5C OS=Homo sapiens OX=9606 GN=NSUN5P2 PE=5 SV=2	0	2	0	3	0	0	0	7.18081e-05	0	0.000168764	0	0	0	0.244515	0	0.264736	0	0	0	2	0	4	0	0	0	0.095	0	0.102	0	0
Q6P6C2	RNA demethylase ALKBH5 OS=Homo sapiens OX=9606 GN=ALKBH5 PE=1 SV=2	2	0	0	5	0	0	6.32681e-05	0	0	0.000168657	0	0	0.111732	0	0	0.633052	0	0	2	0	0	5	0	0	0.046	0	0	0.213	0	0
A6NFQ2	TRPM8 channel-associated factor 2 OS=Homo sapiens OX=9606 GN=TCAF2 PE=1 SV=2	0	4	12	8	2	0	0	7.38397e-05	0.000168569	0.000159077	2.18044e-05	0	0	0.129796	0.610646	0.406048	0.135011	0	0	6	19	11	2	0	0	0.053	0.207	0.148	0.055	0
Q15437	Protein transport protein Sec23B OS=Homo sapiens OX=9606 GN=SEC23B PE=1 SV=2	9	11	3	8	10	2	0.000178751	0.000191691	3.18907e-05	0.000173275	0.000156753	2.31724e-05	0.548817	0.592209	0.158777	0.297179	0.524053	0.0914403	11	13	3	10	12	2	0.19	0.202	0.064	0.113	0.183	0.038
Q9BY43	Charged multivesicular body protein 4a OS=Homo sapiens OX=9606 GN=CHMP4A PE=1 SV=3	2	3	0	0	0	0	0.00016843	0.000152835	0	0	0	0	0.336596	0.663413	0	0	0	0	3	3	0	0	0	0	0.126	0.221	0	0	0	0
Q9BY11	Protein kinase C and casein kinase substrate in neurons protein 1 OS=Homo sapiens OX=9606 GN=PACSIN1 PE=1 SV=1	4	2	0	0	0	0	0.00016843	7.64174e-05	0	0	0	0	0.399587	0.0423174	0	0	0	0	6	3	0	0	0	0	0.146	0.018	0	0	0	0
Q5HYK3	2-methoxy-6-polyprenyl-1,4-benzoquinol methylase, mitochondrial OS=Homo sapiens OX=9606 GN=COQ5 PE=1 SV=2	6	7	6	3	0	4	0.000228694	0.000276692	0.000174537	0.000121928	0	0.000108705	0.733804	0.745822	0.603245	0.442115	0	0.288249	6	8	7	3	0	4	0.239	0.242	0.205	0.159	0	0.11
Q8IXM3	39S ribosomal protein L41, mitochondrial OS=Homo sapiens OX=9606 GN=MRPL41 PE=1 SV=1	0	0	3	2	0	2	0	0	0.000297569	0.000194017	0	0.000129731	0	0	1.1677	0.927525	0	1.23872	0	0	5	2	0	2	0	0	0.336	0.285	0	0.35
O14964	Hepatocyte growth factor-regulated tyrosine kinase substrate OS=Homo sapiens OX=9606 GN=HGS PE=1 SV=1	0	0	4	0	7	0	0	0	5.24672e-05	0	0.00016763	0	0	0	0.193988	0	0.352073	0	0	0	5	0	13	0	0	0	0.077	0	0.131	0
Q8IWT6	Volume-regulated anion channel subunit LRRC8A OS=Homo sapiens OX=9606 GN=LRRC8A PE=1 SV=1	5	7	20	8	11	13	9.23246e-05	0.000111702	0.000332175	0.000164076	0.000185539	0.000164567	0.196741	0.202264	0.836538	0.425608	0.485936	0.527566	6	8	33	10	15	15	0.078	0.08	0.264	0.154	0.172	0.184
Q13425	Beta-2-syntrophin OS=Homo sapiens OX=9606 GN=SNTB2 PE=1 SV=1	4	6	14	4	5	7	9.23246e-05	0.000167552	0.000332175	0.000123057	0.000111324	0.000164567	0.318257	0.462177	0.862087	0.205036	0.399587	0.485936	4	8	22	5	6	10	0.12	0.165	0.27	0.081	0.146	0.172
Q8NBS9	Thioredoxin domain-containing protein 5 OS=Homo sapiens OX=9606 GN=TXNDC5 PE=1 SV=2	2	2	7	0	7	2	5.77029e-05	5.23601e-05	0.000188736	0	0.000208732	4.11417e-05	0.172195	0.172195	0.667247	0	0.651962	0.0495424	2	2	10	0	9	2	0.069	0.069	0.222	0	0.218	0.021
P22413	Ectonucleotide pyrophosphatase/phosphodiesterase family member 1 OS=Homo sapiens OX=9606 GN=ENPP1 PE=1 SV=2	0	2	0	0	14	4	0	4.89072e-05	0	0	0.000205798	3.84286e-05	0	0.0616956	0	0	0.64059	0.233105	0	4	0	0	19	4	0	0.026	0	0	0.215	0.091
Q9UBU8	Mortality factor 4-like protein 1 OS=Homo sapiens OX=9606 GN=MORF4L1 PE=1 SV=2	4	5	0	4	0	3	0.000241013	0.000187455	0	0.000183566	0	7.36459e-05	0.435489	0.559552	0	0.599558	0	0.21899	7	6	0	5	0	3	0.157	0.193	0	0.204	0	0.086
Q96GD4	Aurora kinase B OS=Homo sapiens OX=9606 GN=AURKB PE=1 SV=3	2	3	2	4	0	4	7.24641e-05	0.000131509	4.74035e-05	0.000270439	0	0.000103333	0.205036	0.205036	0.183042	0.324342	0	0.370882	2	4	2	7	0	4	0.081	0.081	0.073	0.122	0	0.137
Q5JTD0	Tight junction-associated protein 1 OS=Homo sapiens OX=9606 GN=TJAP1 PE=1 SV=1	2	0	0	4	0	0	4.47534e-05	0	0	0.000167022	0	0	0.137627	0	0	0.261828	0	0	2	0	0	7	0	0	0.056	0	0	0.101	0	0
Q10589	Bone marrow stromal antigen 2 OS=Homo sapiens OX=9606 GN=BST2 PE=1 SV=1	2	0	0	0	3	0	0.000138487	0	0	0	0.000166986	0	0.210598	0	0	0	0.210598	0	2	0	0	0	3	0	0.083	0	0	0	0.083	0
Q8NE01	Metal transporter CNNM3 OS=Homo sapiens OX=9606 GN=CNNM3 PE=1 SV=1	4	6	16	0	6	5	8.81458e-05	0.000159969	0.00024218	0	9.91993e-05	7.54167e-05	0.164126	0.339677	0.870682	0	0.422329	0.191242	5	10	21	0	7	6	0.066	0.127	0.272	0	0.153	0.076
Q96KP4	Cytosolic non-specific dipeptidase OS=Homo sapiens OX=9606 GN=CNDP2 PE=1 SV=2	0	6	3	0	3	0	0	0.00016667	5.14951e-05	0	6.32787e-05	0	0	0.30017	0.161449	0	0.336596	0	0	7	3	0	3	0	0	0.114	0.065	0	0.126	0
Q13409	Cytoplasmic dynein 1 intermediate chain 2 OS=Homo sapiens OX=9606 GN=DYNC1I2 PE=1 SV=3	5	4	8	6	4	0	0.000117215	7.09077e-05	0.000115017	0.000166648	7.85198e-05	0	0.291219	0.247383	0.592209	0.462177	0.273503	0	6	4	9	8	5	0	0.111	0.096	0.202	0.165	0.105	0
O60282	Kinesin heavy chain isoform 5C OS=Homo sapiens OX=9606 GN=KIF5C PE=1 SV=1	3	2	7	7	2	0	7.81431e-05	2.36359e-05	6.8158e-05	0.000166648	2.09386e-05	0	0.0789467	0.0543869	0.2218	0.213389	0.0715193	0	6	2	8	12	2	0	0.033	0.023	0.087	0.084	0.03	0
Q15629	Translocating chain-associated membrane protein 1 OS=Homo sapiens OX=9606 GN=TRAM1 PE=1 SV=3	4	4	2	2	0	0	0.000166629	0.0001512	6.54016e-05	7.10704e-05	0	0	0.342765	0.482518	0.21899	0.137627	0	0	5	5	3	2	0	0	0.128	0.171	0.086	0.056	0	0
Q9NWS8	Required for meiotic nuclear division protein 1 homolog OS=Homo sapiens OX=9606 GN=RMND1 PE=1 SV=2	4	0	0	0	0	0	0.000166554	0	0	0	0	0	0.455459	0	0	0	0	0	6	0	0	0	0	0	0.163	0	0	0	0	0
P82664	28S ribosomal protein S10, mitochondrial OS=Homo sapiens OX=9606 GN=MRPS10 PE=1 SV=2	0	2	0	0	4	3	0	0.000112535	0	0	0.000299079	0.000132636	0	0.458814	0	0	0.674943	0.545254	0	2	0	0	6	3	0	0.164	0	0	0.224	0.189
Q9Y314	Nitric oxide synthase-interacting protein OS=Homo sapiens OX=9606 GN=NOSIP PE=1 SV=1	0	0	2	2	4	0	0	0	5.41754e-05	8.83067e-05	0.000166431	0	0	0	0.306171	0.276439	0.786488	0	0	0	2	2	5	0	0	0	0.116	0.106	0.252	0
P02042	Hemoglobin subunit delta OS=Homo sapiens OX=9606 GN=HBD PE=1 SV=2	0	0	2	0	0	0	0	0	0.000166396	0	0	0	0	0	0.34586	0	0	0	0	0	3	0	0	0	0	0	0.129	0	0	0
P21266	Glutathione S-transferase Mu 3 OS=Homo sapiens OX=9606 GN=GSTM3 PE=1 SV=3	2	0	0	0	0	0	0.000166184	0	0	0	0	0	0.191242	0	0	0	0	0	3	0	0	0	0	0	0.076	0	0	0	0	0
Q9BTD8	RNA-binding protein 42 OS=Homo sapiens OX=9606 GN=RBM42 PE=1 SV=1	2	0	3	3	3	0	5.19326e-05	0	6.7945e-05	0.000166127	6.26196e-05	0	0.172195	0	0.270574	0.276439	0.153453	0	2	0	4	6	3	0	0.069	0	0.104	0.106	0.062	0
Q13765	Nascent polypeptide-associated complex subunit alpha OS=Homo sapiens OX=9606 GN=NACA PE=1 SV=1	2	0	5	2	2	3	0.000289856	0	0.000265459	0.000123629	0.000139802	0.000123999	0.348963	0	0.840772	0.380384	0.321296	0.468926	5	0	7	2	3	3	0.13	0	0.265	0.14	0.121	0.167
P35237	Serpin B6 OS=Homo sapiens OX=9606 GN=SERPINB6 PE=1 SV=3	4	0	0	0	3	0	0.000165742	0	0	0	7.99399e-05	0	0.0964782	0	0	0	0.374042	0	5	0	0	0	3	0	0.04	0	0	0	0.138	0
Q9BZM5	UL16-binding protein 2 OS=Homo sapiens OX=9606 GN=ULBP2 PE=1 SV=1	0	0	4	0	0	0	0	0	0.000165719	0	0	0	0	0	0.336596	0	0	0	0	0	5	0	0	0	0	0	0.126	0	0	0
Q8WZ73	E3 ubiquitin-protein ligase rififylin OS=Homo sapiens OX=9606 GN=RFFL PE=1 SV=1	0	0	0	0	5	0	0	0	0	0	0.000165605	0	0	0	0	0	0.849269	0	0	0	0	0	6	0	0	0	0	0	0.267	0
O95630	STAM-binding protein OS=Homo sapiens OX=9606 GN=STAMBP PE=1 SV=1	0	0	0	0	6	0	0	0	0	0	0.00016541	0	0	0	0	0	0.386756	0	0	0	0	0	7	0	0	0	0	0	0.142	0
Q99685	Monoglyceride lipase OS=Homo sapiens OX=9606 GN=MGLL PE=1 SV=2	0	0	0	0	4	0	0	0	0	0	0.000165332	0	0	0	0	0	0.396368	0	0	0	0	0	5	0	0	0	0	0	0.145	0
Q9Y399	28S ribosomal protein S2, mitochondrial OS=Homo sapiens OX=9606 GN=MRPS2 PE=1 SV=1	0	0	5	0	0	0	0	0	0.000165271	0	0	0	0	0	0.633052	0	0	0	0	0	6	0	0	0	0	0	0.213	0	0	0
Q5SZK8	FRAS1-related extracellular matrix protein 2 OS=Homo sapiens OX=9606 GN=FREM2 PE=1 SV=2	25	0	17	0	0	0	0.000165188	0	5.40301e-05	0	0	0	0.247383	0	0.216186	0	0	0	42	0	21	0	0	0	0.096	0	0.085	0	0	0
O43278	Kunitz-type protease inhibitor 1 OS=Homo sapiens OX=9606 GN=SPINT1 PE=1 SV=2	2	8	0	0	0	4	4.71222e-05	0.000299314	0	0	0	0.000134391	0.0543869	0.253141	0	0	0	0.124605	2	14	0	0	0	8	0.023	0.098	0	0	0	0.051
Q9UM54	Unconventional myosin-VI OS=Homo sapiens OX=9606 GN=MYO6 PE=1 SV=4	18	27	10	23	28	24	0.000183008	0.000384567	6.93102e-05	0.000308118	0.000263254	0.000219762	0.534617	0.644372	0.250259	0.65577	0.61808	0.745822	19	44	11	30	34	32	0.186	0.216	0.097	0.219	0.209	0.242
Q8NHG8	E3 ubiquitin-protein ligase ZNRF2 OS=Homo sapiens OX=9606 GN=ZNRF2 PE=1 SV=1	0	0	0	2	0	0	0	0	0	0.000164754	0	0	0	0	0	0.462177	0	0	0	0	0	3	0	0	0	0	0	0.165	0	0
P31944	Caspase-14 OS=Homo sapiens OX=9606 GN=CASP14 PE=1 SV=2	0	0	0	3	0	0	0	0	0	0.000164754	0	0	0	0	0	0.294196	0	0	0	0	0	3	0	0	0	0	0	0.112	0	0
Q13445	Transmembrane emp24 domain-containing protein 1 OS=Homo sapiens OX=9606 GN=TMED1 PE=1 SV=1	3	0	3	0	0	0	0.00016472	0	0.000143672	0	0	0	0.442115	0	0.51705	0	0	0	3	0	4	0	0	0	0.159	0	0.181	0	0	0
Q8N8R3	Mitochondrial basic amino acids transporter OS=Homo sapiens OX=9606 GN=SLC25A29 PE=1 SV=2	3	0	0	0	0	0	0.000164539	0	0	0	0	0	0.566751	0	0	0	0	0	4	0	0	0	0	0	0.195	0	0	0	0	0
P62491	Ras-related protein Rab-11A OS=Homo sapiens OX=9606 GN=RAB11A PE=1 SV=3	4	4	7	7	3	8	0.000634731	0.00115192	0.000490714	0.00110751	0.000185539	0.000987401	0.778279	0.531088	0.958845	1.26986	0.422329	1.96483	11	22	13	18	4	24	0.25	0.185	0.292	0.356	0.153	0.472
P26358	DNA (cytosine-5)-methyltransferase 1 OS=Homo sapiens OX=9606 GN=DNMT1 PE=1 SV=2	3	2	3	15	2	0	4.62766e-05	2.09959e-05	2.01817e-05	0.000164482	1.23999e-05	0	0.0399202	0.0209395	0.0519619	0.306171	0.0519619	0	6	3	4	20	2	0	0.017	0.009	0.022	0.116	0.022	0
O94808	Glutamine--fructose-6-phosphate aminotransferase [isomerizing] 2 OS=Homo sapiens OX=9606 GN=GFPT2 PE=1 SV=3	4	0	3	5	4	0	0.000164479	0	3.58654e-05	9.74352e-05	7.3454e-05	0	0.233105	0	0.156112	0.291219	0.172195	0	9	0	3	5	5	0	0.091	0	0.063	0.111	0.069	0
O95926	Pre-mRNA-splicing factor SYF2 OS=Homo sapiens OX=9606 GN=SYF2 PE=1 SV=1	2	0	0	3	0	0	0.000102583	0	0	0.000164076	0	0	0.279381	0	0	0.279381	0	0	2	0	0	3	0	0	0.107	0	0	0.107	0	0
Q6UVK1	Chondroitin sulfate proteoglycan 4 OS=Homo sapiens OX=9606 GN=CSPG4 PE=1 SV=2	0	0	0	0	29	0	0	0	0	0	0.000163965	0	0	0	0	0	0.442115	0	0	0	0	0	38	0	0	0	0	0	0.159	0
P20648	Potassium-transporting ATPase alpha chain 1 OS=Homo sapiens OX=9606 GN=ATP4A PE=2 SV=5	0	4	6	0	3	0	0	0.00016391	6.30214e-05	0	4.84016e-05	0	0	0.0739894	0.109175	0	0.0303861	0	0	15	8	0	5	0	0	0.031	0.045	0	0.013	0
Q9BUL9	Ribonuclease P protein subunit p25 OS=Homo sapiens OX=9606 GN=RPP25 PE=1 SV=1	0	0	3	0	0	0	0	0	0.000163887	0	0	0	0	0	0.803018	0	0	0	0	0	4	0	0	0	0	0	0.256	0	0	0
Q9NX05	Constitutive coactivator of PPAR-gamma-like protein 2 OS=Homo sapiens OX=9606 GN=FAM120C PE=1 SV=3	10	4	16	6	0	0	0.000147837	7.2234e-05	0.000163663	9.70085e-05	0	0	0.324342	0.14025	0.663413	0.169499	0	0	13	7	22	8	0	0	0.122	0.057	0.221	0.068	0	0
O43657	Tetraspanin-6 OS=Homo sapiens OX=9606 GN=TSPAN6 PE=1 SV=1	0	0	2	0	4	0	0	0	6.65583e-05	0	0.000163578	0	0	0	0.264736	0	0.513561	0	0	0	2	0	4	0	0	0	0.102	0	0.18	0
P50613	Cyclin-dependent kinase 7 OS=Homo sapiens OX=9606 GN=CDK7 PE=1 SV=1	3	3	0	2	0	0	0.000108068	0.000163436	0	7.68218e-05	0	0	0.270574	0.270574	0	0.2218	0	0	3	5	0	2	0	0	0.104	0.104	0	0.087	0	0
Q8IYB8	ATP-dependent RNA helicase SUPV3L1, mitochondrial OS=Homo sapiens OX=9606 GN=SUPV3L1 PE=1 SV=1	6	14	10	6	4	9	0.000126858	0.000287781	0.000114106	0.00011836	5.09879e-05	0.000124367	0.297179	0.64059	0.396368	0.279381	0.205036	0.428894	8	20	11	7	4	11	0.113	0.215	0.145	0.107	0.081	0.155
Q9NQS3	Nectin-3 OS=Homo sapiens OX=9606 GN=NECTIN3 PE=1 SV=1	0	0	8	0	3	0	0	0	0.000163365	0	7.29991e-05	0	0	0	0.725838	0	0.264736	0	0	0	11	0	4	0	0	0	0.237	0	0.102	0
Q8N357	Solute carrier family 35 member F6 OS=Homo sapiens OX=9606 GN=SLC35F6 PE=1 SV=1	0	2	0	2	0	2	0	0.000426784	0	0.000358225	0	0.000263484	0	0.0447202	0	0.0447202	0	0.0447202	0	14	0	10	0	11	0	0.019	0	0.019	0	0.019
Q92890	Ubiquitin recognition factor in ER-associated degradation protein 1 OS=Homo sapiens OX=9606 GN=UFD1 PE=1 SV=3	0	2	5	2	3	0	0	7.36793e-05	0.000132791	8.65809e-05	0.000163178	0	0	0.348963	0.291219	0.291219	0.412538	0	0	2	5	2	5	0	0	0.13	0.111	0.111	0.15	0
Q969H6	Ribonuclease P/MRP protein subunit POP5 OS=Homo sapiens OX=9606 GN=POP5 PE=1 SV=1	2	0	0	2	0	0	0.00015293	0	0	0.000163069	0	0	0.235947	0	0	0.235947	0	0	2	0	0	2	0	0	0.092	0	0	0.092	0	0
[truncated: 4,324 more rows]
